# Supplementary material for: Leveraging the electronic health record to eliminate hepatitis C: Screening in a large integrated healthcare system
Source: PLoS One. 2019 May 23;14(5):e0216459. doi: 10.1371/journal.pone.0216459 (PMC6532960; doi:10.1371/journal.pone.0216459)
Supplement: S1 Dataset — (XLSX) [file pone.0216459.s001.xlsx]

## Sheet: DATA
ID	YOB	Insurance_Group	SEX	ETHNICITY	RACE	HOME STATE	HCV AB RESULT	HCV AB YEAR	Age at HCV AB Test	DOC_LOCATION	DOC_State	HCV RNA ORDERED	HCV RNA COMPLETED	YEAR RNA COMPLETED	RNA Quantity	RNA +/-	Age At RNA Test	RNA Genotype	HIV Testing y/n	HIV result	FibroSure Ordered	FibroSure Completed	Fibrosure Results	YEAR OF FIBROSURE	Provider Who Ordered FibroSure	HCC Ordered	YEAR OF HCC Ordered	HCC Completed	HCC screening type	YEAR OF HCC screen	HCC Result	Cirrhosis (Y/N)	Referred to GI, Hepatology or ID for HCV care (Y/N)	YEAR OF REFERRAL	Physician Specialty	Referral Provider Medstar vs. Non	Attended Appt (Y/N)	SPECIALTY APP YEAR	Linked to HCV Care (Y/N)	Seen in HCV Care (Y/N)	Retained in HCV Care (Y/N)	YEAR Treatment Recommendation	Prescription Written (Yes or No)	YEAR Prescription written	Treatment Started	Completed Treatment (Y/N)	Achieved SVR 12	Tx Relapse	Tx Discontinuation
1	1955	1-MEDICARE	2-MALE	1-NON HISPANIC	1-BLACK OR AFRICAN AMERICAN	MD	2-REACTIVE	2015	60.9397	3	DC	1-Yes	1-Yes	2015	51	1-Positive	60.9397	0	0-No	99-N/A	0-No	0-No	99-N/A	99-N/A	99-N/A	0-No	99-N/A	0-No	99-N/A	99-N/A	99-N/A	55-UNK	0-NO	99-N/A	55-UNK	55-UNK	0-NO	99-N/A	99-N/A	99-N/A	99-N/A	99-N/A	0-NO	99-N/A	0-NO	99-N/A	0-No	99-N/A	99-N/A
2	1964	3-PRIVATE	1-FEMALE	1-NON HISPANIC	2-WHITE	VA	2-REACTIVE	2016	51.5918	3	DC	1-Yes	1-Yes	2016	0	0-Negative	51.5918	0	0-No	99-N/A	0-No	0-No	99-N/A	99-N/A	0- None	0-No	99-N/A	0-No	99-N/A	99-N/A	99-N/A	0-NO	99-N/A	99-N/A	99-N/A	99-N/A	0-NO	99-N/A	0- No	0- No	0- No	99-N/A	0-NO	99-N/A	0-NO	0-NO	0-No	99-N/A	99-N/A
3	1946	1-MEDICARE	2-MALE	1-NON HISPANIC	2-WHITE	MD	1-NON REACTIVE	2015	69.3479	5	MD	99-N/A	99-N/A	99-N/A	99-N/A	99-N/A	99-N/A	99-N/A	99-N/A	99-N/A	99-N/A	99-N/A	99-N/A	99-N/A	99-N/A	99-N/A	99-N/A	99-N/A	99-N/A	99-N/A	99-N/A	99-N/A	99-N/A	99-N/A	99-N/A	99-N/A	99-N/A	99-N/A	99-N/A	99-N/A	99-N/A	99-N/A	99-N/A	99-N/A	99-N/A	99-N/A	99-N/A	99-N/A	99-N/A
4	1946	1-MEDICARE	1-FEMALE	1-NON HISPANIC	1-BLACK OR AFRICAN AMERICAN	MD	1-NON REACTIVE	2015	68.7863	5	MD	99-N/A	99-N/A	99-N/A	99-N/A	99-N/A	99-N/A	99-N/A	99-N/A	99-N/A	99-N/A	99-N/A	99-N/A	99-N/A	99-N/A	99-N/A	99-N/A	99-N/A	99-N/A	99-N/A	99-N/A	99-N/A	99-N/A	99-N/A	99-N/A	99-N/A	99-N/A	99-N/A	99-N/A	99-N/A	99-N/A	99-N/A	99-N/A	99-N/A	99-N/A	99-N/A	99-N/A	99-N/A	99-N/A
5	1947	1-MEDICARE	2-MALE	1-NON HISPANIC	2-WHITE	MD	1-NON REACTIVE	2015	68.4164	5	MD	99-N/A	99-N/A	99-N/A	99-N/A	99-N/A	99-N/A	99-N/A	99-N/A	99-N/A	99-N/A	99-N/A	99-N/A	99-N/A	99-N/A	99-N/A	99-N/A	99-N/A	99-N/A	99-N/A	99-N/A	99-N/A	99-N/A	99-N/A	99-N/A	99-N/A	99-N/A	99-N/A	99-N/A	99-N/A	99-N/A	99-N/A	99-N/A	99-N/A	99-N/A	99-N/A	99-N/A	99-N/A	99-N/A
6	1947	3-PRIVATE	1-FEMALE	1-NON HISPANIC	1-BLACK OR AFRICAN AMERICAN	MD	1-NON REACTIVE	2016	68.9836	5	MD	99-N/A	99-N/A	99-N/A	99-N/A	99-N/A	99-N/A	99-N/A	99-N/A	99-N/A	99-N/A	99-N/A	99-N/A	99-N/A	99-N/A	99-N/A	99-N/A	99-N/A	99-N/A	99-N/A	99-N/A	99-N/A	99-N/A	99-N/A	99-N/A	99-N/A	99-N/A	99-N/A	99-N/A	99-N/A	99-N/A	99-N/A	99-N/A	99-N/A	99-N/A	99-N/A	99-N/A	99-N/A	99-N/A
7	1947	1-MEDICARE	1-FEMALE	1-NON HISPANIC	1-BLACK OR AFRICAN AMERICAN	MD	1-NON REACTIVE	2015	68.0055	5	MD	99-N/A	99-N/A	99-N/A	99-N/A	99-N/A	99-N/A	99-N/A	99-N/A	99-N/A	99-N/A	99-N/A	99-N/A	99-N/A	99-N/A	99-N/A	99-N/A	99-N/A	99-N/A	99-N/A	99-N/A	99-N/A	99-N/A	99-N/A	99-N/A	99-N/A	99-N/A	99-N/A	99-N/A	99-N/A	99-N/A	99-N/A	99-N/A	99-N/A	99-N/A	99-N/A	99-N/A	99-N/A	99-N/A
8	1948	1-MEDICARE	1-FEMALE	1-NON HISPANIC	1-BLACK OR AFRICAN AMERICAN	DC	1-NON REACTIVE	2015	67.7808	5	MD	99-N/A	99-N/A	99-N/A	99-N/A	99-N/A	99-N/A	99-N/A	99-N/A	99-N/A	99-N/A	99-N/A	99-N/A	99-N/A	99-N/A	99-N/A	99-N/A	99-N/A	99-N/A	99-N/A	99-N/A	99-N/A	99-N/A	99-N/A	99-N/A	99-N/A	99-N/A	99-N/A	99-N/A	99-N/A	99-N/A	99-N/A	99-N/A	99-N/A	99-N/A	99-N/A	99-N/A	99-N/A	99-N/A
9	1948	1-MEDICARE	1-FEMALE	1-NON HISPANIC	55-UNKNOWN OR OTHER	MD	1-NON REACTIVE	2016	67.811	5	MD	99-N/A	99-N/A	99-N/A	99-N/A	99-N/A	99-N/A	99-N/A	99-N/A	99-N/A	99-N/A	99-N/A	99-N/A	99-N/A	99-N/A	99-N/A	99-N/A	99-N/A	99-N/A	99-N/A	99-N/A	99-N/A	99-N/A	99-N/A	99-N/A	99-N/A	99-N/A	99-N/A	99-N/A	99-N/A	99-N/A	99-N/A	99-N/A	99-N/A	99-N/A	99-N/A	99-N/A	99-N/A	99-N/A
10	1949	1-MEDICARE	2-MALE	2-HISPANIC OR LATINO	55-UNKNOWN OR OTHER	DC	1-NON REACTIVE	2015	66.3425	5	MD	99-N/A	99-N/A	99-N/A	99-N/A	99-N/A	99-N/A	99-N/A	99-N/A	99-N/A	99-N/A	99-N/A	99-N/A	99-N/A	99-N/A	99-N/A	99-N/A	99-N/A	99-N/A	99-N/A	99-N/A	99-N/A	99-N/A	99-N/A	99-N/A	99-N/A	99-N/A	99-N/A	99-N/A	99-N/A	99-N/A	99-N/A	99-N/A	99-N/A	99-N/A	99-N/A	99-N/A	99-N/A	99-N/A
11	1949	1-MEDICARE	1-FEMALE	1-NON HISPANIC	2-WHITE	DC	1-NON REACTIVE	2016	66.5288	5	MD	99-N/A	99-N/A	99-N/A	99-N/A	99-N/A	99-N/A	99-N/A	99-N/A	99-N/A	99-N/A	99-N/A	99-N/A	99-N/A	99-N/A	99-N/A	99-N/A	99-N/A	99-N/A	99-N/A	99-N/A	99-N/A	99-N/A	99-N/A	99-N/A	99-N/A	99-N/A	99-N/A	99-N/A	99-N/A	99-N/A	99-N/A	99-N/A	99-N/A	99-N/A	99-N/A	99-N/A	99-N/A	99-N/A
12	1949	1-MEDICARE	1-FEMALE	1-NON HISPANIC	1-BLACK OR AFRICAN AMERICAN	MD	1-NON REACTIVE	2016	66.8356	5	MD	99-N/A	99-N/A	99-N/A	99-N/A	99-N/A	99-N/A	99-N/A	99-N/A	99-N/A	99-N/A	99-N/A	99-N/A	99-N/A	99-N/A	99-N/A	99-N/A	99-N/A	99-N/A	99-N/A	99-N/A	99-N/A	99-N/A	99-N/A	99-N/A	99-N/A	99-N/A	99-N/A	99-N/A	99-N/A	99-N/A	99-N/A	99-N/A	99-N/A	99-N/A	99-N/A	99-N/A	99-N/A	99-N/A
13	1945	1-MEDICARE	2-MALE	1-NON HISPANIC	1-BLACK OR AFRICAN AMERICAN	MD	2-REACTIVE	2015	70.6712	18	DC	1-Yes	1-Yes	2015	23920	1-Positive	70.6712	1b	0-No	99-N/A	1-Yes	1-Yes	F2	2015	2- Specialty	1-Yes	99-N/A	1-Yes	2-US	2016	0- Normal	0-NO	1-Yes	2015	01-Hepatology	1- Medstar	1-YES	2015	1-Yes	1-Yes	1-Yes	2016	1-Yes	2016	1-Yes	1-Yes	1-Yes	0-NO	0-NO
14	1945	1-MEDICARE	2-MALE	1-NON HISPANIC	2-WHITE	MD	1-NON REACTIVE	2015	70.7452	20	DC	99-N/A	99-N/A	99-N/A	99-N/A	99-N/A	99-N/A	99-N/A	99-N/A	99-N/A	99-N/A	99-N/A	99-N/A	99-N/A	99-N/A	99-N/A	99-N/A	99-N/A	99-N/A	99-N/A	99-N/A	99-N/A	99-N/A	99-N/A	99-N/A	99-N/A	99-N/A	99-N/A	99-N/A	99-N/A	99-N/A	99-N/A	99-N/A	99-N/A	99-N/A	99-N/A	99-N/A	99-N/A	99-N/A
15	1950	1-MEDICARE	2-MALE	2-HISPANIC OR LATINO	55-UNKNOWN OR OTHER	MD	1-NON REACTIVE	2015	65.989	5	MD	99-N/A	99-N/A	99-N/A	99-N/A	99-N/A	99-N/A	99-N/A	99-N/A	99-N/A	99-N/A	99-N/A	99-N/A	99-N/A	99-N/A	99-N/A	99-N/A	99-N/A	99-N/A	99-N/A	99-N/A	99-N/A	99-N/A	99-N/A	99-N/A	99-N/A	99-N/A	99-N/A	99-N/A	99-N/A	99-N/A	99-N/A	99-N/A	99-N/A	99-N/A	99-N/A	99-N/A	99-N/A	99-N/A
16	1950	1-MEDICARE	2-MALE	1-NON HISPANIC	2-WHITE	DC	1-NON REACTIVE	2016	66.3096	5	MD	99-N/A	99-N/A	99-N/A	99-N/A	99-N/A	99-N/A	99-N/A	99-N/A	99-N/A	99-N/A	99-N/A	99-N/A	99-N/A	99-N/A	99-N/A	99-N/A	99-N/A	99-N/A	99-N/A	99-N/A	99-N/A	99-N/A	99-N/A	99-N/A	99-N/A	99-N/A	99-N/A	99-N/A	99-N/A	99-N/A	99-N/A	99-N/A	99-N/A	99-N/A	99-N/A	99-N/A	99-N/A	99-N/A
17	1950	2-MEDICAID	2-MALE	1-NON HISPANIC	2-WHITE	MD	1-NON REACTIVE	2015	65.4219	5	MD	99-N/A	99-N/A	99-N/A	99-N/A	99-N/A	99-N/A	99-N/A	99-N/A	99-N/A	99-N/A	99-N/A	99-N/A	99-N/A	99-N/A	99-N/A	99-N/A	99-N/A	99-N/A	99-N/A	99-N/A	99-N/A	99-N/A	99-N/A	99-N/A	99-N/A	99-N/A	99-N/A	99-N/A	99-N/A	99-N/A	99-N/A	99-N/A	99-N/A	99-N/A	99-N/A	99-N/A	99-N/A	99-N/A
18	1950	1-MEDICARE	2-MALE	1-NON HISPANIC	2-WHITE	VA	1-NON REACTIVE	2015	65.0438	14	MD	99-N/A	99-N/A	99-N/A	99-N/A	99-N/A	99-N/A	99-N/A	99-N/A	99-N/A	99-N/A	99-N/A	99-N/A	99-N/A	99-N/A	99-N/A	99-N/A	99-N/A	99-N/A	99-N/A	99-N/A	99-N/A	99-N/A	99-N/A	99-N/A	99-N/A	99-N/A	99-N/A	99-N/A	99-N/A	99-N/A	99-N/A	99-N/A	99-N/A	99-N/A	99-N/A	99-N/A	99-N/A	99-N/A
19	1952	3-PRIVATE	1-FEMALE	1-NON HISPANIC	2-WHITE	MD	1-NON REACTIVE	2015	63.9178	5	MD	99-N/A	99-N/A	99-N/A	99-N/A	99-N/A	99-N/A	99-N/A	99-N/A	99-N/A	99-N/A	99-N/A	99-N/A	99-N/A	99-N/A	99-N/A	99-N/A	99-N/A	99-N/A	99-N/A	99-N/A	99-N/A	99-N/A	99-N/A	99-N/A	99-N/A	99-N/A	99-N/A	99-N/A	99-N/A	99-N/A	99-N/A	99-N/A	99-N/A	99-N/A	99-N/A	99-N/A	99-N/A	99-N/A
20	1952	3-PRIVATE	2-MALE	1-NON HISPANIC	2-WHITE	MD	1-NON REACTIVE	2015	63.2685	5	MD	99-N/A	99-N/A	99-N/A	99-N/A	99-N/A	99-N/A	99-N/A	99-N/A	99-N/A	99-N/A	99-N/A	99-N/A	99-N/A	99-N/A	99-N/A	99-N/A	99-N/A	99-N/A	99-N/A	99-N/A	99-N/A	99-N/A	99-N/A	99-N/A	99-N/A	99-N/A	99-N/A	99-N/A	99-N/A	99-N/A	99-N/A	99-N/A	99-N/A	99-N/A	99-N/A	99-N/A	99-N/A	99-N/A
21	1952	3-PRIVATE	2-MALE	1-NON HISPANIC	1-BLACK OR AFRICAN AMERICAN	MD	1-NON REACTIVE	2016	64.1973	5	MD	99-N/A	99-N/A	99-N/A	99-N/A	99-N/A	99-N/A	99-N/A	99-N/A	99-N/A	99-N/A	99-N/A	99-N/A	99-N/A	99-N/A	99-N/A	99-N/A	99-N/A	99-N/A	99-N/A	99-N/A	99-N/A	99-N/A	99-N/A	99-N/A	99-N/A	99-N/A	99-N/A	99-N/A	99-N/A	99-N/A	99-N/A	99-N/A	99-N/A	99-N/A	99-N/A	99-N/A	99-N/A	99-N/A
22	1953	1-MEDICARE	2-MALE	1-NON HISPANIC	2-WHITE	MD	1-NON REACTIVE	2015	62.5315	5	MD	99-N/A	99-N/A	99-N/A	99-N/A	99-N/A	99-N/A	99-N/A	99-N/A	99-N/A	99-N/A	99-N/A	99-N/A	99-N/A	99-N/A	99-N/A	99-N/A	99-N/A	99-N/A	99-N/A	99-N/A	99-N/A	99-N/A	99-N/A	99-N/A	99-N/A	99-N/A	99-N/A	99-N/A	99-N/A	99-N/A	99-N/A	99-N/A	99-N/A	99-N/A	99-N/A	99-N/A	99-N/A	99-N/A
23	1953	3-PRIVATE	2-MALE	1-NON HISPANIC	2-WHITE	VA	1-NON REACTIVE	2015	62.5918	5	MD	99-N/A	99-N/A	99-N/A	99-N/A	99-N/A	99-N/A	99-N/A	99-N/A	99-N/A	99-N/A	99-N/A	99-N/A	99-N/A	99-N/A	99-N/A	99-N/A	99-N/A	99-N/A	99-N/A	99-N/A	99-N/A	99-N/A	99-N/A	99-N/A	99-N/A	99-N/A	99-N/A	99-N/A	99-N/A	99-N/A	99-N/A	99-N/A	99-N/A	99-N/A	99-N/A	99-N/A	99-N/A	99-N/A
24	1953	3-PRIVATE	2-MALE	1-NON HISPANIC	55-UNKNOWN OR OTHER	MD	1-NON REACTIVE	2015	62.4822	5	MD	99-N/A	99-N/A	99-N/A	99-N/A	99-N/A	99-N/A	99-N/A	99-N/A	99-N/A	99-N/A	99-N/A	99-N/A	99-N/A	99-N/A	99-N/A	99-N/A	99-N/A	99-N/A	99-N/A	99-N/A	99-N/A	99-N/A	99-N/A	99-N/A	99-N/A	99-N/A	99-N/A	99-N/A	99-N/A	99-N/A	99-N/A	99-N/A	99-N/A	99-N/A	99-N/A	99-N/A	99-N/A	99-N/A
25	1953	3-PRIVATE	1-FEMALE	1-NON HISPANIC	2-WHITE	VA	1-NON REACTIVE	2015	62.5918	5	MD	99-N/A	99-N/A	99-N/A	99-N/A	99-N/A	99-N/A	99-N/A	99-N/A	99-N/A	99-N/A	99-N/A	99-N/A	99-N/A	99-N/A	99-N/A	99-N/A	99-N/A	99-N/A	99-N/A	99-N/A	99-N/A	99-N/A	99-N/A	99-N/A	99-N/A	99-N/A	99-N/A	99-N/A	99-N/A	99-N/A	99-N/A	99-N/A	99-N/A	99-N/A	99-N/A	99-N/A	99-N/A	99-N/A
26	1953	2-MEDICAID	1-FEMALE	3-OTHER	55-UNKNOWN OR OTHER	MD	1-NON REACTIVE	2016	62.337	5	MD	99-N/A	99-N/A	99-N/A	99-N/A	99-N/A	99-N/A	99-N/A	99-N/A	99-N/A	99-N/A	99-N/A	99-N/A	99-N/A	99-N/A	99-N/A	99-N/A	99-N/A	99-N/A	99-N/A	99-N/A	99-N/A	99-N/A	99-N/A	99-N/A	99-N/A	99-N/A	99-N/A	99-N/A	99-N/A	99-N/A	99-N/A	99-N/A	99-N/A	99-N/A	99-N/A	99-N/A	99-N/A	99-N/A
27	1954	3-PRIVATE	1-FEMALE	1-NON HISPANIC	2-WHITE	MD	1-NON REACTIVE	2016	62.1178	5	MD	99-N/A	99-N/A	99-N/A	99-N/A	99-N/A	99-N/A	99-N/A	99-N/A	99-N/A	99-N/A	99-N/A	99-N/A	99-N/A	99-N/A	99-N/A	99-N/A	99-N/A	99-N/A	99-N/A	99-N/A	99-N/A	99-N/A	99-N/A	99-N/A	99-N/A	99-N/A	99-N/A	99-N/A	99-N/A	99-N/A	99-N/A	99-N/A	99-N/A	99-N/A	99-N/A	99-N/A	99-N/A	99-N/A
28	1954	3-PRIVATE	2-MALE	1-NON HISPANIC	2-WHITE	MD	1-NON REACTIVE	2015	61.7973	5	MD	99-N/A	99-N/A	99-N/A	99-N/A	99-N/A	99-N/A	99-N/A	99-N/A	99-N/A	99-N/A	99-N/A	99-N/A	99-N/A	99-N/A	99-N/A	99-N/A	99-N/A	99-N/A	99-N/A	99-N/A	99-N/A	99-N/A	99-N/A	99-N/A	99-N/A	99-N/A	99-N/A	99-N/A	99-N/A	99-N/A	99-N/A	99-N/A	99-N/A	99-N/A	99-N/A	99-N/A	99-N/A	99-N/A
29	1954	3-PRIVATE	1-FEMALE	1-NON HISPANIC	2-WHITE	MD	1-NON REACTIVE	2016	61.8685	5	MD	99-N/A	99-N/A	99-N/A	99-N/A	99-N/A	99-N/A	99-N/A	99-N/A	99-N/A	99-N/A	99-N/A	99-N/A	99-N/A	99-N/A	99-N/A	99-N/A	99-N/A	99-N/A	99-N/A	99-N/A	99-N/A	99-N/A	99-N/A	99-N/A	99-N/A	99-N/A	99-N/A	99-N/A	99-N/A	99-N/A	99-N/A	99-N/A	99-N/A	99-N/A	99-N/A	99-N/A	99-N/A	99-N/A
30	1955	3-PRIVATE	1-FEMALE	1-NON HISPANIC	2-WHITE	VA	1-NON REACTIVE	2015	60.4082	5	MD	99-N/A	99-N/A	99-N/A	99-N/A	99-N/A	99-N/A	99-N/A	99-N/A	99-N/A	99-N/A	99-N/A	99-N/A	99-N/A	99-N/A	99-N/A	99-N/A	99-N/A	99-N/A	99-N/A	99-N/A	99-N/A	99-N/A	99-N/A	99-N/A	99-N/A	99-N/A	99-N/A	99-N/A	99-N/A	99-N/A	99-N/A	99-N/A	99-N/A	99-N/A	99-N/A	99-N/A	99-N/A	99-N/A
31	1955	3-PRIVATE	1-FEMALE	1-NON HISPANIC	2-WHITE	DC	1-NON REACTIVE	2016	60.7178	5	MD	99-N/A	99-N/A	99-N/A	99-N/A	99-N/A	99-N/A	99-N/A	99-N/A	99-N/A	99-N/A	99-N/A	99-N/A	99-N/A	99-N/A	99-N/A	99-N/A	99-N/A	99-N/A	99-N/A	99-N/A	99-N/A	99-N/A	99-N/A	99-N/A	99-N/A	99-N/A	99-N/A	99-N/A	99-N/A	99-N/A	99-N/A	99-N/A	99-N/A	99-N/A	99-N/A	99-N/A	99-N/A	99-N/A
32	1955	3-PRIVATE	1-FEMALE	1-NON HISPANIC	2-WHITE	MD	1-NON REACTIVE	2015	60.4027	5	MD	99-N/A	99-N/A	99-N/A	99-N/A	99-N/A	99-N/A	99-N/A	99-N/A	99-N/A	99-N/A	99-N/A	99-N/A	99-N/A	99-N/A	99-N/A	99-N/A	99-N/A	99-N/A	99-N/A	99-N/A	99-N/A	99-N/A	99-N/A	99-N/A	99-N/A	99-N/A	99-N/A	99-N/A	99-N/A	99-N/A	99-N/A	99-N/A	99-N/A	99-N/A	99-N/A	99-N/A	99-N/A	99-N/A
33	1955	1-MEDICARE	1-FEMALE	1-NON HISPANIC	1-BLACK OR AFRICAN AMERICAN	MD	1-NON REACTIVE	2015	60.0274	5	MD	99-N/A	99-N/A	99-N/A	99-N/A	99-N/A	99-N/A	99-N/A	99-N/A	99-N/A	99-N/A	99-N/A	99-N/A	99-N/A	99-N/A	99-N/A	99-N/A	99-N/A	99-N/A	99-N/A	99-N/A	99-N/A	99-N/A	99-N/A	99-N/A	99-N/A	99-N/A	99-N/A	99-N/A	99-N/A	99-N/A	99-N/A	99-N/A	99-N/A	99-N/A	99-N/A	99-N/A	99-N/A	99-N/A
34	1956	3-PRIVATE	2-MALE	1-NON HISPANIC	2-WHITE	MD	1-NON REACTIVE	2016	59.9589	5	MD	99-N/A	99-N/A	99-N/A	99-N/A	99-N/A	99-N/A	99-N/A	99-N/A	99-N/A	99-N/A	99-N/A	99-N/A	99-N/A	99-N/A	99-N/A	99-N/A	99-N/A	99-N/A	99-N/A	99-N/A	99-N/A	99-N/A	99-N/A	99-N/A	99-N/A	99-N/A	99-N/A	99-N/A	99-N/A	99-N/A	99-N/A	99-N/A	99-N/A	99-N/A	99-N/A	99-N/A	99-N/A	99-N/A
35	1956	3-PRIVATE	2-MALE	1-NON HISPANIC	2-WHITE	MD	1-NON REACTIVE	2015	59.3781	5	MD	99-N/A	99-N/A	99-N/A	99-N/A	99-N/A	99-N/A	99-N/A	99-N/A	99-N/A	99-N/A	99-N/A	99-N/A	99-N/A	99-N/A	99-N/A	99-N/A	99-N/A	99-N/A	99-N/A	99-N/A	99-N/A	99-N/A	99-N/A	99-N/A	99-N/A	99-N/A	99-N/A	99-N/A	99-N/A	99-N/A	99-N/A	99-N/A	99-N/A	99-N/A	99-N/A	99-N/A	99-N/A	99-N/A
36	1957	3-PRIVATE	1-FEMALE	2-HISPANIC OR LATINO	55-UNKNOWN OR OTHER	MD	2-REACTIVE	2016	59.4767	5	MD	1-Yes	1-Yes	2016	0	0-Negative	59.1699	0	1-Yes	0-Negative	1-Yes	1-Yes	F1-F2	2016	1- Primary Care	1-Yes	2016	1-Yes	2-US	99-N/A	0- Normal	0-NO	0-NO	99-N/A	55-UNK	55-UNK	0-NO	99-N/A	0- No	0- No	0- No	99-N/A	0-NO	99-N/A	0-NO	0-NO	0-No	99-N/A	99-N/A
37	1957	1-MEDICARE	2-MALE	1-NON HISPANIC	2-WHITE	MD	1-NON REACTIVE	2015	58.7973	5	MD	99-N/A	99-N/A	99-N/A	99-N/A	99-N/A	99-N/A	99-N/A	99-N/A	99-N/A	99-N/A	99-N/A	99-N/A	99-N/A	99-N/A	99-N/A	99-N/A	99-N/A	99-N/A	99-N/A	99-N/A	99-N/A	99-N/A	99-N/A	99-N/A	99-N/A	99-N/A	99-N/A	99-N/A	99-N/A	99-N/A	99-N/A	99-N/A	99-N/A	99-N/A	99-N/A	99-N/A	99-N/A	99-N/A
38	1957	5-OTHER	2-MALE	1-NON HISPANIC	55-UNKNOWN OR OTHER	DC	1-NON REACTIVE	2016	59.6027	5	MD	99-N/A	99-N/A	99-N/A	99-N/A	99-N/A	99-N/A	99-N/A	99-N/A	99-N/A	99-N/A	99-N/A	99-N/A	99-N/A	99-N/A	99-N/A	99-N/A	99-N/A	99-N/A	99-N/A	99-N/A	99-N/A	99-N/A	99-N/A	99-N/A	99-N/A	99-N/A	99-N/A	99-N/A	99-N/A	99-N/A	99-N/A	99-N/A	99-N/A	99-N/A	99-N/A	99-N/A	99-N/A	99-N/A
39	1957	3-PRIVATE	2-MALE	1-NON HISPANIC	2-WHITE	MD	1-NON REACTIVE	2016	59.3233	5	MD	99-N/A	99-N/A	99-N/A	99-N/A	99-N/A	99-N/A	99-N/A	99-N/A	99-N/A	99-N/A	99-N/A	99-N/A	99-N/A	99-N/A	99-N/A	99-N/A	99-N/A	99-N/A	99-N/A	99-N/A	99-N/A	99-N/A	99-N/A	99-N/A	99-N/A	99-N/A	99-N/A	99-N/A	99-N/A	99-N/A	99-N/A	99-N/A	99-N/A	99-N/A	99-N/A	99-N/A	99-N/A	99-N/A
40	1957	3-PRIVATE	1-FEMALE	1-NON HISPANIC	2-WHITE	DC	1-NON REACTIVE	2016	58.2575	5	MD	99-N/A	99-N/A	99-N/A	99-N/A	99-N/A	99-N/A	99-N/A	99-N/A	99-N/A	99-N/A	99-N/A	99-N/A	99-N/A	99-N/A	99-N/A	99-N/A	99-N/A	99-N/A	99-N/A	99-N/A	99-N/A	99-N/A	99-N/A	99-N/A	99-N/A	99-N/A	99-N/A	99-N/A	99-N/A	99-N/A	99-N/A	99-N/A	99-N/A	99-N/A	99-N/A	99-N/A	99-N/A	99-N/A
41	1958	3-PRIVATE	2-MALE	1-NON HISPANIC	2-WHITE	MD	1-NON REACTIVE	2015	57.3644	5	MD	99-N/A	99-N/A	99-N/A	99-N/A	99-N/A	99-N/A	99-N/A	99-N/A	99-N/A	99-N/A	99-N/A	99-N/A	99-N/A	99-N/A	99-N/A	99-N/A	99-N/A	99-N/A	99-N/A	99-N/A	99-N/A	99-N/A	99-N/A	99-N/A	99-N/A	99-N/A	99-N/A	99-N/A	99-N/A	99-N/A	99-N/A	99-N/A	99-N/A	99-N/A	99-N/A	99-N/A	99-N/A	99-N/A
42	1959	3-PRIVATE	2-MALE	1-NON HISPANIC	1-BLACK OR AFRICAN AMERICAN	MD	1-NON REACTIVE	2016	57.8411	5	MD	99-N/A	99-N/A	99-N/A	99-N/A	99-N/A	99-N/A	99-N/A	99-N/A	99-N/A	99-N/A	99-N/A	99-N/A	99-N/A	99-N/A	99-N/A	99-N/A	99-N/A	99-N/A	99-N/A	99-N/A	99-N/A	99-N/A	99-N/A	99-N/A	99-N/A	99-N/A	99-N/A	99-N/A	99-N/A	99-N/A	99-N/A	99-N/A	99-N/A	99-N/A	99-N/A	99-N/A	99-N/A	99-N/A
43	1959	3-PRIVATE	1-FEMALE	1-NON HISPANIC	2-WHITE	DC	1-NON REACTIVE	2016	56.5452	5	MD	99-N/A	99-N/A	99-N/A	99-N/A	99-N/A	99-N/A	99-N/A	99-N/A	99-N/A	99-N/A	99-N/A	99-N/A	99-N/A	99-N/A	99-N/A	99-N/A	99-N/A	99-N/A	99-N/A	99-N/A	99-N/A	99-N/A	99-N/A	99-N/A	99-N/A	99-N/A	99-N/A	99-N/A	99-N/A	99-N/A	99-N/A	99-N/A	99-N/A	99-N/A	99-N/A	99-N/A	99-N/A	99-N/A
44	1959	3-PRIVATE	1-FEMALE	3-OTHER	2-WHITE	MD	2-REACTIVE	2015	56.189	5	MD	1-Yes	1-Yes	2015	0	0-Negative	56.1781	0	0-No	99-N/A	0-No	0-No	99-N/A	99-N/A	0- None	0-No	99-N/A	0-No	99-N/A	99-N/A	99-N/A	99-N/A	0-NO	99-N/A	99-N/A	99-N/A	0-NO	99-N/A	0- No	0- No	0- No	99-N/A	0-NO	99-N/A	0-NO	0-NO	0-No	99-N/A	99-N/A
45	1960	3-PRIVATE	1-FEMALE	1-NON HISPANIC	1-BLACK OR AFRICAN AMERICAN	DC	1-NON REACTIVE	2016	55.737	5	MD	99-N/A	99-N/A	99-N/A	99-N/A	99-N/A	99-N/A	99-N/A	99-N/A	99-N/A	99-N/A	99-N/A	99-N/A	99-N/A	99-N/A	99-N/A	99-N/A	99-N/A	99-N/A	99-N/A	99-N/A	99-N/A	99-N/A	99-N/A	99-N/A	99-N/A	99-N/A	99-N/A	99-N/A	99-N/A	99-N/A	99-N/A	99-N/A	99-N/A	99-N/A	99-N/A	99-N/A	99-N/A	99-N/A
46	1960	3-PRIVATE	1-FEMALE	1-NON HISPANIC	2-WHITE	MD	1-NON REACTIVE	2016	56.1808	5	MD	99-N/A	99-N/A	99-N/A	99-N/A	99-N/A	99-N/A	99-N/A	99-N/A	99-N/A	99-N/A	99-N/A	99-N/A	99-N/A	99-N/A	99-N/A	99-N/A	99-N/A	99-N/A	99-N/A	99-N/A	99-N/A	99-N/A	99-N/A	99-N/A	99-N/A	99-N/A	99-N/A	99-N/A	99-N/A	99-N/A	99-N/A	99-N/A	99-N/A	99-N/A	99-N/A	99-N/A	99-N/A	99-N/A
47	1958	1-MEDICARE	2-MALE	1-NON HISPANIC	1-BLACK OR AFRICAN AMERICAN	MD	1-NON REACTIVE	2016	57.5562	14	MD	99-N/A	99-N/A	99-N/A	99-N/A	99-N/A	99-N/A	99-N/A	99-N/A	99-N/A	99-N/A	99-N/A	99-N/A	99-N/A	99-N/A	99-N/A	99-N/A	99-N/A	99-N/A	99-N/A	99-N/A	99-N/A	99-N/A	99-N/A	99-N/A	99-N/A	99-N/A	99-N/A	99-N/A	99-N/A	99-N/A	99-N/A	99-N/A	99-N/A	99-N/A	99-N/A	99-N/A	99-N/A	99-N/A
48	1960	3-PRIVATE	2-MALE	1-NON HISPANIC	2-WHITE	MD	2-REACTIVE	2015	54.9096	5	MD	1-Yes	1-Yes	2015	7312980	1-Positive	54.9068	1a	0-No	99-N/A	1-Yes	1-Yes	F1-F2	2015	2- Specialty	1-Yes	99-N/A	1-Yes	2-US	2016	0- Normal	99-N/A	1-Yes	2016	03-Gastroenterology	3- 55-UNKnown	1-YES	2016	1-Yes	1-Yes	1-Yes	2016	1-Yes	2016	1-Yes	1-Yes	0-No	99-N/A	99-N/A
49	1960	3-PRIVATE	1-FEMALE	1-NON HISPANIC	1-BLACK OR AFRICAN AMERICAN	MD	1-NON REACTIVE	2016	55.989	5	MD	99-N/A	99-N/A	99-N/A	99-N/A	99-N/A	99-N/A	99-N/A	99-N/A	99-N/A	99-N/A	99-N/A	99-N/A	99-N/A	99-N/A	99-N/A	99-N/A	99-N/A	99-N/A	99-N/A	99-N/A	99-N/A	99-N/A	99-N/A	99-N/A	99-N/A	99-N/A	99-N/A	99-N/A	99-N/A	99-N/A	99-N/A	99-N/A	99-N/A	99-N/A	99-N/A	99-N/A	99-N/A	99-N/A
50	1960	3-PRIVATE	1-FEMALE	1-NON HISPANIC	2-WHITE	MD	1-NON REACTIVE	2016	55.4603	5	MD	99-N/A	99-N/A	99-N/A	99-N/A	99-N/A	99-N/A	99-N/A	99-N/A	99-N/A	99-N/A	99-N/A	99-N/A	99-N/A	99-N/A	99-N/A	99-N/A	99-N/A	99-N/A	99-N/A	99-N/A	99-N/A	99-N/A	99-N/A	99-N/A	99-N/A	99-N/A	99-N/A	99-N/A	99-N/A	99-N/A	99-N/A	99-N/A	99-N/A	99-N/A	99-N/A	99-N/A	99-N/A	99-N/A
51	1960	1-MEDICARE	1-FEMALE	1-NON HISPANIC	2-WHITE	MD	1-NON REACTIVE	2015	54.8192	5	MD	99-N/A	99-N/A	99-N/A	99-N/A	99-N/A	99-N/A	99-N/A	99-N/A	99-N/A	99-N/A	99-N/A	99-N/A	99-N/A	99-N/A	99-N/A	99-N/A	99-N/A	99-N/A	99-N/A	99-N/A	99-N/A	99-N/A	99-N/A	99-N/A	99-N/A	99-N/A	99-N/A	99-N/A	99-N/A	99-N/A	99-N/A	99-N/A	99-N/A	99-N/A	99-N/A	99-N/A	99-N/A	99-N/A
52	1961	2-MEDICAID	2-MALE	1-NON HISPANIC	1-BLACK OR AFRICAN AMERICAN	DC	1-NON REACTIVE	2015	53.9945	5	MD	99-N/A	99-N/A	99-N/A	99-N/A	99-N/A	99-N/A	99-N/A	99-N/A	99-N/A	99-N/A	99-N/A	99-N/A	99-N/A	99-N/A	99-N/A	99-N/A	99-N/A	99-N/A	99-N/A	99-N/A	99-N/A	99-N/A	99-N/A	99-N/A	99-N/A	99-N/A	99-N/A	99-N/A	99-N/A	99-N/A	99-N/A	99-N/A	99-N/A	99-N/A	99-N/A	99-N/A	99-N/A	99-N/A
53	1961	3-PRIVATE	1-FEMALE	1-NON HISPANIC	1-BLACK OR AFRICAN AMERICAN	MD	1-NON REACTIVE	2015	53.8356	5	MD	99-N/A	99-N/A	99-N/A	99-N/A	99-N/A	99-N/A	99-N/A	99-N/A	99-N/A	99-N/A	99-N/A	99-N/A	99-N/A	99-N/A	99-N/A	99-N/A	99-N/A	99-N/A	99-N/A	99-N/A	99-N/A	99-N/A	99-N/A	99-N/A	99-N/A	99-N/A	99-N/A	99-N/A	99-N/A	99-N/A	99-N/A	99-N/A	99-N/A	99-N/A	99-N/A	99-N/A	99-N/A	99-N/A
54	1961	3-PRIVATE	2-MALE	1-NON HISPANIC	2-WHITE	MD	1-NON REACTIVE	2016	54.8055	5	MD	99-N/A	99-N/A	99-N/A	99-N/A	99-N/A	99-N/A	99-N/A	99-N/A	99-N/A	99-N/A	99-N/A	99-N/A	99-N/A	99-N/A	99-N/A	99-N/A	99-N/A	99-N/A	99-N/A	99-N/A	99-N/A	99-N/A	99-N/A	99-N/A	99-N/A	99-N/A	99-N/A	99-N/A	99-N/A	99-N/A	99-N/A	99-N/A	99-N/A	99-N/A	99-N/A	99-N/A	99-N/A	99-N/A
55	1961	3-PRIVATE	1-FEMALE	1-NON HISPANIC	2-WHITE	MD	1-NON REACTIVE	2015	53.6027	5	MD	99-N/A	99-N/A	99-N/A	99-N/A	99-N/A	99-N/A	99-N/A	99-N/A	99-N/A	99-N/A	99-N/A	99-N/A	99-N/A	99-N/A	99-N/A	99-N/A	99-N/A	99-N/A	99-N/A	99-N/A	99-N/A	99-N/A	99-N/A	99-N/A	99-N/A	99-N/A	99-N/A	99-N/A	99-N/A	99-N/A	99-N/A	99-N/A	99-N/A	99-N/A	99-N/A	99-N/A	99-N/A	99-N/A
56	1962	2-MEDICAID	1-FEMALE	1-NON HISPANIC	2-WHITE	MD	1-NON REACTIVE	2015	53.8575	5	MD	99-N/A	99-N/A	99-N/A	99-N/A	99-N/A	99-N/A	99-N/A	99-N/A	99-N/A	99-N/A	99-N/A	99-N/A	99-N/A	99-N/A	99-N/A	99-N/A	99-N/A	99-N/A	99-N/A	99-N/A	99-N/A	99-N/A	99-N/A	99-N/A	99-N/A	99-N/A	99-N/A	99-N/A	99-N/A	99-N/A	99-N/A	99-N/A	99-N/A	99-N/A	99-N/A	99-N/A	99-N/A	99-N/A
57	1962	3-PRIVATE	2-MALE	2-HISPANIC OR LATINO	5-NATIVE HAWAIIAN PACIFIC ISL	MD	1-NON REACTIVE	2016	54.0603	5	MD	99-N/A	99-N/A	99-N/A	99-N/A	99-N/A	99-N/A	99-N/A	99-N/A	99-N/A	99-N/A	99-N/A	99-N/A	99-N/A	99-N/A	99-N/A	99-N/A	99-N/A	99-N/A	99-N/A	99-N/A	99-N/A	99-N/A	99-N/A	99-N/A	99-N/A	99-N/A	99-N/A	99-N/A	99-N/A	99-N/A	99-N/A	99-N/A	99-N/A	99-N/A	99-N/A	99-N/A	99-N/A	99-N/A
58	1962	3-PRIVATE	1-FEMALE	1-NON HISPANIC	2-WHITE	MD	1-NON REACTIVE	2015	53.2027	5	MD	99-N/A	99-N/A	99-N/A	99-N/A	99-N/A	99-N/A	99-N/A	99-N/A	99-N/A	99-N/A	99-N/A	99-N/A	99-N/A	99-N/A	99-N/A	99-N/A	99-N/A	99-N/A	99-N/A	99-N/A	99-N/A	99-N/A	99-N/A	99-N/A	99-N/A	99-N/A	99-N/A	99-N/A	99-N/A	99-N/A	99-N/A	99-N/A	99-N/A	99-N/A	99-N/A	99-N/A	99-N/A	99-N/A
59	1963	3-PRIVATE	1-FEMALE	1-NON HISPANIC	2-WHITE	MD	1-NON REACTIVE	2015	52.5205	5	MD	99-N/A	99-N/A	99-N/A	99-N/A	99-N/A	99-N/A	99-N/A	99-N/A	99-N/A	99-N/A	99-N/A	99-N/A	99-N/A	99-N/A	99-N/A	99-N/A	99-N/A	99-N/A	99-N/A	99-N/A	99-N/A	99-N/A	99-N/A	99-N/A	99-N/A	99-N/A	99-N/A	99-N/A	99-N/A	99-N/A	99-N/A	99-N/A	99-N/A	99-N/A	99-N/A	99-N/A	99-N/A	99-N/A
60	1963	2-MEDICAID	1-FEMALE	1-NON HISPANIC	1-BLACK OR AFRICAN AMERICAN	DC	1-NON REACTIVE	2016	52.4822	5	MD	99-N/A	99-N/A	99-N/A	99-N/A	99-N/A	99-N/A	99-N/A	99-N/A	99-N/A	99-N/A	99-N/A	99-N/A	99-N/A	99-N/A	99-N/A	99-N/A	99-N/A	99-N/A	99-N/A	99-N/A	99-N/A	99-N/A	99-N/A	99-N/A	99-N/A	99-N/A	99-N/A	99-N/A	99-N/A	99-N/A	99-N/A	99-N/A	99-N/A	99-N/A	99-N/A	99-N/A	99-N/A	99-N/A
61	1963	5-OTHER	2-MALE	1-NON HISPANIC	55-UNKNOWN OR OTHER	MD	1-NON REACTIVE	2016	52.6329	5	MD	99-N/A	99-N/A	99-N/A	99-N/A	99-N/A	99-N/A	99-N/A	99-N/A	99-N/A	99-N/A	99-N/A	99-N/A	99-N/A	99-N/A	99-N/A	99-N/A	99-N/A	99-N/A	99-N/A	99-N/A	99-N/A	99-N/A	99-N/A	99-N/A	99-N/A	99-N/A	99-N/A	99-N/A	99-N/A	99-N/A	99-N/A	99-N/A	99-N/A	99-N/A	99-N/A	99-N/A	99-N/A	99-N/A
62	1964	3-PRIVATE	2-MALE	1-NON HISPANIC	2-WHITE	MD	1-NON REACTIVE	2015	51.6192	5	MD	99-N/A	99-N/A	99-N/A	99-N/A	99-N/A	99-N/A	99-N/A	99-N/A	99-N/A	99-N/A	99-N/A	99-N/A	99-N/A	99-N/A	99-N/A	99-N/A	99-N/A	99-N/A	99-N/A	99-N/A	99-N/A	99-N/A	99-N/A	99-N/A	99-N/A	99-N/A	99-N/A	99-N/A	99-N/A	99-N/A	99-N/A	99-N/A	99-N/A	99-N/A	99-N/A	99-N/A	99-N/A	99-N/A
63	1964	3-PRIVATE	2-MALE	1-NON HISPANIC	55-UNKNOWN OR OTHER	MD	1-NON REACTIVE	2016	52.3014	5	MD	99-N/A	99-N/A	99-N/A	99-N/A	99-N/A	99-N/A	99-N/A	99-N/A	99-N/A	99-N/A	99-N/A	99-N/A	99-N/A	99-N/A	99-N/A	99-N/A	99-N/A	99-N/A	99-N/A	99-N/A	99-N/A	99-N/A	99-N/A	99-N/A	99-N/A	99-N/A	99-N/A	99-N/A	99-N/A	99-N/A	99-N/A	99-N/A	99-N/A	99-N/A	99-N/A	99-N/A	99-N/A	99-N/A
64	1964	3-PRIVATE	2-MALE	1-NON HISPANIC	1-BLACK OR AFRICAN AMERICAN	DC	1-NON REACTIVE	2015	51.7397	5	MD	99-N/A	99-N/A	99-N/A	99-N/A	99-N/A	99-N/A	99-N/A	99-N/A	99-N/A	99-N/A	99-N/A	99-N/A	99-N/A	99-N/A	99-N/A	99-N/A	99-N/A	99-N/A	99-N/A	99-N/A	99-N/A	99-N/A	99-N/A	99-N/A	99-N/A	99-N/A	99-N/A	99-N/A	99-N/A	99-N/A	99-N/A	99-N/A	99-N/A	99-N/A	99-N/A	99-N/A	99-N/A	99-N/A
65	1964	3-PRIVATE	1-FEMALE	1-NON HISPANIC	55-UNKNOWN OR OTHER	VA	1-NON REACTIVE	2015	51.2658	5	MD	99-N/A	99-N/A	99-N/A	99-N/A	99-N/A	99-N/A	99-N/A	99-N/A	99-N/A	99-N/A	99-N/A	99-N/A	99-N/A	99-N/A	99-N/A	99-N/A	99-N/A	99-N/A	99-N/A	99-N/A	99-N/A	99-N/A	99-N/A	99-N/A	99-N/A	99-N/A	99-N/A	99-N/A	99-N/A	99-N/A	99-N/A	99-N/A	99-N/A	99-N/A	99-N/A	99-N/A	99-N/A	99-N/A
66	1964	3-PRIVATE	1-FEMALE	1-NON HISPANIC	1-BLACK OR AFRICAN AMERICAN	MD	2-REACTIVE	2015	50.6904	5	MD	1-Yes	1-Yes	2016	0	0-Negative	51.1781	0	0-No	99-N/A	0-No	0-No	99-N/A	99-N/A	0- None	0-No	99-N/A	0-No	99-N/A	99-N/A	99-N/A	0-NO	0-NO	99-N/A	99-N/A	99-N/A	0-NO	99-N/A	0- No	0- No	0- No	99-N/A	0-NO	99-N/A	0-NO	0-NO	0-No	99-N/A	99-N/A
67	1965	3-PRIVATE	1-FEMALE	1-NON HISPANIC	1-BLACK OR AFRICAN AMERICAN	MD	1-NON REACTIVE	2016	51.3205	5	MD	99-N/A	99-N/A	99-N/A	99-N/A	99-N/A	99-N/A	99-N/A	99-N/A	99-N/A	99-N/A	99-N/A	99-N/A	99-N/A	99-N/A	99-N/A	99-N/A	99-N/A	99-N/A	99-N/A	99-N/A	99-N/A	99-N/A	99-N/A	99-N/A	99-N/A	99-N/A	99-N/A	99-N/A	99-N/A	99-N/A	99-N/A	99-N/A	99-N/A	99-N/A	99-N/A	99-N/A	99-N/A	99-N/A
68	1965	2-MEDICAID	1-FEMALE	1-NON HISPANIC	2-WHITE	MD	1-NON REACTIVE	2015	50.1836	5	MD	99-N/A	99-N/A	99-N/A	99-N/A	99-N/A	99-N/A	99-N/A	99-N/A	99-N/A	99-N/A	99-N/A	99-N/A	99-N/A	99-N/A	99-N/A	99-N/A	99-N/A	99-N/A	99-N/A	99-N/A	99-N/A	99-N/A	99-N/A	99-N/A	99-N/A	99-N/A	99-N/A	99-N/A	99-N/A	99-N/A	99-N/A	99-N/A	99-N/A	99-N/A	99-N/A	99-N/A	99-N/A	99-N/A
69	1965	2-MEDICAID	1-FEMALE	1-NON HISPANIC	1-BLACK OR AFRICAN AMERICAN	MD	1-NON REACTIVE	2015	49.863	5	MD	99-N/A	99-N/A	99-N/A	99-N/A	99-N/A	99-N/A	99-N/A	99-N/A	99-N/A	99-N/A	99-N/A	99-N/A	99-N/A	99-N/A	99-N/A	99-N/A	99-N/A	99-N/A	99-N/A	99-N/A	99-N/A	99-N/A	99-N/A	99-N/A	99-N/A	99-N/A	99-N/A	99-N/A	99-N/A	99-N/A	99-N/A	99-N/A	99-N/A	99-N/A	99-N/A	99-N/A	99-N/A	99-N/A
70	1945	1-MEDICARE	2-MALE	1-NON HISPANIC	55-UNKNOWN OR OTHER	MD	1-NON REACTIVE	2016	71.4219	6	MD	99-N/A	99-N/A	99-N/A	99-N/A	99-N/A	99-N/A	99-N/A	99-N/A	99-N/A	99-N/A	99-N/A	99-N/A	99-N/A	99-N/A	99-N/A	99-N/A	99-N/A	99-N/A	99-N/A	99-N/A	99-N/A	99-N/A	99-N/A	99-N/A	99-N/A	99-N/A	99-N/A	99-N/A	99-N/A	99-N/A	99-N/A	99-N/A	99-N/A	99-N/A	99-N/A	99-N/A	99-N/A	99-N/A
71	1947	3-PRIVATE	1-FEMALE	1-NON HISPANIC	55-UNKNOWN OR OTHER	MD	1-NON REACTIVE	2015	68.074	6	MD	99-N/A	99-N/A	99-N/A	99-N/A	99-N/A	99-N/A	99-N/A	99-N/A	99-N/A	99-N/A	99-N/A	99-N/A	99-N/A	99-N/A	99-N/A	99-N/A	99-N/A	99-N/A	99-N/A	99-N/A	99-N/A	99-N/A	99-N/A	99-N/A	99-N/A	99-N/A	99-N/A	99-N/A	99-N/A	99-N/A	99-N/A	99-N/A	99-N/A	99-N/A	99-N/A	99-N/A	99-N/A	99-N/A
72	1963	4-SELF PAY	2-MALE	1-NON HISPANIC	1-BLACK OR AFRICAN AMERICAN	MD	1-NON REACTIVE	2016	52.7425	6	MD	99-N/A	99-N/A	99-N/A	99-N/A	99-N/A	99-N/A	99-N/A	99-N/A	99-N/A	99-N/A	99-N/A	99-N/A	99-N/A	99-N/A	99-N/A	99-N/A	99-N/A	99-N/A	99-N/A	99-N/A	99-N/A	99-N/A	99-N/A	99-N/A	99-N/A	99-N/A	99-N/A	99-N/A	99-N/A	99-N/A	99-N/A	99-N/A	99-N/A	99-N/A	99-N/A	99-N/A	99-N/A	99-N/A
73	1964	3-PRIVATE	2-MALE	1-NON HISPANIC	1-BLACK OR AFRICAN AMERICAN	MD	1-NON REACTIVE	2016	52.3178	6	MD	99-N/A	99-N/A	99-N/A	99-N/A	99-N/A	99-N/A	99-N/A	99-N/A	99-N/A	99-N/A	99-N/A	99-N/A	99-N/A	99-N/A	99-N/A	99-N/A	99-N/A	99-N/A	99-N/A	99-N/A	99-N/A	99-N/A	99-N/A	99-N/A	99-N/A	99-N/A	99-N/A	99-N/A	99-N/A	99-N/A	99-N/A	99-N/A	99-N/A	99-N/A	99-N/A	99-N/A	99-N/A	99-N/A
74	1965	3-PRIVATE	1-FEMALE	1-NON HISPANIC	1-BLACK OR AFRICAN AMERICAN	DC	1-NON REACTIVE	2015	50.3753	6	MD	99-N/A	99-N/A	99-N/A	99-N/A	99-N/A	99-N/A	99-N/A	99-N/A	99-N/A	99-N/A	99-N/A	99-N/A	99-N/A	99-N/A	99-N/A	99-N/A	99-N/A	99-N/A	99-N/A	99-N/A	99-N/A	99-N/A	99-N/A	99-N/A	99-N/A	99-N/A	99-N/A	99-N/A	99-N/A	99-N/A	99-N/A	99-N/A	99-N/A	99-N/A	99-N/A	99-N/A	99-N/A	99-N/A
75	1945	1-MEDICARE	2-MALE	1-NON HISPANIC	2-WHITE	MD	1-NON REACTIVE	2015	70.0986	7	MD	99-N/A	99-N/A	99-N/A	99-N/A	99-N/A	99-N/A	99-N/A	99-N/A	99-N/A	99-N/A	99-N/A	99-N/A	99-N/A	99-N/A	99-N/A	99-N/A	99-N/A	99-N/A	99-N/A	99-N/A	99-N/A	99-N/A	99-N/A	99-N/A	99-N/A	99-N/A	99-N/A	99-N/A	99-N/A	99-N/A	99-N/A	99-N/A	99-N/A	99-N/A	99-N/A	99-N/A	99-N/A	99-N/A
76	1947	3-PRIVATE	1-FEMALE	1-NON HISPANIC	2-WHITE	MD	1-NON REACTIVE	2016	69.2411	7	MD	99-N/A	99-N/A	99-N/A	99-N/A	99-N/A	99-N/A	99-N/A	99-N/A	99-N/A	99-N/A	99-N/A	99-N/A	99-N/A	99-N/A	99-N/A	99-N/A	99-N/A	99-N/A	99-N/A	99-N/A	99-N/A	99-N/A	99-N/A	99-N/A	99-N/A	99-N/A	99-N/A	99-N/A	99-N/A	99-N/A	99-N/A	99-N/A	99-N/A	99-N/A	99-N/A	99-N/A	99-N/A	99-N/A
77	1947	1-MEDICARE	2-MALE	1-NON HISPANIC	2-WHITE	MD	1-NON REACTIVE	2016	68.7945	7	MD	99-N/A	99-N/A	99-N/A	99-N/A	99-N/A	99-N/A	99-N/A	99-N/A	99-N/A	99-N/A	99-N/A	99-N/A	99-N/A	99-N/A	99-N/A	99-N/A	99-N/A	99-N/A	99-N/A	99-N/A	99-N/A	99-N/A	99-N/A	99-N/A	99-N/A	99-N/A	99-N/A	99-N/A	99-N/A	99-N/A	99-N/A	99-N/A	99-N/A	99-N/A	99-N/A	99-N/A	99-N/A	99-N/A
78	1948	3-PRIVATE	2-MALE	1-NON HISPANIC	1-BLACK OR AFRICAN AMERICAN	MD	1-NON REACTIVE	2015	66.9151	7	MD	99-N/A	99-N/A	99-N/A	99-N/A	99-N/A	99-N/A	99-N/A	99-N/A	99-N/A	99-N/A	99-N/A	99-N/A	99-N/A	99-N/A	99-N/A	99-N/A	99-N/A	99-N/A	99-N/A	99-N/A	99-N/A	99-N/A	99-N/A	99-N/A	99-N/A	99-N/A	99-N/A	99-N/A	99-N/A	99-N/A	99-N/A	99-N/A	99-N/A	99-N/A	99-N/A	99-N/A	99-N/A	99-N/A
79	1949	1-MEDICARE	2-MALE	1-NON HISPANIC	1-BLACK OR AFRICAN AMERICAN	MD	1-NON REACTIVE	2015	66.1233	7	MD	99-N/A	99-N/A	99-N/A	99-N/A	99-N/A	99-N/A	99-N/A	99-N/A	99-N/A	99-N/A	99-N/A	99-N/A	99-N/A	99-N/A	99-N/A	99-N/A	99-N/A	99-N/A	99-N/A	99-N/A	99-N/A	99-N/A	99-N/A	99-N/A	99-N/A	99-N/A	99-N/A	99-N/A	99-N/A	99-N/A	99-N/A	99-N/A	99-N/A	99-N/A	99-N/A	99-N/A	99-N/A	99-N/A
80	1952	3-PRIVATE	1-FEMALE	1-NON HISPANIC	1-BLACK OR AFRICAN AMERICAN	DC	1-NON REACTIVE	2016	64.0767	7	MD	99-N/A	99-N/A	99-N/A	99-N/A	99-N/A	99-N/A	99-N/A	99-N/A	99-N/A	99-N/A	99-N/A	99-N/A	99-N/A	99-N/A	99-N/A	99-N/A	99-N/A	99-N/A	99-N/A	99-N/A	99-N/A	99-N/A	99-N/A	99-N/A	99-N/A	99-N/A	99-N/A	99-N/A	99-N/A	99-N/A	99-N/A	99-N/A	99-N/A	99-N/A	99-N/A	99-N/A	99-N/A	99-N/A
81	1952	1-MEDICARE	1-FEMALE	1-NON HISPANIC	1-BLACK OR AFRICAN AMERICAN	MD	1-NON REACTIVE	2016	63.7479	7	MD	99-N/A	99-N/A	99-N/A	99-N/A	99-N/A	99-N/A	99-N/A	99-N/A	99-N/A	99-N/A	99-N/A	99-N/A	99-N/A	99-N/A	99-N/A	99-N/A	99-N/A	99-N/A	99-N/A	99-N/A	99-N/A	99-N/A	99-N/A	99-N/A	99-N/A	99-N/A	99-N/A	99-N/A	99-N/A	99-N/A	99-N/A	99-N/A	99-N/A	99-N/A	99-N/A	99-N/A	99-N/A	99-N/A
82	1952	3-PRIVATE	1-FEMALE	1-NON HISPANIC	2-WHITE	MD	1-NON REACTIVE	2016	63.4384	7	MD	99-N/A	99-N/A	99-N/A	99-N/A	99-N/A	99-N/A	99-N/A	99-N/A	99-N/A	99-N/A	99-N/A	99-N/A	99-N/A	99-N/A	99-N/A	99-N/A	99-N/A	99-N/A	99-N/A	99-N/A	99-N/A	99-N/A	99-N/A	99-N/A	99-N/A	99-N/A	99-N/A	99-N/A	99-N/A	99-N/A	99-N/A	99-N/A	99-N/A	99-N/A	99-N/A	99-N/A	99-N/A	99-N/A
83	1953	1-MEDICARE	1-FEMALE	1-NON HISPANIC	3-ASIAN	DC	1-NON REACTIVE	2016	63.0767	7	MD	99-N/A	99-N/A	99-N/A	99-N/A	99-N/A	99-N/A	99-N/A	99-N/A	99-N/A	99-N/A	99-N/A	99-N/A	99-N/A	99-N/A	99-N/A	99-N/A	99-N/A	99-N/A	99-N/A	99-N/A	99-N/A	99-N/A	99-N/A	99-N/A	99-N/A	99-N/A	99-N/A	99-N/A	99-N/A	99-N/A	99-N/A	99-N/A	99-N/A	99-N/A	99-N/A	99-N/A	99-N/A	99-N/A
84	1954	3-PRIVATE	1-FEMALE	1-NON HISPANIC	2-WHITE	MD	1-NON REACTIVE	2016	62.3315	7	MD	99-N/A	99-N/A	99-N/A	99-N/A	99-N/A	99-N/A	99-N/A	99-N/A	99-N/A	99-N/A	99-N/A	99-N/A	99-N/A	99-N/A	99-N/A	99-N/A	99-N/A	99-N/A	99-N/A	99-N/A	99-N/A	99-N/A	99-N/A	99-N/A	99-N/A	99-N/A	99-N/A	99-N/A	99-N/A	99-N/A	99-N/A	99-N/A	99-N/A	99-N/A	99-N/A	99-N/A	99-N/A	99-N/A
85	1954	3-PRIVATE	2-MALE	1-NON HISPANIC	1-BLACK OR AFRICAN AMERICAN	DC	1-NON REACTIVE	2016	61.6548	7	MD	99-N/A	99-N/A	99-N/A	99-N/A	99-N/A	99-N/A	99-N/A	99-N/A	99-N/A	99-N/A	99-N/A	99-N/A	99-N/A	99-N/A	99-N/A	99-N/A	99-N/A	99-N/A	99-N/A	99-N/A	99-N/A	99-N/A	99-N/A	99-N/A	99-N/A	99-N/A	99-N/A	99-N/A	99-N/A	99-N/A	99-N/A	99-N/A	99-N/A	99-N/A	99-N/A	99-N/A	99-N/A	99-N/A
86	1955	3-PRIVATE	1-FEMALE	1-NON HISPANIC	1-BLACK OR AFRICAN AMERICAN	VA	1-NON REACTIVE	2015	60.3507	7	MD	99-N/A	99-N/A	99-N/A	99-N/A	99-N/A	99-N/A	99-N/A	99-N/A	99-N/A	99-N/A	99-N/A	99-N/A	99-N/A	99-N/A	99-N/A	99-N/A	99-N/A	99-N/A	99-N/A	99-N/A	99-N/A	99-N/A	99-N/A	99-N/A	99-N/A	99-N/A	99-N/A	99-N/A	99-N/A	99-N/A	99-N/A	99-N/A	99-N/A	99-N/A	99-N/A	99-N/A	99-N/A	99-N/A
87	1956	2-MEDICAID	2-MALE	1-NON HISPANIC	55-UNKNOWN OR OTHER	DC	1-NON REACTIVE	2016	60.4	7	MD	99-N/A	99-N/A	99-N/A	99-N/A	99-N/A	99-N/A	99-N/A	99-N/A	99-N/A	99-N/A	99-N/A	99-N/A	99-N/A	99-N/A	99-N/A	99-N/A	99-N/A	99-N/A	99-N/A	99-N/A	99-N/A	99-N/A	99-N/A	99-N/A	99-N/A	99-N/A	99-N/A	99-N/A	99-N/A	99-N/A	99-N/A	99-N/A	99-N/A	99-N/A	99-N/A	99-N/A	99-N/A	99-N/A
88	1959	1-MEDICARE	1-FEMALE	1-NON HISPANIC	1-BLACK OR AFRICAN AMERICAN	DC	1-NON REACTIVE	2015	56.4685	7	MD	99-N/A	99-N/A	99-N/A	99-N/A	99-N/A	99-N/A	99-N/A	99-N/A	99-N/A	99-N/A	99-N/A	99-N/A	99-N/A	99-N/A	99-N/A	99-N/A	99-N/A	99-N/A	99-N/A	99-N/A	99-N/A	99-N/A	99-N/A	99-N/A	99-N/A	99-N/A	99-N/A	99-N/A	99-N/A	99-N/A	99-N/A	99-N/A	99-N/A	99-N/A	99-N/A	99-N/A	99-N/A	99-N/A
89	1959	3-PRIVATE	1-FEMALE	1-NON HISPANIC	1-BLACK OR AFRICAN AMERICAN	MD	1-NON REACTIVE	2016	56.8247	7	MD	99-N/A	99-N/A	99-N/A	99-N/A	99-N/A	99-N/A	99-N/A	99-N/A	99-N/A	99-N/A	99-N/A	99-N/A	99-N/A	99-N/A	99-N/A	99-N/A	99-N/A	99-N/A	99-N/A	99-N/A	99-N/A	99-N/A	99-N/A	99-N/A	99-N/A	99-N/A	99-N/A	99-N/A	99-N/A	99-N/A	99-N/A	99-N/A	99-N/A	99-N/A	99-N/A	99-N/A	99-N/A	99-N/A
90	1959	3-PRIVATE	2-MALE	1-NON HISPANIC	2-WHITE	DC	1-NON REACTIVE	2016	57.0137	7	MD	99-N/A	99-N/A	99-N/A	99-N/A	99-N/A	99-N/A	99-N/A	99-N/A	99-N/A	99-N/A	99-N/A	99-N/A	99-N/A	99-N/A	99-N/A	99-N/A	99-N/A	99-N/A	99-N/A	99-N/A	99-N/A	99-N/A	99-N/A	99-N/A	99-N/A	99-N/A	99-N/A	99-N/A	99-N/A	99-N/A	99-N/A	99-N/A	99-N/A	99-N/A	99-N/A	99-N/A	99-N/A	99-N/A
91	1961	3-PRIVATE	1-FEMALE	1-NON HISPANIC	1-BLACK OR AFRICAN AMERICAN	MD	1-NON REACTIVE	2015	54.6575	7	MD	99-N/A	99-N/A	99-N/A	99-N/A	99-N/A	99-N/A	99-N/A	99-N/A	99-N/A	99-N/A	99-N/A	99-N/A	99-N/A	99-N/A	99-N/A	99-N/A	99-N/A	99-N/A	99-N/A	99-N/A	99-N/A	99-N/A	99-N/A	99-N/A	99-N/A	99-N/A	99-N/A	99-N/A	99-N/A	99-N/A	99-N/A	99-N/A	99-N/A	99-N/A	99-N/A	99-N/A	99-N/A	99-N/A
92	1961	1-MEDICARE	1-FEMALE	1-NON HISPANIC	2-WHITE	MD	1-NON REACTIVE	2015	54.0877	7	MD	99-N/A	99-N/A	99-N/A	99-N/A	99-N/A	99-N/A	99-N/A	99-N/A	99-N/A	99-N/A	99-N/A	99-N/A	99-N/A	99-N/A	99-N/A	99-N/A	99-N/A	99-N/A	99-N/A	99-N/A	99-N/A	99-N/A	99-N/A	99-N/A	99-N/A	99-N/A	99-N/A	99-N/A	99-N/A	99-N/A	99-N/A	99-N/A	99-N/A	99-N/A	99-N/A	99-N/A	99-N/A	99-N/A
93	1962	3-PRIVATE	1-FEMALE	1-NON HISPANIC	1-BLACK OR AFRICAN AMERICAN	MD	1-NON REACTIVE	2015	53.6411	7	MD	99-N/A	99-N/A	99-N/A	99-N/A	99-N/A	99-N/A	99-N/A	99-N/A	99-N/A	99-N/A	99-N/A	99-N/A	99-N/A	99-N/A	99-N/A	99-N/A	99-N/A	99-N/A	99-N/A	99-N/A	99-N/A	99-N/A	99-N/A	99-N/A	99-N/A	99-N/A	99-N/A	99-N/A	99-N/A	99-N/A	99-N/A	99-N/A	99-N/A	99-N/A	99-N/A	99-N/A	99-N/A	99-N/A
94	1965	3-PRIVATE	1-FEMALE	1-NON HISPANIC	2-WHITE	MD	1-NON REACTIVE	2016	51.1315	7	MD	99-N/A	99-N/A	99-N/A	99-N/A	99-N/A	99-N/A	99-N/A	99-N/A	99-N/A	99-N/A	99-N/A	99-N/A	99-N/A	99-N/A	99-N/A	99-N/A	99-N/A	99-N/A	99-N/A	99-N/A	99-N/A	99-N/A	99-N/A	99-N/A	99-N/A	99-N/A	99-N/A	99-N/A	99-N/A	99-N/A	99-N/A	99-N/A	99-N/A	99-N/A	99-N/A	99-N/A	99-N/A	99-N/A
95	1948	1-MEDICARE	1-FEMALE	1-NON HISPANIC	2-WHITE	MD	1-NON REACTIVE	2016	67.7315	8	DC	99-N/A	99-N/A	99-N/A	99-N/A	99-N/A	99-N/A	99-N/A	99-N/A	99-N/A	99-N/A	99-N/A	99-N/A	99-N/A	99-N/A	99-N/A	99-N/A	99-N/A	99-N/A	99-N/A	99-N/A	99-N/A	99-N/A	99-N/A	99-N/A	99-N/A	99-N/A	99-N/A	99-N/A	99-N/A	99-N/A	99-N/A	99-N/A	99-N/A	99-N/A	99-N/A	99-N/A	99-N/A	99-N/A
96	1961	3-PRIVATE	2-MALE	1-NON HISPANIC	2-WHITE	MD	1-NON REACTIVE	2015	54.0356	9	MD	99-N/A	99-N/A	99-N/A	99-N/A	99-N/A	99-N/A	99-N/A	99-N/A	99-N/A	99-N/A	99-N/A	99-N/A	99-N/A	99-N/A	99-N/A	99-N/A	99-N/A	99-N/A	99-N/A	99-N/A	99-N/A	99-N/A	99-N/A	99-N/A	99-N/A	99-N/A	99-N/A	99-N/A	99-N/A	99-N/A	99-N/A	99-N/A	99-N/A	99-N/A	99-N/A	99-N/A	99-N/A	99-N/A
97	1946	3-PRIVATE	2-MALE	1-NON HISPANIC	1-BLACK OR AFRICAN AMERICAN	DC	1-NON REACTIVE	2016	70.526	10	MD	99-N/A	99-N/A	99-N/A	99-N/A	99-N/A	99-N/A	99-N/A	99-N/A	99-N/A	99-N/A	99-N/A	99-N/A	99-N/A	99-N/A	99-N/A	99-N/A	99-N/A	99-N/A	99-N/A	99-N/A	99-N/A	99-N/A	99-N/A	99-N/A	99-N/A	99-N/A	99-N/A	99-N/A	99-N/A	99-N/A	99-N/A	99-N/A	99-N/A	99-N/A	99-N/A	99-N/A	99-N/A	99-N/A
98	1951	1-MEDICARE	2-MALE	1-NON HISPANIC	1-BLACK OR AFRICAN AMERICAN	MD	1-NON REACTIVE	2015	63.8164	10	MD	99-N/A	99-N/A	99-N/A	99-N/A	99-N/A	99-N/A	99-N/A	99-N/A	99-N/A	99-N/A	99-N/A	99-N/A	99-N/A	99-N/A	99-N/A	99-N/A	99-N/A	99-N/A	99-N/A	99-N/A	99-N/A	99-N/A	99-N/A	99-N/A	99-N/A	99-N/A	99-N/A	99-N/A	99-N/A	99-N/A	99-N/A	99-N/A	99-N/A	99-N/A	99-N/A	99-N/A	99-N/A	99-N/A
99	1955	1-MEDICARE	1-FEMALE	1-NON HISPANIC	2-WHITE	MD	2-REACTIVE	2015	60.4658	10	MD	1-Yes	1-Yes	2015	0	0-Negative	60.4658	0	1-Yes	0-Negative	0-No	0-No	99-N/A	99-N/A	0- None	0-No	99-N/A	0-No	99-N/A	99-N/A	99-N/A	99-N/A	0-NO	99-N/A	99-N/A	99-N/A	0-NO	99-N/A	0- No	0- No	0- No	99-N/A	0-NO	99-N/A	0-NO	0-NO	0-No	99-N/A	99-N/A
100	1955	3-PRIVATE	1-FEMALE	1-NON HISPANIC	1-BLACK OR AFRICAN AMERICAN	MD	1-NON REACTIVE	2015	60.2	10	MD	99-N/A	99-N/A	99-N/A	99-N/A	99-N/A	99-N/A	99-N/A	99-N/A	99-N/A	99-N/A	99-N/A	99-N/A	99-N/A	99-N/A	99-N/A	99-N/A	99-N/A	99-N/A	99-N/A	99-N/A	99-N/A	99-N/A	99-N/A	99-N/A	99-N/A	99-N/A	99-N/A	99-N/A	99-N/A	99-N/A	99-N/A	99-N/A	99-N/A	99-N/A	99-N/A	99-N/A	99-N/A	99-N/A
101	1957	3-PRIVATE	1-FEMALE	1-NON HISPANIC	2-WHITE	MD	1-NON REACTIVE	2015	58.3753	10	MD	99-N/A	99-N/A	99-N/A	99-N/A	99-N/A	99-N/A	99-N/A	99-N/A	99-N/A	99-N/A	99-N/A	99-N/A	99-N/A	99-N/A	99-N/A	99-N/A	99-N/A	99-N/A	99-N/A	99-N/A	99-N/A	99-N/A	99-N/A	99-N/A	99-N/A	99-N/A	99-N/A	99-N/A	99-N/A	99-N/A	99-N/A	99-N/A	99-N/A	99-N/A	99-N/A	99-N/A	99-N/A	99-N/A
102	1957	3-PRIVATE	2-MALE	1-NON HISPANIC	2-WHITE	MD	2-REACTIVE	2015	58.0274	10	MD	1-Yes	1-Yes	2015	40295909	1-Positive	58.0274	1a	1-Yes	0-Negative	1-Yes	1-Yes	F2	2015	2- Specialty	0-No	99-N/A	0-No	99-N/A	99-N/A	99-N/A	0-NO	1-Yes	2015	03-Gastroenterology	1- Medstar	1-YES	2015	1-Yes	1-Yes	1-Yes	2015	1-Yes	2015	1-Yes	1-Yes	1-Yes	0-NO	0-NO
103	1958	3-PRIVATE	1-FEMALE	1-NON HISPANIC	1-BLACK OR AFRICAN AMERICAN	MD	1-NON REACTIVE	2015	57.074	10	MD	99-N/A	99-N/A	99-N/A	99-N/A	99-N/A	99-N/A	99-N/A	99-N/A	99-N/A	99-N/A	99-N/A	99-N/A	99-N/A	99-N/A	99-N/A	99-N/A	99-N/A	99-N/A	99-N/A	99-N/A	99-N/A	99-N/A	99-N/A	99-N/A	99-N/A	99-N/A	99-N/A	99-N/A	99-N/A	99-N/A	99-N/A	99-N/A	99-N/A	99-N/A	99-N/A	99-N/A	99-N/A	99-N/A
104	1958	2-MEDICAID	2-MALE	1-NON HISPANIC	2-WHITE	MD	1-NON REACTIVE	2015	56.6904	10	MD	99-N/A	99-N/A	99-N/A	99-N/A	99-N/A	99-N/A	99-N/A	99-N/A	99-N/A	99-N/A	99-N/A	99-N/A	99-N/A	99-N/A	99-N/A	99-N/A	99-N/A	99-N/A	99-N/A	99-N/A	99-N/A	99-N/A	99-N/A	99-N/A	99-N/A	99-N/A	99-N/A	99-N/A	99-N/A	99-N/A	99-N/A	99-N/A	99-N/A	99-N/A	99-N/A	99-N/A	99-N/A	99-N/A
105	1959	3-PRIVATE	1-FEMALE	1-NON HISPANIC	2-WHITE	MD	1-NON REACTIVE	2016	57.0521	10	MD	99-N/A	99-N/A	99-N/A	99-N/A	99-N/A	99-N/A	99-N/A	99-N/A	99-N/A	99-N/A	99-N/A	99-N/A	99-N/A	99-N/A	99-N/A	99-N/A	99-N/A	99-N/A	99-N/A	99-N/A	99-N/A	99-N/A	99-N/A	99-N/A	99-N/A	99-N/A	99-N/A	99-N/A	99-N/A	99-N/A	99-N/A	99-N/A	99-N/A	99-N/A	99-N/A	99-N/A	99-N/A	99-N/A
106	1962	3-PRIVATE	2-MALE	1-NON HISPANIC	1-BLACK OR AFRICAN AMERICAN	MD	1-NON REACTIVE	2015	53.8932	10	MD	99-N/A	99-N/A	99-N/A	99-N/A	99-N/A	99-N/A	99-N/A	99-N/A	99-N/A	99-N/A	99-N/A	99-N/A	99-N/A	99-N/A	99-N/A	99-N/A	99-N/A	99-N/A	99-N/A	99-N/A	99-N/A	99-N/A	99-N/A	99-N/A	99-N/A	99-N/A	99-N/A	99-N/A	99-N/A	99-N/A	99-N/A	99-N/A	99-N/A	99-N/A	99-N/A	99-N/A	99-N/A	99-N/A
107	1965	3-PRIVATE	1-FEMALE	1-NON HISPANIC	1-BLACK OR AFRICAN AMERICAN	MD	1-NON REACTIVE	2015	50.0904	10	MD	99-N/A	99-N/A	99-N/A	99-N/A	99-N/A	99-N/A	99-N/A	99-N/A	99-N/A	99-N/A	99-N/A	99-N/A	99-N/A	99-N/A	99-N/A	99-N/A	99-N/A	99-N/A	99-N/A	99-N/A	99-N/A	99-N/A	99-N/A	99-N/A	99-N/A	99-N/A	99-N/A	99-N/A	99-N/A	99-N/A	99-N/A	99-N/A	99-N/A	99-N/A	99-N/A	99-N/A	99-N/A	99-N/A
108	1965	3-PRIVATE	1-FEMALE	1-NON HISPANIC	1-BLACK OR AFRICAN AMERICAN	MD	1-NON REACTIVE	2015	49.8795	10	MD	99-N/A	99-N/A	99-N/A	99-N/A	99-N/A	99-N/A	99-N/A	99-N/A	99-N/A	99-N/A	99-N/A	99-N/A	99-N/A	99-N/A	99-N/A	99-N/A	99-N/A	99-N/A	99-N/A	99-N/A	99-N/A	99-N/A	99-N/A	99-N/A	99-N/A	99-N/A	99-N/A	99-N/A	99-N/A	99-N/A	99-N/A	99-N/A	99-N/A	99-N/A	99-N/A	99-N/A	99-N/A	99-N/A
109	1945	1-MEDICARE	2-MALE	1-NON HISPANIC	55-UNKNOWN OR OTHER	MD	1-NON REACTIVE	2016	71.0356	12	MD	99-N/A	99-N/A	99-N/A	99-N/A	99-N/A	99-N/A	99-N/A	99-N/A	99-N/A	99-N/A	99-N/A	99-N/A	99-N/A	99-N/A	99-N/A	99-N/A	99-N/A	99-N/A	99-N/A	99-N/A	99-N/A	99-N/A	99-N/A	99-N/A	99-N/A	99-N/A	99-N/A	99-N/A	99-N/A	99-N/A	99-N/A	99-N/A	99-N/A	99-N/A	99-N/A	99-N/A	99-N/A	99-N/A
110	1946	2-MEDICAID	1-FEMALE	1-NON HISPANIC	1-BLACK OR AFRICAN AMERICAN	DC	1-NON REACTIVE	2016	70.4603	12	MD	99-N/A	99-N/A	99-N/A	99-N/A	99-N/A	99-N/A	99-N/A	99-N/A	99-N/A	99-N/A	99-N/A	99-N/A	99-N/A	99-N/A	99-N/A	99-N/A	99-N/A	99-N/A	99-N/A	99-N/A	99-N/A	99-N/A	99-N/A	99-N/A	99-N/A	99-N/A	99-N/A	99-N/A	99-N/A	99-N/A	99-N/A	99-N/A	99-N/A	99-N/A	99-N/A	99-N/A	99-N/A	99-N/A
111	1946	1-MEDICARE	1-FEMALE	1-NON HISPANIC	55-UNKNOWN OR OTHER	MD	1-NON REACTIVE	2015	68.8795	12	MD	99-N/A	99-N/A	99-N/A	99-N/A	99-N/A	99-N/A	99-N/A	99-N/A	99-N/A	99-N/A	99-N/A	99-N/A	99-N/A	99-N/A	99-N/A	99-N/A	99-N/A	99-N/A	99-N/A	99-N/A	99-N/A	99-N/A	99-N/A	99-N/A	99-N/A	99-N/A	99-N/A	99-N/A	99-N/A	99-N/A	99-N/A	99-N/A	99-N/A	99-N/A	99-N/A	99-N/A	99-N/A	99-N/A
112	1947	1-MEDICARE	1-FEMALE	1-NON HISPANIC	1-BLACK OR AFRICAN AMERICAN	MD	1-NON REACTIVE	2016	69.1041	12	MD	99-N/A	99-N/A	99-N/A	99-N/A	99-N/A	99-N/A	99-N/A	99-N/A	99-N/A	99-N/A	99-N/A	99-N/A	99-N/A	99-N/A	99-N/A	99-N/A	99-N/A	99-N/A	99-N/A	99-N/A	99-N/A	99-N/A	99-N/A	99-N/A	99-N/A	99-N/A	99-N/A	99-N/A	99-N/A	99-N/A	99-N/A	99-N/A	99-N/A	99-N/A	99-N/A	99-N/A	99-N/A	99-N/A
113	1947	3-PRIVATE	2-MALE	1-NON HISPANIC	55-UNKNOWN OR OTHER	MD	1-NON REACTIVE	2016	69.2521	12	MD	99-N/A	99-N/A	99-N/A	99-N/A	99-N/A	99-N/A	99-N/A	99-N/A	99-N/A	99-N/A	99-N/A	99-N/A	99-N/A	99-N/A	99-N/A	99-N/A	99-N/A	99-N/A	99-N/A	99-N/A	99-N/A	99-N/A	99-N/A	99-N/A	99-N/A	99-N/A	99-N/A	99-N/A	99-N/A	99-N/A	99-N/A	99-N/A	99-N/A	99-N/A	99-N/A	99-N/A	99-N/A	99-N/A
114	1947	1-MEDICARE	2-MALE	1-NON HISPANIC	55-UNKNOWN OR OTHER	MD	1-NON REACTIVE	2016	68.8932	12	MD	99-N/A	99-N/A	99-N/A	99-N/A	99-N/A	99-N/A	99-N/A	99-N/A	99-N/A	99-N/A	99-N/A	99-N/A	99-N/A	99-N/A	99-N/A	99-N/A	99-N/A	99-N/A	99-N/A	99-N/A	99-N/A	99-N/A	99-N/A	99-N/A	99-N/A	99-N/A	99-N/A	99-N/A	99-N/A	99-N/A	99-N/A	99-N/A	99-N/A	99-N/A	99-N/A	99-N/A	99-N/A	99-N/A
115	1947	1-MEDICARE	1-FEMALE	1-NON HISPANIC	1-BLACK OR AFRICAN AMERICAN	MD	1-NON REACTIVE	2015	67.663	12	MD	99-N/A	99-N/A	99-N/A	99-N/A	99-N/A	99-N/A	99-N/A	99-N/A	99-N/A	99-N/A	99-N/A	99-N/A	99-N/A	99-N/A	99-N/A	99-N/A	99-N/A	99-N/A	99-N/A	99-N/A	99-N/A	99-N/A	99-N/A	99-N/A	99-N/A	99-N/A	99-N/A	99-N/A	99-N/A	99-N/A	99-N/A	99-N/A	99-N/A	99-N/A	99-N/A	99-N/A	99-N/A	99-N/A
116	1948	1-MEDICARE	1-FEMALE	1-NON HISPANIC	1-BLACK OR AFRICAN AMERICAN	DC	1-NON REACTIVE	2016	67.9205	12	MD	99-N/A	99-N/A	99-N/A	99-N/A	99-N/A	99-N/A	99-N/A	99-N/A	99-N/A	99-N/A	99-N/A	99-N/A	99-N/A	99-N/A	99-N/A	99-N/A	99-N/A	99-N/A	99-N/A	99-N/A	99-N/A	99-N/A	99-N/A	99-N/A	99-N/A	99-N/A	99-N/A	99-N/A	99-N/A	99-N/A	99-N/A	99-N/A	99-N/A	99-N/A	99-N/A	99-N/A	99-N/A	99-N/A
117	1949	1-MEDICARE	1-FEMALE	1-NON HISPANIC	1-BLACK OR AFRICAN AMERICAN	DC	1-NON REACTIVE	2015	66.8712	12	MD	99-N/A	99-N/A	99-N/A	99-N/A	99-N/A	99-N/A	99-N/A	99-N/A	99-N/A	99-N/A	99-N/A	99-N/A	99-N/A	99-N/A	99-N/A	99-N/A	99-N/A	99-N/A	99-N/A	99-N/A	99-N/A	99-N/A	99-N/A	99-N/A	99-N/A	99-N/A	99-N/A	99-N/A	99-N/A	99-N/A	99-N/A	99-N/A	99-N/A	99-N/A	99-N/A	99-N/A	99-N/A	99-N/A
118	1949	1-MEDICARE	1-FEMALE	1-NON HISPANIC	1-BLACK OR AFRICAN AMERICAN	DC	1-NON REACTIVE	2016	67.2164	12	MD	99-N/A	99-N/A	99-N/A	99-N/A	99-N/A	99-N/A	99-N/A	99-N/A	99-N/A	99-N/A	99-N/A	99-N/A	99-N/A	99-N/A	99-N/A	99-N/A	99-N/A	99-N/A	99-N/A	99-N/A	99-N/A	99-N/A	99-N/A	99-N/A	99-N/A	99-N/A	99-N/A	99-N/A	99-N/A	99-N/A	99-N/A	99-N/A	99-N/A	99-N/A	99-N/A	99-N/A	99-N/A	99-N/A
119	1949	3-PRIVATE	1-FEMALE	1-NON HISPANIC	1-BLACK OR AFRICAN AMERICAN	MD	1-NON REACTIVE	2016	67.3699	12	MD	99-N/A	99-N/A	99-N/A	99-N/A	99-N/A	99-N/A	99-N/A	99-N/A	99-N/A	99-N/A	99-N/A	99-N/A	99-N/A	99-N/A	99-N/A	99-N/A	99-N/A	99-N/A	99-N/A	99-N/A	99-N/A	99-N/A	99-N/A	99-N/A	99-N/A	99-N/A	99-N/A	99-N/A	99-N/A	99-N/A	99-N/A	99-N/A	99-N/A	99-N/A	99-N/A	99-N/A	99-N/A	99-N/A
120	1950	1-MEDICARE	2-MALE	1-NON HISPANIC	2-WHITE	VA	1-NON REACTIVE	2015	65.0521	12	MD	99-N/A	99-N/A	99-N/A	99-N/A	99-N/A	99-N/A	99-N/A	99-N/A	99-N/A	99-N/A	99-N/A	99-N/A	99-N/A	99-N/A	99-N/A	99-N/A	99-N/A	99-N/A	99-N/A	99-N/A	99-N/A	99-N/A	99-N/A	99-N/A	99-N/A	99-N/A	99-N/A	99-N/A	99-N/A	99-N/A	99-N/A	99-N/A	99-N/A	99-N/A	99-N/A	99-N/A	99-N/A	99-N/A
121	1951	3-PRIVATE	1-FEMALE	3-OTHER	2-WHITE	MD	1-NON REACTIVE	2015	64.4493	12	MD	99-N/A	99-N/A	99-N/A	99-N/A	99-N/A	99-N/A	99-N/A	99-N/A	99-N/A	99-N/A	99-N/A	99-N/A	99-N/A	99-N/A	99-N/A	99-N/A	99-N/A	99-N/A	99-N/A	99-N/A	99-N/A	99-N/A	99-N/A	99-N/A	99-N/A	99-N/A	99-N/A	99-N/A	99-N/A	99-N/A	99-N/A	99-N/A	99-N/A	99-N/A	99-N/A	99-N/A	99-N/A	99-N/A
122	1951	3-PRIVATE	2-MALE	1-NON HISPANIC	2-WHITE	MD	1-NON REACTIVE	2015	64.1315	12	MD	99-N/A	99-N/A	99-N/A	99-N/A	99-N/A	99-N/A	99-N/A	99-N/A	99-N/A	99-N/A	99-N/A	99-N/A	99-N/A	99-N/A	99-N/A	99-N/A	99-N/A	99-N/A	99-N/A	99-N/A	99-N/A	99-N/A	99-N/A	99-N/A	99-N/A	99-N/A	99-N/A	99-N/A	99-N/A	99-N/A	99-N/A	99-N/A	99-N/A	99-N/A	99-N/A	99-N/A	99-N/A	99-N/A
123	1952	3-PRIVATE	1-FEMALE	1-NON HISPANIC	1-BLACK OR AFRICAN AMERICAN	MD	1-NON REACTIVE	2016	63.5644	12	MD	99-N/A	99-N/A	99-N/A	99-N/A	99-N/A	99-N/A	99-N/A	99-N/A	99-N/A	99-N/A	99-N/A	99-N/A	99-N/A	99-N/A	99-N/A	99-N/A	99-N/A	99-N/A	99-N/A	99-N/A	99-N/A	99-N/A	99-N/A	99-N/A	99-N/A	99-N/A	99-N/A	99-N/A	99-N/A	99-N/A	99-N/A	99-N/A	99-N/A	99-N/A	99-N/A	99-N/A	99-N/A	99-N/A
124	1952	3-PRIVATE	2-MALE	1-NON HISPANIC	2-WHITE	MD	1-NON REACTIVE	2016	63.5178	12	MD	99-N/A	99-N/A	99-N/A	99-N/A	99-N/A	99-N/A	99-N/A	99-N/A	99-N/A	99-N/A	99-N/A	99-N/A	99-N/A	99-N/A	99-N/A	99-N/A	99-N/A	99-N/A	99-N/A	99-N/A	99-N/A	99-N/A	99-N/A	99-N/A	99-N/A	99-N/A	99-N/A	99-N/A	99-N/A	99-N/A	99-N/A	99-N/A	99-N/A	99-N/A	99-N/A	99-N/A	99-N/A	99-N/A
125	1952	1-MEDICARE	1-FEMALE	1-NON HISPANIC	55-UNKNOWN OR OTHER	MD	1-NON REACTIVE	2016	63.7452	12	MD	99-N/A	99-N/A	99-N/A	99-N/A	99-N/A	99-N/A	99-N/A	99-N/A	99-N/A	99-N/A	99-N/A	99-N/A	99-N/A	99-N/A	99-N/A	99-N/A	99-N/A	99-N/A	99-N/A	99-N/A	99-N/A	99-N/A	99-N/A	99-N/A	99-N/A	99-N/A	99-N/A	99-N/A	99-N/A	99-N/A	99-N/A	99-N/A	99-N/A	99-N/A	99-N/A	99-N/A	99-N/A	99-N/A
126	1952	3-PRIVATE	1-FEMALE	1-NON HISPANIC	1-BLACK OR AFRICAN AMERICAN	MD	1-NON REACTIVE	2015	63.0192	12	MD	99-N/A	99-N/A	99-N/A	99-N/A	99-N/A	99-N/A	99-N/A	99-N/A	99-N/A	99-N/A	99-N/A	99-N/A	99-N/A	99-N/A	99-N/A	99-N/A	99-N/A	99-N/A	99-N/A	99-N/A	99-N/A	99-N/A	99-N/A	99-N/A	99-N/A	99-N/A	99-N/A	99-N/A	99-N/A	99-N/A	99-N/A	99-N/A	99-N/A	99-N/A	99-N/A	99-N/A	99-N/A	99-N/A
127	1952	3-PRIVATE	1-FEMALE	1-NON HISPANIC	2-WHITE	MD	1-NON REACTIVE	2015	62.7425	12	MD	99-N/A	99-N/A	99-N/A	99-N/A	99-N/A	99-N/A	99-N/A	99-N/A	99-N/A	99-N/A	99-N/A	99-N/A	99-N/A	99-N/A	99-N/A	99-N/A	99-N/A	99-N/A	99-N/A	99-N/A	99-N/A	99-N/A	99-N/A	99-N/A	99-N/A	99-N/A	99-N/A	99-N/A	99-N/A	99-N/A	99-N/A	99-N/A	99-N/A	99-N/A	99-N/A	99-N/A	99-N/A	99-N/A
128	1952	2-MEDICAID	1-FEMALE	1-NON HISPANIC	2-WHITE	MD	2-REACTIVE	2016	63.6356	12	MD	1-Yes	1-Yes	2016	0	0-Negative	63.6548	0	1-Yes	0-Negative	1-Yes	1-Yes	F0	99-N/A	3-55-UNKnown	0-No	99-N/A	0-No	99-N/A	99-N/A	99-N/A	0-NO	99-N/A	99-N/A	99-N/A	99-N/A	0-NO	99-N/A	0- No	0- No	0- No	99-N/A	0-NO	99-N/A	0-NO	0-NO	0-No	99-N/A	99-N/A
129	1954	3-PRIVATE	1-FEMALE	1-NON HISPANIC	1-BLACK OR AFRICAN AMERICAN	DC	1-NON REACTIVE	2015	61.989	12	MD	99-N/A	99-N/A	99-N/A	99-N/A	99-N/A	99-N/A	99-N/A	99-N/A	99-N/A	99-N/A	99-N/A	99-N/A	99-N/A	99-N/A	99-N/A	99-N/A	99-N/A	99-N/A	99-N/A	99-N/A	99-N/A	99-N/A	99-N/A	99-N/A	99-N/A	99-N/A	99-N/A	99-N/A	99-N/A	99-N/A	99-N/A	99-N/A	99-N/A	99-N/A	99-N/A	99-N/A	99-N/A	99-N/A
130	1954	3-PRIVATE	1-FEMALE	1-NON HISPANIC	55-UNKNOWN OR OTHER	MD	1-NON REACTIVE	2015	61.5753	12	MD	99-N/A	99-N/A	99-N/A	99-N/A	99-N/A	99-N/A	99-N/A	99-N/A	99-N/A	99-N/A	99-N/A	99-N/A	99-N/A	99-N/A	99-N/A	99-N/A	99-N/A	99-N/A	99-N/A	99-N/A	99-N/A	99-N/A	99-N/A	99-N/A	99-N/A	99-N/A	99-N/A	99-N/A	99-N/A	99-N/A	99-N/A	99-N/A	99-N/A	99-N/A	99-N/A	99-N/A	99-N/A	99-N/A
131	1955	2-MEDICAID	1-FEMALE	1-NON HISPANIC	2-WHITE	MD	1-NON REACTIVE	2016	61.6603	12	MD	99-N/A	99-N/A	99-N/A	99-N/A	99-N/A	99-N/A	99-N/A	99-N/A	99-N/A	99-N/A	99-N/A	99-N/A	99-N/A	99-N/A	99-N/A	99-N/A	99-N/A	99-N/A	99-N/A	99-N/A	99-N/A	99-N/A	99-N/A	99-N/A	99-N/A	99-N/A	99-N/A	99-N/A	99-N/A	99-N/A	99-N/A	99-N/A	99-N/A	99-N/A	99-N/A	99-N/A	99-N/A	99-N/A
132	1956	3-PRIVATE	1-FEMALE	1-NON HISPANIC	4-AMERICAN INDIAN ALASKA NATIVE	MD	1-NON REACTIVE	2016	60.0384	12	MD	99-N/A	99-N/A	99-N/A	99-N/A	99-N/A	99-N/A	99-N/A	99-N/A	99-N/A	99-N/A	99-N/A	99-N/A	99-N/A	99-N/A	99-N/A	99-N/A	99-N/A	99-N/A	99-N/A	99-N/A	99-N/A	99-N/A	99-N/A	99-N/A	99-N/A	99-N/A	99-N/A	99-N/A	99-N/A	99-N/A	99-N/A	99-N/A	99-N/A	99-N/A	99-N/A	99-N/A	99-N/A	99-N/A
133	1958	3-PRIVATE	2-MALE	1-NON HISPANIC	1-BLACK OR AFRICAN AMERICAN	DC	1-NON REACTIVE	2015	57.411	12	MD	99-N/A	99-N/A	99-N/A	99-N/A	99-N/A	99-N/A	99-N/A	99-N/A	99-N/A	99-N/A	99-N/A	99-N/A	99-N/A	99-N/A	99-N/A	99-N/A	99-N/A	99-N/A	99-N/A	99-N/A	99-N/A	99-N/A	99-N/A	99-N/A	99-N/A	99-N/A	99-N/A	99-N/A	99-N/A	99-N/A	99-N/A	99-N/A	99-N/A	99-N/A	99-N/A	99-N/A	99-N/A	99-N/A
134	1958	1-MEDICARE	2-MALE	1-NON HISPANIC	2-WHITE	MD	1-NON REACTIVE	2015	57.6164	12	MD	99-N/A	99-N/A	99-N/A	99-N/A	99-N/A	99-N/A	99-N/A	99-N/A	99-N/A	99-N/A	99-N/A	99-N/A	99-N/A	99-N/A	99-N/A	99-N/A	99-N/A	99-N/A	99-N/A	99-N/A	99-N/A	99-N/A	99-N/A	99-N/A	99-N/A	99-N/A	99-N/A	99-N/A	99-N/A	99-N/A	99-N/A	99-N/A	99-N/A	99-N/A	99-N/A	99-N/A	99-N/A	99-N/A
135	1958	3-PRIVATE	2-MALE	1-NON HISPANIC	1-BLACK OR AFRICAN AMERICAN	MD	1-NON REACTIVE	2016	58.6384	12	MD	99-N/A	99-N/A	99-N/A	99-N/A	99-N/A	99-N/A	99-N/A	99-N/A	99-N/A	99-N/A	99-N/A	99-N/A	99-N/A	99-N/A	99-N/A	99-N/A	99-N/A	99-N/A	99-N/A	99-N/A	99-N/A	99-N/A	99-N/A	99-N/A	99-N/A	99-N/A	99-N/A	99-N/A	99-N/A	99-N/A	99-N/A	99-N/A	99-N/A	99-N/A	99-N/A	99-N/A	99-N/A	99-N/A
136	1958	1-MEDICARE	2-MALE	1-NON HISPANIC	1-BLACK OR AFRICAN AMERICAN	NC	1-NON REACTIVE	2015	57.5288	12	MD	99-N/A	99-N/A	99-N/A	99-N/A	99-N/A	99-N/A	99-N/A	99-N/A	99-N/A	99-N/A	99-N/A	99-N/A	99-N/A	99-N/A	99-N/A	99-N/A	99-N/A	99-N/A	99-N/A	99-N/A	99-N/A	99-N/A	99-N/A	99-N/A	99-N/A	99-N/A	99-N/A	99-N/A	99-N/A	99-N/A	99-N/A	99-N/A	99-N/A	99-N/A	99-N/A	99-N/A	99-N/A	99-N/A
137	1958	3-PRIVATE	2-MALE	1-NON HISPANIC	2-WHITE	MD	1-NON REACTIVE	2016	58.1342	12	MD	99-N/A	99-N/A	99-N/A	99-N/A	99-N/A	99-N/A	99-N/A	99-N/A	99-N/A	99-N/A	99-N/A	99-N/A	99-N/A	99-N/A	99-N/A	99-N/A	99-N/A	99-N/A	99-N/A	99-N/A	99-N/A	99-N/A	99-N/A	99-N/A	99-N/A	99-N/A	99-N/A	99-N/A	99-N/A	99-N/A	99-N/A	99-N/A	99-N/A	99-N/A	99-N/A	99-N/A	99-N/A	99-N/A
138	1958	3-PRIVATE	2-MALE	1-NON HISPANIC	2-WHITE	MD	1-NON REACTIVE	2015	57.4438	12	MD	99-N/A	99-N/A	99-N/A	99-N/A	99-N/A	99-N/A	99-N/A	99-N/A	99-N/A	99-N/A	99-N/A	99-N/A	99-N/A	99-N/A	99-N/A	99-N/A	99-N/A	99-N/A	99-N/A	99-N/A	99-N/A	99-N/A	99-N/A	99-N/A	99-N/A	99-N/A	99-N/A	99-N/A	99-N/A	99-N/A	99-N/A	99-N/A	99-N/A	99-N/A	99-N/A	99-N/A	99-N/A	99-N/A
139	1958	3-PRIVATE	2-MALE	1-NON HISPANIC	1-BLACK OR AFRICAN AMERICAN	MD	1-NON REACTIVE	2015	57.0411	12	MD	99-N/A	99-N/A	99-N/A	99-N/A	99-N/A	99-N/A	99-N/A	99-N/A	99-N/A	99-N/A	99-N/A	99-N/A	99-N/A	99-N/A	99-N/A	99-N/A	99-N/A	99-N/A	99-N/A	99-N/A	99-N/A	99-N/A	99-N/A	99-N/A	99-N/A	99-N/A	99-N/A	99-N/A	99-N/A	99-N/A	99-N/A	99-N/A	99-N/A	99-N/A	99-N/A	99-N/A	99-N/A	99-N/A
140	1958	3-PRIVATE	1-FEMALE	2-HISPANIC OR LATINO	55-UNKNOWN OR OTHER	MD	1-NON REACTIVE	2016	57.3397	12	MD	99-N/A	99-N/A	99-N/A	99-N/A	99-N/A	99-N/A	99-N/A	99-N/A	99-N/A	99-N/A	99-N/A	99-N/A	99-N/A	99-N/A	99-N/A	99-N/A	99-N/A	99-N/A	99-N/A	99-N/A	99-N/A	99-N/A	99-N/A	99-N/A	99-N/A	99-N/A	99-N/A	99-N/A	99-N/A	99-N/A	99-N/A	99-N/A	99-N/A	99-N/A	99-N/A	99-N/A	99-N/A	99-N/A
141	1958	3-PRIVATE	1-FEMALE	1-NON HISPANIC	2-WHITE	MD	1-NON REACTIVE	2016	57.8986	12	MD	99-N/A	99-N/A	99-N/A	99-N/A	99-N/A	99-N/A	99-N/A	99-N/A	99-N/A	99-N/A	99-N/A	99-N/A	99-N/A	99-N/A	99-N/A	99-N/A	99-N/A	99-N/A	99-N/A	99-N/A	99-N/A	99-N/A	99-N/A	99-N/A	99-N/A	99-N/A	99-N/A	99-N/A	99-N/A	99-N/A	99-N/A	99-N/A	99-N/A	99-N/A	99-N/A	99-N/A	99-N/A	99-N/A
142	1958	3-PRIVATE	2-MALE	1-NON HISPANIC	1-BLACK OR AFRICAN AMERICAN	MD	1-NON REACTIVE	2016	57.6164	12	MD	99-N/A	99-N/A	99-N/A	99-N/A	99-N/A	99-N/A	99-N/A	99-N/A	99-N/A	99-N/A	99-N/A	99-N/A	99-N/A	99-N/A	99-N/A	99-N/A	99-N/A	99-N/A	99-N/A	99-N/A	99-N/A	99-N/A	99-N/A	99-N/A	99-N/A	99-N/A	99-N/A	99-N/A	99-N/A	99-N/A	99-N/A	99-N/A	99-N/A	99-N/A	99-N/A	99-N/A	99-N/A	99-N/A
143	1959	3-PRIVATE	1-FEMALE	1-NON HISPANIC	4-AMERICAN INDIAN ALASKA NATIVE	MD	1-NON REACTIVE	2015	56.3808	12	MD	99-N/A	99-N/A	99-N/A	99-N/A	99-N/A	99-N/A	99-N/A	99-N/A	99-N/A	99-N/A	99-N/A	99-N/A	99-N/A	99-N/A	99-N/A	99-N/A	99-N/A	99-N/A	99-N/A	99-N/A	99-N/A	99-N/A	99-N/A	99-N/A	99-N/A	99-N/A	99-N/A	99-N/A	99-N/A	99-N/A	99-N/A	99-N/A	99-N/A	99-N/A	99-N/A	99-N/A	99-N/A	99-N/A
144	1959	3-PRIVATE	1-FEMALE	1-NON HISPANIC	1-BLACK OR AFRICAN AMERICAN	MD	1-NON REACTIVE	2016	57	12	MD	99-N/A	99-N/A	99-N/A	99-N/A	99-N/A	99-N/A	99-N/A	99-N/A	99-N/A	99-N/A	99-N/A	99-N/A	99-N/A	99-N/A	99-N/A	99-N/A	99-N/A	99-N/A	99-N/A	99-N/A	99-N/A	99-N/A	99-N/A	99-N/A	99-N/A	99-N/A	99-N/A	99-N/A	99-N/A	99-N/A	99-N/A	99-N/A	99-N/A	99-N/A	99-N/A	99-N/A	99-N/A	99-N/A
145	1960	3-PRIVATE	1-FEMALE	1-NON HISPANIC	1-BLACK OR AFRICAN AMERICAN	DC	1-NON REACTIVE	2016	55.9699	12	MD	99-N/A	99-N/A	99-N/A	99-N/A	99-N/A	99-N/A	99-N/A	99-N/A	99-N/A	99-N/A	99-N/A	99-N/A	99-N/A	99-N/A	99-N/A	99-N/A	99-N/A	99-N/A	99-N/A	99-N/A	99-N/A	99-N/A	99-N/A	99-N/A	99-N/A	99-N/A	99-N/A	99-N/A	99-N/A	99-N/A	99-N/A	99-N/A	99-N/A	99-N/A	99-N/A	99-N/A	99-N/A	99-N/A
146	1960	2-MEDICAID	1-FEMALE	1-NON HISPANIC	1-BLACK OR AFRICAN AMERICAN	MD	2-REACTIVE	2015	55.4712	12	MD	1-Yes	1-Yes	2015	5334124	1-Positive	55.5068	1a	1-Yes	1-Positive	1-Yes	1-Yes	F1-F2	99-N/A	3- 55-UNKnown	0-No	99-N/A	0-No	99-N/A	99-N/A	99-N/A	0-NO	1-Yes	2015	04-Primary Care	1- Medstar	1-YES	2015	1-Yes	1-Yes	1-Yes	2015	1-Yes	2016	0-NO	0-NO	0-No	99-N/A	99-N/A
147	1960	2-MEDICAID	1-FEMALE	1-NON HISPANIC	2-WHITE	MD	1-NON REACTIVE	2015	55.5425	12	MD	99-N/A	99-N/A	99-N/A	99-N/A	99-N/A	99-N/A	99-N/A	99-N/A	99-N/A	99-N/A	99-N/A	99-N/A	99-N/A	99-N/A	99-N/A	99-N/A	99-N/A	99-N/A	99-N/A	99-N/A	99-N/A	99-N/A	99-N/A	99-N/A	99-N/A	99-N/A	99-N/A	99-N/A	99-N/A	99-N/A	99-N/A	99-N/A	99-N/A	99-N/A	99-N/A	99-N/A	99-N/A	99-N/A
148	1960	3-PRIVATE	1-FEMALE	1-NON HISPANIC	2-WHITE	MD	1-NON REACTIVE	2016	56.0438	12	MD	99-N/A	99-N/A	99-N/A	99-N/A	99-N/A	99-N/A	99-N/A	99-N/A	99-N/A	99-N/A	99-N/A	99-N/A	99-N/A	99-N/A	99-N/A	99-N/A	99-N/A	99-N/A	99-N/A	99-N/A	99-N/A	99-N/A	99-N/A	99-N/A	99-N/A	99-N/A	99-N/A	99-N/A	99-N/A	99-N/A	99-N/A	99-N/A	99-N/A	99-N/A	99-N/A	99-N/A	99-N/A	99-N/A
149	1960	3-PRIVATE	2-MALE	1-NON HISPANIC	2-WHITE	MD	1-NON REACTIVE	2015	54.7781	12	MD	99-N/A	99-N/A	99-N/A	99-N/A	99-N/A	99-N/A	99-N/A	99-N/A	99-N/A	99-N/A	99-N/A	99-N/A	99-N/A	99-N/A	99-N/A	99-N/A	99-N/A	99-N/A	99-N/A	99-N/A	99-N/A	99-N/A	99-N/A	99-N/A	99-N/A	99-N/A	99-N/A	99-N/A	99-N/A	99-N/A	99-N/A	99-N/A	99-N/A	99-N/A	99-N/A	99-N/A	99-N/A	99-N/A
150	1961	3-PRIVATE	1-FEMALE	1-NON HISPANIC	2-WHITE	MD	1-NON REACTIVE	2015	54.4959	12	MD	99-N/A	99-N/A	99-N/A	99-N/A	99-N/A	99-N/A	99-N/A	99-N/A	99-N/A	99-N/A	99-N/A	99-N/A	99-N/A	99-N/A	99-N/A	99-N/A	99-N/A	99-N/A	99-N/A	99-N/A	99-N/A	99-N/A	99-N/A	99-N/A	99-N/A	99-N/A	99-N/A	99-N/A	99-N/A	99-N/A	99-N/A	99-N/A	99-N/A	99-N/A	99-N/A	99-N/A	99-N/A	99-N/A
151	1961	2-MEDICAID	1-FEMALE	1-NON HISPANIC	2-WHITE	MD	1-NON REACTIVE	2016	55.0329	12	MD	99-N/A	99-N/A	99-N/A	99-N/A	99-N/A	99-N/A	99-N/A	99-N/A	99-N/A	99-N/A	99-N/A	99-N/A	99-N/A	99-N/A	99-N/A	99-N/A	99-N/A	99-N/A	99-N/A	99-N/A	99-N/A	99-N/A	99-N/A	99-N/A	99-N/A	99-N/A	99-N/A	99-N/A	99-N/A	99-N/A	99-N/A	99-N/A	99-N/A	99-N/A	99-N/A	99-N/A	99-N/A	99-N/A
152	1961	3-PRIVATE	1-FEMALE	1-NON HISPANIC	1-BLACK OR AFRICAN AMERICAN	MD	1-NON REACTIVE	2016	54.9973	12	MD	99-N/A	99-N/A	99-N/A	99-N/A	99-N/A	99-N/A	99-N/A	99-N/A	99-N/A	99-N/A	99-N/A	99-N/A	99-N/A	99-N/A	99-N/A	99-N/A	99-N/A	99-N/A	99-N/A	99-N/A	99-N/A	99-N/A	99-N/A	99-N/A	99-N/A	99-N/A	99-N/A	99-N/A	99-N/A	99-N/A	99-N/A	99-N/A	99-N/A	99-N/A	99-N/A	99-N/A	99-N/A	99-N/A
153	1961	3-PRIVATE	2-MALE	1-NON HISPANIC	1-BLACK OR AFRICAN AMERICAN	MD	1-NON REACTIVE	2015	54.2548	12	MD	99-N/A	99-N/A	99-N/A	99-N/A	99-N/A	99-N/A	99-N/A	99-N/A	99-N/A	99-N/A	99-N/A	99-N/A	99-N/A	99-N/A	99-N/A	99-N/A	99-N/A	99-N/A	99-N/A	99-N/A	99-N/A	99-N/A	99-N/A	99-N/A	99-N/A	99-N/A	99-N/A	99-N/A	99-N/A	99-N/A	99-N/A	99-N/A	99-N/A	99-N/A	99-N/A	99-N/A	99-N/A	99-N/A
154	1962	3-PRIVATE	2-MALE	1-NON HISPANIC	2-WHITE	MD	1-NON REACTIVE	2016	53.8329	12	MD	99-N/A	99-N/A	99-N/A	99-N/A	99-N/A	99-N/A	99-N/A	99-N/A	99-N/A	99-N/A	99-N/A	99-N/A	99-N/A	99-N/A	99-N/A	99-N/A	99-N/A	99-N/A	99-N/A	99-N/A	99-N/A	99-N/A	99-N/A	99-N/A	99-N/A	99-N/A	99-N/A	99-N/A	99-N/A	99-N/A	99-N/A	99-N/A	99-N/A	99-N/A	99-N/A	99-N/A	99-N/A	99-N/A
155	1945	4-SELF PAY	2-MALE	3-OTHER	55-UNKNOWN OR OTHER	MD	1-NON REACTIVE	2016	71.2164	24	MD	99-N/A	99-N/A	99-N/A	99-N/A	99-N/A	99-N/A	99-N/A	99-N/A	99-N/A	99-N/A	99-N/A	99-N/A	99-N/A	99-N/A	99-N/A	99-N/A	99-N/A	99-N/A	99-N/A	99-N/A	99-N/A	99-N/A	99-N/A	99-N/A	99-N/A	99-N/A	99-N/A	99-N/A	99-N/A	99-N/A	99-N/A	99-N/A	99-N/A	99-N/A	99-N/A	99-N/A	99-N/A	99-N/A
156	1962	3-PRIVATE	1-FEMALE	1-NON HISPANIC	1-BLACK OR AFRICAN AMERICAN	MD	1-NON REACTIVE	2016	53.8849	12	MD	99-N/A	99-N/A	99-N/A	99-N/A	99-N/A	99-N/A	99-N/A	99-N/A	99-N/A	99-N/A	99-N/A	99-N/A	99-N/A	99-N/A	99-N/A	99-N/A	99-N/A	99-N/A	99-N/A	99-N/A	99-N/A	99-N/A	99-N/A	99-N/A	99-N/A	99-N/A	99-N/A	99-N/A	99-N/A	99-N/A	99-N/A	99-N/A	99-N/A	99-N/A	99-N/A	99-N/A	99-N/A	99-N/A
157	1963	3-PRIVATE	1-FEMALE	1-NON HISPANIC	1-BLACK OR AFRICAN AMERICAN	DC	1-NON REACTIVE	2016	53.2301	12	MD	99-N/A	99-N/A	99-N/A	99-N/A	99-N/A	99-N/A	99-N/A	99-N/A	99-N/A	99-N/A	99-N/A	99-N/A	99-N/A	99-N/A	99-N/A	99-N/A	99-N/A	99-N/A	99-N/A	99-N/A	99-N/A	99-N/A	99-N/A	99-N/A	99-N/A	99-N/A	99-N/A	99-N/A	99-N/A	99-N/A	99-N/A	99-N/A	99-N/A	99-N/A	99-N/A	99-N/A	99-N/A	99-N/A
158	1963	3-PRIVATE	2-MALE	1-NON HISPANIC	1-BLACK OR AFRICAN AMERICAN	MD	1-NON REACTIVE	2016	53.6164	12	MD	99-N/A	99-N/A	99-N/A	99-N/A	99-N/A	99-N/A	99-N/A	99-N/A	99-N/A	99-N/A	99-N/A	99-N/A	99-N/A	99-N/A	99-N/A	99-N/A	99-N/A	99-N/A	99-N/A	99-N/A	99-N/A	99-N/A	99-N/A	99-N/A	99-N/A	99-N/A	99-N/A	99-N/A	99-N/A	99-N/A	99-N/A	99-N/A	99-N/A	99-N/A	99-N/A	99-N/A	99-N/A	99-N/A
159	1963	3-PRIVATE	1-FEMALE	1-NON HISPANIC	55-UNKNOWN OR OTHER	MD	1-NON REACTIVE	2015	52.5233	12	MD	99-N/A	99-N/A	99-N/A	99-N/A	99-N/A	99-N/A	99-N/A	99-N/A	99-N/A	99-N/A	99-N/A	99-N/A	99-N/A	99-N/A	99-N/A	99-N/A	99-N/A	99-N/A	99-N/A	99-N/A	99-N/A	99-N/A	99-N/A	99-N/A	99-N/A	99-N/A	99-N/A	99-N/A	99-N/A	99-N/A	99-N/A	99-N/A	99-N/A	99-N/A	99-N/A	99-N/A	99-N/A	99-N/A
160	1964	3-PRIVATE	1-FEMALE	1-NON HISPANIC	3-ASIAN	MD	1-NON REACTIVE	2016	52.4959	12	MD	99-N/A	99-N/A	99-N/A	99-N/A	99-N/A	99-N/A	99-N/A	99-N/A	99-N/A	99-N/A	99-N/A	99-N/A	99-N/A	99-N/A	99-N/A	99-N/A	99-N/A	99-N/A	99-N/A	99-N/A	99-N/A	99-N/A	99-N/A	99-N/A	99-N/A	99-N/A	99-N/A	99-N/A	99-N/A	99-N/A	99-N/A	99-N/A	99-N/A	99-N/A	99-N/A	99-N/A	99-N/A	99-N/A
161	1964	3-PRIVATE	1-FEMALE	1-NON HISPANIC	1-BLACK OR AFRICAN AMERICAN	MD	1-NON REACTIVE	2016	52.3425	12	MD	99-N/A	99-N/A	99-N/A	99-N/A	99-N/A	99-N/A	99-N/A	99-N/A	99-N/A	99-N/A	99-N/A	99-N/A	99-N/A	99-N/A	99-N/A	99-N/A	99-N/A	99-N/A	99-N/A	99-N/A	99-N/A	99-N/A	99-N/A	99-N/A	99-N/A	99-N/A	99-N/A	99-N/A	99-N/A	99-N/A	99-N/A	99-N/A	99-N/A	99-N/A	99-N/A	99-N/A	99-N/A	99-N/A
162	1964	3-PRIVATE	2-MALE	1-NON HISPANIC	1-BLACK OR AFRICAN AMERICAN	MD	1-NON REACTIVE	2015	51.3068	12	MD	99-N/A	99-N/A	99-N/A	99-N/A	99-N/A	99-N/A	99-N/A	99-N/A	99-N/A	99-N/A	99-N/A	99-N/A	99-N/A	99-N/A	99-N/A	99-N/A	99-N/A	99-N/A	99-N/A	99-N/A	99-N/A	99-N/A	99-N/A	99-N/A	99-N/A	99-N/A	99-N/A	99-N/A	99-N/A	99-N/A	99-N/A	99-N/A	99-N/A	99-N/A	99-N/A	99-N/A	99-N/A	99-N/A
163	1964	2-MEDICAID	2-MALE	1-NON HISPANIC	2-WHITE	MD	1-NON REACTIVE	2015	51.5288	12	MD	99-N/A	99-N/A	99-N/A	99-N/A	99-N/A	99-N/A	99-N/A	99-N/A	99-N/A	99-N/A	99-N/A	99-N/A	99-N/A	99-N/A	99-N/A	99-N/A	99-N/A	99-N/A	99-N/A	99-N/A	99-N/A	99-N/A	99-N/A	99-N/A	99-N/A	99-N/A	99-N/A	99-N/A	99-N/A	99-N/A	99-N/A	99-N/A	99-N/A	99-N/A	99-N/A	99-N/A	99-N/A	99-N/A
164	1964	3-PRIVATE	1-FEMALE	1-NON HISPANIC	1-BLACK OR AFRICAN AMERICAN	MD	1-NON REACTIVE	2015	51.1123	12	MD	99-N/A	99-N/A	99-N/A	99-N/A	99-N/A	99-N/A	99-N/A	99-N/A	99-N/A	99-N/A	99-N/A	99-N/A	99-N/A	99-N/A	99-N/A	99-N/A	99-N/A	99-N/A	99-N/A	99-N/A	99-N/A	99-N/A	99-N/A	99-N/A	99-N/A	99-N/A	99-N/A	99-N/A	99-N/A	99-N/A	99-N/A	99-N/A	99-N/A	99-N/A	99-N/A	99-N/A	99-N/A	99-N/A
165	1964	3-PRIVATE	1-FEMALE	1-NON HISPANIC	55-UNKNOWN OR OTHER	MD	1-NON REACTIVE	2015	51.0027	12	MD	99-N/A	99-N/A	99-N/A	99-N/A	99-N/A	99-N/A	99-N/A	99-N/A	99-N/A	99-N/A	99-N/A	99-N/A	99-N/A	99-N/A	99-N/A	99-N/A	99-N/A	99-N/A	99-N/A	99-N/A	99-N/A	99-N/A	99-N/A	99-N/A	99-N/A	99-N/A	99-N/A	99-N/A	99-N/A	99-N/A	99-N/A	99-N/A	99-N/A	99-N/A	99-N/A	99-N/A	99-N/A	99-N/A
166	1945	1-MEDICARE	1-FEMALE	1-NON HISPANIC	2-WHITE	MD	1-NON REACTIVE	2016	71.0712	13	MD	99-N/A	99-N/A	99-N/A	99-N/A	99-N/A	99-N/A	99-N/A	99-N/A	99-N/A	99-N/A	99-N/A	99-N/A	99-N/A	99-N/A	99-N/A	99-N/A	99-N/A	99-N/A	99-N/A	99-N/A	99-N/A	99-N/A	99-N/A	99-N/A	99-N/A	99-N/A	99-N/A	99-N/A	99-N/A	99-N/A	99-N/A	99-N/A	99-N/A	99-N/A	99-N/A	99-N/A	99-N/A	99-N/A
167	1945	1-MEDICARE	2-MALE	1-NON HISPANIC	2-WHITE	MD	1-NON REACTIVE	2015	69.7699	13	MD	99-N/A	99-N/A	99-N/A	99-N/A	99-N/A	99-N/A	99-N/A	99-N/A	99-N/A	99-N/A	99-N/A	99-N/A	99-N/A	99-N/A	99-N/A	99-N/A	99-N/A	99-N/A	99-N/A	99-N/A	99-N/A	99-N/A	99-N/A	99-N/A	99-N/A	99-N/A	99-N/A	99-N/A	99-N/A	99-N/A	99-N/A	99-N/A	99-N/A	99-N/A	99-N/A	99-N/A	99-N/A	99-N/A
168	1946	5-OTHER	1-FEMALE	1-NON HISPANIC	2-WHITE	DC	1-NON REACTIVE	2015	69.4849	13	MD	99-N/A	99-N/A	99-N/A	99-N/A	99-N/A	99-N/A	99-N/A	99-N/A	99-N/A	99-N/A	99-N/A	99-N/A	99-N/A	99-N/A	99-N/A	99-N/A	99-N/A	99-N/A	99-N/A	99-N/A	99-N/A	99-N/A	99-N/A	99-N/A	99-N/A	99-N/A	99-N/A	99-N/A	99-N/A	99-N/A	99-N/A	99-N/A	99-N/A	99-N/A	99-N/A	99-N/A	99-N/A	99-N/A
169	1946	1-MEDICARE	2-MALE	1-NON HISPANIC	55-UNKNOWN OR OTHER	MD	1-NON REACTIVE	2015	69.5973	13	MD	99-N/A	99-N/A	99-N/A	99-N/A	99-N/A	99-N/A	99-N/A	99-N/A	99-N/A	99-N/A	99-N/A	99-N/A	99-N/A	99-N/A	99-N/A	99-N/A	99-N/A	99-N/A	99-N/A	99-N/A	99-N/A	99-N/A	99-N/A	99-N/A	99-N/A	99-N/A	99-N/A	99-N/A	99-N/A	99-N/A	99-N/A	99-N/A	99-N/A	99-N/A	99-N/A	99-N/A	99-N/A	99-N/A
170	1946	1-MEDICARE	1-FEMALE	1-NON HISPANIC	1-BLACK OR AFRICAN AMERICAN	MD	1-NON REACTIVE	2015	69	13	MD	99-N/A	99-N/A	99-N/A	99-N/A	99-N/A	99-N/A	99-N/A	99-N/A	99-N/A	99-N/A	99-N/A	99-N/A	99-N/A	99-N/A	99-N/A	99-N/A	99-N/A	99-N/A	99-N/A	99-N/A	99-N/A	99-N/A	99-N/A	99-N/A	99-N/A	99-N/A	99-N/A	99-N/A	99-N/A	99-N/A	99-N/A	99-N/A	99-N/A	99-N/A	99-N/A	99-N/A	99-N/A	99-N/A
171	1946	3-PRIVATE	2-MALE	1-NON HISPANIC	2-WHITE	MD	1-NON REACTIVE	2016	69.6932	13	MD	99-N/A	99-N/A	99-N/A	99-N/A	99-N/A	99-N/A	99-N/A	99-N/A	99-N/A	99-N/A	99-N/A	99-N/A	99-N/A	99-N/A	99-N/A	99-N/A	99-N/A	99-N/A	99-N/A	99-N/A	99-N/A	99-N/A	99-N/A	99-N/A	99-N/A	99-N/A	99-N/A	99-N/A	99-N/A	99-N/A	99-N/A	99-N/A	99-N/A	99-N/A	99-N/A	99-N/A	99-N/A	99-N/A
172	1946	1-MEDICARE	1-FEMALE	1-NON HISPANIC	1-BLACK OR AFRICAN AMERICAN	MD	1-NON REACTIVE	2016	69.4384	13	MD	99-N/A	99-N/A	99-N/A	99-N/A	99-N/A	99-N/A	99-N/A	99-N/A	99-N/A	99-N/A	99-N/A	99-N/A	99-N/A	99-N/A	99-N/A	99-N/A	99-N/A	99-N/A	99-N/A	99-N/A	99-N/A	99-N/A	99-N/A	99-N/A	99-N/A	99-N/A	99-N/A	99-N/A	99-N/A	99-N/A	99-N/A	99-N/A	99-N/A	99-N/A	99-N/A	99-N/A	99-N/A	99-N/A
173	1946	1-MEDICARE	2-MALE	1-NON HISPANIC	1-BLACK OR AFRICAN AMERICAN	MD	1-NON REACTIVE	2015	69.1808	13	MD	99-N/A	99-N/A	99-N/A	99-N/A	99-N/A	99-N/A	99-N/A	99-N/A	99-N/A	99-N/A	99-N/A	99-N/A	99-N/A	99-N/A	99-N/A	99-N/A	99-N/A	99-N/A	99-N/A	99-N/A	99-N/A	99-N/A	99-N/A	99-N/A	99-N/A	99-N/A	99-N/A	99-N/A	99-N/A	99-N/A	99-N/A	99-N/A	99-N/A	99-N/A	99-N/A	99-N/A	99-N/A	99-N/A
174	1946	1-MEDICARE	1-FEMALE	1-NON HISPANIC	55-UNKNOWN OR OTHER	MD	1-NON REACTIVE	2016	69.3233	13	MD	99-N/A	99-N/A	99-N/A	99-N/A	99-N/A	99-N/A	99-N/A	99-N/A	99-N/A	99-N/A	99-N/A	99-N/A	99-N/A	99-N/A	99-N/A	99-N/A	99-N/A	99-N/A	99-N/A	99-N/A	99-N/A	99-N/A	99-N/A	99-N/A	99-N/A	99-N/A	99-N/A	99-N/A	99-N/A	99-N/A	99-N/A	99-N/A	99-N/A	99-N/A	99-N/A	99-N/A	99-N/A	99-N/A
175	1946	2-MEDICAID	2-MALE	1-NON HISPANIC	1-BLACK OR AFRICAN AMERICAN	MD	2-REACTIVE	2016	69.2164	13	MD	1-Yes	1-Yes	2016	0	0-Negative	69.2164	0	0-No	99-N/A	0-No	0-No	99-N/A	99-N/A	0- None	0-No	99-N/A	0-No	99-N/A	99-N/A	99-N/A	99-N/A	0-NO	99-N/A	99-N/A	99-N/A	0-NO	99-N/A	0- No	0- No	0- No	99-N/A	0-NO	99-N/A	0-NO	0-NO	0-No	99-N/A	99-N/A
176	1947	2-MEDICAID	1-FEMALE	1-NON HISPANIC	1-BLACK OR AFRICAN AMERICAN	MD	2-REACTIVE	2015	68.5534	13	MD	1-Yes	1-Yes	2015	0	0-Negative	68.663	0	1-Yes	0-Negative	0-No	0-No	99-N/A	99-N/A	0- None	0-No	99-N/A	0-No	99-N/A	99-N/A	99-N/A	0-NO	0-NO	99-N/A	99-N/A	99-N/A	0-NO	99-N/A	0- No	0- No	0- No	99-N/A	0-NO	99-N/A	0-NO	0-NO	0-No	99-N/A	99-N/A
177	1947	3-PRIVATE	2-MALE	1-NON HISPANIC	1-BLACK OR AFRICAN AMERICAN	VA	1-NON REACTIVE	2015	68.3671	13	MD	99-N/A	99-N/A	99-N/A	99-N/A	99-N/A	99-N/A	99-N/A	99-N/A	99-N/A	99-N/A	99-N/A	99-N/A	99-N/A	99-N/A	99-N/A	99-N/A	99-N/A	99-N/A	99-N/A	99-N/A	99-N/A	99-N/A	99-N/A	99-N/A	99-N/A	99-N/A	99-N/A	99-N/A	99-N/A	99-N/A	99-N/A	99-N/A	99-N/A	99-N/A	99-N/A	99-N/A	99-N/A	99-N/A
178	1947	3-PRIVATE	2-MALE	1-NON HISPANIC	2-WHITE	MD	1-NON REACTIVE	2015	68.2411	13	MD	99-N/A	99-N/A	99-N/A	99-N/A	99-N/A	99-N/A	99-N/A	99-N/A	99-N/A	99-N/A	99-N/A	99-N/A	99-N/A	99-N/A	99-N/A	99-N/A	99-N/A	99-N/A	99-N/A	99-N/A	99-N/A	99-N/A	99-N/A	99-N/A	99-N/A	99-N/A	99-N/A	99-N/A	99-N/A	99-N/A	99-N/A	99-N/A	99-N/A	99-N/A	99-N/A	99-N/A	99-N/A	99-N/A
179	1947	2-MEDICAID	2-MALE	1-NON HISPANIC	2-WHITE	DC	1-NON REACTIVE	2016	68.3123	13	MD	99-N/A	99-N/A	99-N/A	99-N/A	99-N/A	99-N/A	99-N/A	99-N/A	99-N/A	99-N/A	99-N/A	99-N/A	99-N/A	99-N/A	99-N/A	99-N/A	99-N/A	99-N/A	99-N/A	99-N/A	99-N/A	99-N/A	99-N/A	99-N/A	99-N/A	99-N/A	99-N/A	99-N/A	99-N/A	99-N/A	99-N/A	99-N/A	99-N/A	99-N/A	99-N/A	99-N/A	99-N/A	99-N/A
180	1947	1-MEDICARE	2-MALE	1-NON HISPANIC	1-BLACK OR AFRICAN AMERICAN	DC	1-NON REACTIVE	2016	68.3781	13	MD	99-N/A	99-N/A	99-N/A	99-N/A	99-N/A	99-N/A	99-N/A	99-N/A	99-N/A	99-N/A	99-N/A	99-N/A	99-N/A	99-N/A	99-N/A	99-N/A	99-N/A	99-N/A	99-N/A	99-N/A	99-N/A	99-N/A	99-N/A	99-N/A	99-N/A	99-N/A	99-N/A	99-N/A	99-N/A	99-N/A	99-N/A	99-N/A	99-N/A	99-N/A	99-N/A	99-N/A	99-N/A	99-N/A
181	1947	1-MEDICARE	2-MALE	1-NON HISPANIC	2-WHITE	MD	1-NON REACTIVE	2016	68.6959	13	MD	99-N/A	99-N/A	99-N/A	99-N/A	99-N/A	99-N/A	99-N/A	99-N/A	99-N/A	99-N/A	99-N/A	99-N/A	99-N/A	99-N/A	99-N/A	99-N/A	99-N/A	99-N/A	99-N/A	99-N/A	99-N/A	99-N/A	99-N/A	99-N/A	99-N/A	99-N/A	99-N/A	99-N/A	99-N/A	99-N/A	99-N/A	99-N/A	99-N/A	99-N/A	99-N/A	99-N/A	99-N/A	99-N/A
182	1947	5-OTHER	1-FEMALE	1-NON HISPANIC	2-WHITE	MD	1-NON REACTIVE	2016	68.5616	13	MD	99-N/A	99-N/A	99-N/A	99-N/A	99-N/A	99-N/A	99-N/A	99-N/A	99-N/A	99-N/A	99-N/A	99-N/A	99-N/A	99-N/A	99-N/A	99-N/A	99-N/A	99-N/A	99-N/A	99-N/A	99-N/A	99-N/A	99-N/A	99-N/A	99-N/A	99-N/A	99-N/A	99-N/A	99-N/A	99-N/A	99-N/A	99-N/A	99-N/A	99-N/A	99-N/A	99-N/A	99-N/A	99-N/A
183	1947	1-MEDICARE	2-MALE	1-NON HISPANIC	1-BLACK OR AFRICAN AMERICAN	MD	1-NON REACTIVE	2015	67.9096	13	MD	99-N/A	99-N/A	99-N/A	99-N/A	99-N/A	99-N/A	99-N/A	99-N/A	99-N/A	99-N/A	99-N/A	99-N/A	99-N/A	99-N/A	99-N/A	99-N/A	99-N/A	99-N/A	99-N/A	99-N/A	99-N/A	99-N/A	99-N/A	99-N/A	99-N/A	99-N/A	99-N/A	99-N/A	99-N/A	99-N/A	99-N/A	99-N/A	99-N/A	99-N/A	99-N/A	99-N/A	99-N/A	99-N/A
184	1948	5-OTHER	1-FEMALE	1-NON HISPANIC	1-BLACK OR AFRICAN AMERICAN	NY	1-NON REACTIVE	2015	67.4877	13	MD	99-N/A	99-N/A	99-N/A	99-N/A	99-N/A	99-N/A	99-N/A	99-N/A	99-N/A	99-N/A	99-N/A	99-N/A	99-N/A	99-N/A	99-N/A	99-N/A	99-N/A	99-N/A	99-N/A	99-N/A	99-N/A	99-N/A	99-N/A	99-N/A	99-N/A	99-N/A	99-N/A	99-N/A	99-N/A	99-N/A	99-N/A	99-N/A	99-N/A	99-N/A	99-N/A	99-N/A	99-N/A	99-N/A
185	1948	1-MEDICARE	2-MALE	1-NON HISPANIC	2-WHITE	MD	1-NON REACTIVE	2016	67.874	13	MD	99-N/A	99-N/A	99-N/A	99-N/A	99-N/A	99-N/A	99-N/A	99-N/A	99-N/A	99-N/A	99-N/A	99-N/A	99-N/A	99-N/A	99-N/A	99-N/A	99-N/A	99-N/A	99-N/A	99-N/A	99-N/A	99-N/A	99-N/A	99-N/A	99-N/A	99-N/A	99-N/A	99-N/A	99-N/A	99-N/A	99-N/A	99-N/A	99-N/A	99-N/A	99-N/A	99-N/A	99-N/A	99-N/A
186	1948	3-PRIVATE	1-FEMALE	1-NON HISPANIC	55-UNKNOWN OR OTHER	DC	1-NON REACTIVE	2016	67.4658	13	MD	99-N/A	99-N/A	99-N/A	99-N/A	99-N/A	99-N/A	99-N/A	99-N/A	99-N/A	99-N/A	99-N/A	99-N/A	99-N/A	99-N/A	99-N/A	99-N/A	99-N/A	99-N/A	99-N/A	99-N/A	99-N/A	99-N/A	99-N/A	99-N/A	99-N/A	99-N/A	99-N/A	99-N/A	99-N/A	99-N/A	99-N/A	99-N/A	99-N/A	99-N/A	99-N/A	99-N/A	99-N/A	99-N/A
187	1948	3-PRIVATE	1-FEMALE	1-NON HISPANIC	2-WHITE	MD	1-NON REACTIVE	2016	67.8849	13	MD	99-N/A	99-N/A	99-N/A	99-N/A	99-N/A	99-N/A	99-N/A	99-N/A	99-N/A	99-N/A	99-N/A	99-N/A	99-N/A	99-N/A	99-N/A	99-N/A	99-N/A	99-N/A	99-N/A	99-N/A	99-N/A	99-N/A	99-N/A	99-N/A	99-N/A	99-N/A	99-N/A	99-N/A	99-N/A	99-N/A	99-N/A	99-N/A	99-N/A	99-N/A	99-N/A	99-N/A	99-N/A	99-N/A
188	1949	1-MEDICARE	1-FEMALE	1-NON HISPANIC	1-BLACK OR AFRICAN AMERICAN	DC	1-NON REACTIVE	2016	67.4329	13	MD	99-N/A	99-N/A	99-N/A	99-N/A	99-N/A	99-N/A	99-N/A	99-N/A	99-N/A	99-N/A	99-N/A	99-N/A	99-N/A	99-N/A	99-N/A	99-N/A	99-N/A	99-N/A	99-N/A	99-N/A	99-N/A	99-N/A	99-N/A	99-N/A	99-N/A	99-N/A	99-N/A	99-N/A	99-N/A	99-N/A	99-N/A	99-N/A	99-N/A	99-N/A	99-N/A	99-N/A	99-N/A	99-N/A
189	1949	4-SELF PAY	1-FEMALE	1-NON HISPANIC	1-BLACK OR AFRICAN AMERICAN	DC	1-NON REACTIVE	2015	66.8137	13	MD	99-N/A	99-N/A	99-N/A	99-N/A	99-N/A	99-N/A	99-N/A	99-N/A	99-N/A	99-N/A	99-N/A	99-N/A	99-N/A	99-N/A	99-N/A	99-N/A	99-N/A	99-N/A	99-N/A	99-N/A	99-N/A	99-N/A	99-N/A	99-N/A	99-N/A	99-N/A	99-N/A	99-N/A	99-N/A	99-N/A	99-N/A	99-N/A	99-N/A	99-N/A	99-N/A	99-N/A	99-N/A	99-N/A
190	1949	3-PRIVATE	2-MALE	1-NON HISPANIC	2-WHITE	MD	1-NON REACTIVE	2015	66.8493	13	MD	99-N/A	99-N/A	99-N/A	99-N/A	99-N/A	99-N/A	99-N/A	99-N/A	99-N/A	99-N/A	99-N/A	99-N/A	99-N/A	99-N/A	99-N/A	99-N/A	99-N/A	99-N/A	99-N/A	99-N/A	99-N/A	99-N/A	99-N/A	99-N/A	99-N/A	99-N/A	99-N/A	99-N/A	99-N/A	99-N/A	99-N/A	99-N/A	99-N/A	99-N/A	99-N/A	99-N/A	99-N/A	99-N/A
191	1949	1-MEDICARE	2-MALE	1-NON HISPANIC	1-BLACK OR AFRICAN AMERICAN	DC	1-NON REACTIVE	2015	66.8301	13	MD	99-N/A	99-N/A	99-N/A	99-N/A	99-N/A	99-N/A	99-N/A	99-N/A	99-N/A	99-N/A	99-N/A	99-N/A	99-N/A	99-N/A	99-N/A	99-N/A	99-N/A	99-N/A	99-N/A	99-N/A	99-N/A	99-N/A	99-N/A	99-N/A	99-N/A	99-N/A	99-N/A	99-N/A	99-N/A	99-N/A	99-N/A	99-N/A	99-N/A	99-N/A	99-N/A	99-N/A	99-N/A	99-N/A
192	1949	3-PRIVATE	2-MALE	1-NON HISPANIC	2-WHITE	MD	1-NON REACTIVE	2016	67.0712	13	MD	99-N/A	99-N/A	99-N/A	99-N/A	99-N/A	99-N/A	99-N/A	99-N/A	99-N/A	99-N/A	99-N/A	99-N/A	99-N/A	99-N/A	99-N/A	99-N/A	99-N/A	99-N/A	99-N/A	99-N/A	99-N/A	99-N/A	99-N/A	99-N/A	99-N/A	99-N/A	99-N/A	99-N/A	99-N/A	99-N/A	99-N/A	99-N/A	99-N/A	99-N/A	99-N/A	99-N/A	99-N/A	99-N/A
193	1949	3-PRIVATE	1-FEMALE	1-NON HISPANIC	2-WHITE	MD	1-NON REACTIVE	2016	67.4849	13	MD	99-N/A	99-N/A	99-N/A	99-N/A	99-N/A	99-N/A	99-N/A	99-N/A	99-N/A	99-N/A	99-N/A	99-N/A	99-N/A	99-N/A	99-N/A	99-N/A	99-N/A	99-N/A	99-N/A	99-N/A	99-N/A	99-N/A	99-N/A	99-N/A	99-N/A	99-N/A	99-N/A	99-N/A	99-N/A	99-N/A	99-N/A	99-N/A	99-N/A	99-N/A	99-N/A	99-N/A	99-N/A	99-N/A
194	1949	1-MEDICARE	1-FEMALE	1-NON HISPANIC	1-BLACK OR AFRICAN AMERICAN	MD	1-NON REACTIVE	2015	66.4438	13	MD	99-N/A	99-N/A	99-N/A	99-N/A	99-N/A	99-N/A	99-N/A	99-N/A	99-N/A	99-N/A	99-N/A	99-N/A	99-N/A	99-N/A	99-N/A	99-N/A	99-N/A	99-N/A	99-N/A	99-N/A	99-N/A	99-N/A	99-N/A	99-N/A	99-N/A	99-N/A	99-N/A	99-N/A	99-N/A	99-N/A	99-N/A	99-N/A	99-N/A	99-N/A	99-N/A	99-N/A	99-N/A	99-N/A
195	1949	3-PRIVATE	1-FEMALE	1-NON HISPANIC	1-BLACK OR AFRICAN AMERICAN	MD	1-NON REACTIVE	2015	66.2658	13	MD	99-N/A	99-N/A	99-N/A	99-N/A	99-N/A	99-N/A	99-N/A	99-N/A	99-N/A	99-N/A	99-N/A	99-N/A	99-N/A	99-N/A	99-N/A	99-N/A	99-N/A	99-N/A	99-N/A	99-N/A	99-N/A	99-N/A	99-N/A	99-N/A	99-N/A	99-N/A	99-N/A	99-N/A	99-N/A	99-N/A	99-N/A	99-N/A	99-N/A	99-N/A	99-N/A	99-N/A	99-N/A	99-N/A
196	1949	3-PRIVATE	1-FEMALE	1-NON HISPANIC	1-BLACK OR AFRICAN AMERICAN	DC	1-NON REACTIVE	2016	66.4301	13	MD	99-N/A	99-N/A	99-N/A	99-N/A	99-N/A	99-N/A	99-N/A	99-N/A	99-N/A	99-N/A	99-N/A	99-N/A	99-N/A	99-N/A	99-N/A	99-N/A	99-N/A	99-N/A	99-N/A	99-N/A	99-N/A	99-N/A	99-N/A	99-N/A	99-N/A	99-N/A	99-N/A	99-N/A	99-N/A	99-N/A	99-N/A	99-N/A	99-N/A	99-N/A	99-N/A	99-N/A	99-N/A	99-N/A
197	1949	1-MEDICARE	1-FEMALE	1-NON HISPANIC	1-BLACK OR AFRICAN AMERICAN	MD	1-NON REACTIVE	2015	66.2164	13	MD	99-N/A	99-N/A	99-N/A	99-N/A	99-N/A	99-N/A	99-N/A	99-N/A	99-N/A	99-N/A	99-N/A	99-N/A	99-N/A	99-N/A	99-N/A	99-N/A	99-N/A	99-N/A	99-N/A	99-N/A	99-N/A	99-N/A	99-N/A	99-N/A	99-N/A	99-N/A	99-N/A	99-N/A	99-N/A	99-N/A	99-N/A	99-N/A	99-N/A	99-N/A	99-N/A	99-N/A	99-N/A	99-N/A
198	1949	1-MEDICARE	1-FEMALE	1-NON HISPANIC	55-UNKNOWN OR OTHER	MD	1-NON REACTIVE	2016	66.8055	13	MD	99-N/A	99-N/A	99-N/A	99-N/A	99-N/A	99-N/A	99-N/A	99-N/A	99-N/A	99-N/A	99-N/A	99-N/A	99-N/A	99-N/A	99-N/A	99-N/A	99-N/A	99-N/A	99-N/A	99-N/A	99-N/A	99-N/A	99-N/A	99-N/A	99-N/A	99-N/A	99-N/A	99-N/A	99-N/A	99-N/A	99-N/A	99-N/A	99-N/A	99-N/A	99-N/A	99-N/A	99-N/A	99-N/A
199	1949	1-MEDICARE	2-MALE	1-NON HISPANIC	2-WHITE	MD	1-NON REACTIVE	2015	66.0356	13	MD	99-N/A	99-N/A	99-N/A	99-N/A	99-N/A	99-N/A	99-N/A	99-N/A	99-N/A	99-N/A	99-N/A	99-N/A	99-N/A	99-N/A	99-N/A	99-N/A	99-N/A	99-N/A	99-N/A	99-N/A	99-N/A	99-N/A	99-N/A	99-N/A	99-N/A	99-N/A	99-N/A	99-N/A	99-N/A	99-N/A	99-N/A	99-N/A	99-N/A	99-N/A	99-N/A	99-N/A	99-N/A	99-N/A
200	1950	3-PRIVATE	2-MALE	1-NON HISPANIC	1-BLACK OR AFRICAN AMERICAN	MD	1-NON REACTIVE	2016	65.9589	13	MD	99-N/A	99-N/A	99-N/A	99-N/A	99-N/A	99-N/A	99-N/A	99-N/A	99-N/A	99-N/A	99-N/A	99-N/A	99-N/A	99-N/A	99-N/A	99-N/A	99-N/A	99-N/A	99-N/A	99-N/A	99-N/A	99-N/A	99-N/A	99-N/A	99-N/A	99-N/A	99-N/A	99-N/A	99-N/A	99-N/A	99-N/A	99-N/A	99-N/A	99-N/A	99-N/A	99-N/A	99-N/A	99-N/A
201	1950	1-MEDICARE	1-FEMALE	1-NON HISPANIC	2-WHITE	MD	1-NON REACTIVE	2015	65.6877	13	MD	99-N/A	99-N/A	99-N/A	99-N/A	99-N/A	99-N/A	99-N/A	99-N/A	99-N/A	99-N/A	99-N/A	99-N/A	99-N/A	99-N/A	99-N/A	99-N/A	99-N/A	99-N/A	99-N/A	99-N/A	99-N/A	99-N/A	99-N/A	99-N/A	99-N/A	99-N/A	99-N/A	99-N/A	99-N/A	99-N/A	99-N/A	99-N/A	99-N/A	99-N/A	99-N/A	99-N/A	99-N/A	99-N/A
202	1950	3-PRIVATE	1-FEMALE	1-NON HISPANIC	55-UNKNOWN OR OTHER	MD	1-NON REACTIVE	2015	65.3123	13	MD	99-N/A	99-N/A	99-N/A	99-N/A	99-N/A	99-N/A	99-N/A	99-N/A	99-N/A	99-N/A	99-N/A	99-N/A	99-N/A	99-N/A	99-N/A	99-N/A	99-N/A	99-N/A	99-N/A	99-N/A	99-N/A	99-N/A	99-N/A	99-N/A	99-N/A	99-N/A	99-N/A	99-N/A	99-N/A	99-N/A	99-N/A	99-N/A	99-N/A	99-N/A	99-N/A	99-N/A	99-N/A	99-N/A
203	1950	1-MEDICARE	2-MALE	1-NON HISPANIC	2-WHITE	MD	1-NON REACTIVE	2015	65.4767	13	MD	99-N/A	99-N/A	99-N/A	99-N/A	99-N/A	99-N/A	99-N/A	99-N/A	99-N/A	99-N/A	99-N/A	99-N/A	99-N/A	99-N/A	99-N/A	99-N/A	99-N/A	99-N/A	99-N/A	99-N/A	99-N/A	99-N/A	99-N/A	99-N/A	99-N/A	99-N/A	99-N/A	99-N/A	99-N/A	99-N/A	99-N/A	99-N/A	99-N/A	99-N/A	99-N/A	99-N/A	99-N/A	99-N/A
204	1950	1-MEDICARE	2-MALE	1-NON HISPANIC	2-WHITE	MD	2-REACTIVE	2016	65.8329	13	MD	1-Yes	1-Yes	2015	0	0-Negative	65.2192	0	0-No	99-N/A	0-No	0-No	99-N/A	99-N/A	0- None	0-No	99-N/A	0-No	99-N/A	99-N/A	99-N/A	99-N/A	99-N/A	99-N/A	99-N/A	99-N/A	0-NO	99-N/A	0- No	0- No	0- No	99-N/A	0-NO	99-N/A	0-NO	0-NO	0-No	99-N/A	99-N/A
205	1950	3-PRIVATE	1-FEMALE	1-NON HISPANIC	2-WHITE	MD	1-NON REACTIVE	2015	65.1973	13	MD	99-N/A	99-N/A	99-N/A	99-N/A	99-N/A	99-N/A	99-N/A	99-N/A	99-N/A	99-N/A	99-N/A	99-N/A	99-N/A	99-N/A	99-N/A	99-N/A	99-N/A	99-N/A	99-N/A	99-N/A	99-N/A	99-N/A	99-N/A	99-N/A	99-N/A	99-N/A	99-N/A	99-N/A	99-N/A	99-N/A	99-N/A	99-N/A	99-N/A	99-N/A	99-N/A	99-N/A	99-N/A	99-N/A
206	1950	1-MEDICARE	1-FEMALE	1-NON HISPANIC	1-BLACK OR AFRICAN AMERICAN	MD	1-NON REACTIVE	2015	64.6493	13	MD	99-N/A	99-N/A	99-N/A	99-N/A	99-N/A	99-N/A	99-N/A	99-N/A	99-N/A	99-N/A	99-N/A	99-N/A	99-N/A	99-N/A	99-N/A	99-N/A	99-N/A	99-N/A	99-N/A	99-N/A	99-N/A	99-N/A	99-N/A	99-N/A	99-N/A	99-N/A	99-N/A	99-N/A	99-N/A	99-N/A	99-N/A	99-N/A	99-N/A	99-N/A	99-N/A	99-N/A	99-N/A	99-N/A
207	1951	3-PRIVATE	1-FEMALE	1-NON HISPANIC	1-BLACK OR AFRICAN AMERICAN	MD	1-NON REACTIVE	2015	64.9342	13	MD	99-N/A	99-N/A	99-N/A	99-N/A	99-N/A	99-N/A	99-N/A	99-N/A	99-N/A	99-N/A	99-N/A	99-N/A	99-N/A	99-N/A	99-N/A	99-N/A	99-N/A	99-N/A	99-N/A	99-N/A	99-N/A	99-N/A	99-N/A	99-N/A	99-N/A	99-N/A	99-N/A	99-N/A	99-N/A	99-N/A	99-N/A	99-N/A	99-N/A	99-N/A	99-N/A	99-N/A	99-N/A	99-N/A
208	1951	1-MEDICARE	2-MALE	1-NON HISPANIC	1-BLACK OR AFRICAN AMERICAN	MD	1-NON REACTIVE	2016	65.0575	13	MD	99-N/A	99-N/A	99-N/A	99-N/A	99-N/A	99-N/A	99-N/A	99-N/A	99-N/A	99-N/A	99-N/A	99-N/A	99-N/A	99-N/A	99-N/A	99-N/A	99-N/A	99-N/A	99-N/A	99-N/A	99-N/A	99-N/A	99-N/A	99-N/A	99-N/A	99-N/A	99-N/A	99-N/A	99-N/A	99-N/A	99-N/A	99-N/A	99-N/A	99-N/A	99-N/A	99-N/A	99-N/A	99-N/A
209	1951	1-MEDICARE	1-FEMALE	1-NON HISPANIC	55-UNKNOWN OR OTHER	MD	1-NON REACTIVE	2015	64.3644	13	MD	99-N/A	99-N/A	99-N/A	99-N/A	99-N/A	99-N/A	99-N/A	99-N/A	99-N/A	99-N/A	99-N/A	99-N/A	99-N/A	99-N/A	99-N/A	99-N/A	99-N/A	99-N/A	99-N/A	99-N/A	99-N/A	99-N/A	99-N/A	99-N/A	99-N/A	99-N/A	99-N/A	99-N/A	99-N/A	99-N/A	99-N/A	99-N/A	99-N/A	99-N/A	99-N/A	99-N/A	99-N/A	99-N/A
210	1951	1-MEDICARE	2-MALE	1-NON HISPANIC	2-WHITE	MD	2-REACTIVE	2015	64.2329	13	MD	1-Yes	1-Yes	2015	2005450	1-Positive	64.2548	2b	0-No	99-N/A	1-Yes	1-Yes	F4	2015	2- Specialty	1-Yes	99-N/A	1-Yes	2-US	2015	0- Normal	1-YES	1-Yes	2015	03-Gastroenterology	1- Medstar	1-YES	2015	1-Yes	1-Yes	1-Yes	99-N/A	1-Yes	2015	1-Yes	1-Yes	1-Yes	99-N/A	99-N/A
211	1951	3-PRIVATE	2-MALE	1-NON HISPANIC	2-WHITE	MD	1-NON REACTIVE	2016	64.7151	13	MD	99-N/A	99-N/A	99-N/A	99-N/A	99-N/A	99-N/A	99-N/A	99-N/A	99-N/A	99-N/A	99-N/A	99-N/A	99-N/A	99-N/A	99-N/A	99-N/A	99-N/A	99-N/A	99-N/A	99-N/A	99-N/A	99-N/A	99-N/A	99-N/A	99-N/A	99-N/A	99-N/A	99-N/A	99-N/A	99-N/A	99-N/A	99-N/A	99-N/A	99-N/A	99-N/A	99-N/A	99-N/A	99-N/A
212	1961	3-PRIVATE	1-FEMALE	1-NON HISPANIC	1-BLACK OR AFRICAN AMERICAN	MD	1-NON REACTIVE	2015	54.4274	14	MD	99-N/A	99-N/A	99-N/A	99-N/A	99-N/A	99-N/A	99-N/A	99-N/A	99-N/A	99-N/A	99-N/A	99-N/A	99-N/A	99-N/A	99-N/A	99-N/A	99-N/A	99-N/A	99-N/A	99-N/A	99-N/A	99-N/A	99-N/A	99-N/A	99-N/A	99-N/A	99-N/A	99-N/A	99-N/A	99-N/A	99-N/A	99-N/A	99-N/A	99-N/A	99-N/A	99-N/A	99-N/A	99-N/A
213	1951	3-PRIVATE	1-FEMALE	3-OTHER	55-UNKNOWN OR OTHER	MD	1-NON REACTIVE	2015	64	13	MD	99-N/A	99-N/A	99-N/A	99-N/A	99-N/A	99-N/A	99-N/A	99-N/A	99-N/A	99-N/A	99-N/A	99-N/A	99-N/A	99-N/A	99-N/A	99-N/A	99-N/A	99-N/A	99-N/A	99-N/A	99-N/A	99-N/A	99-N/A	99-N/A	99-N/A	99-N/A	99-N/A	99-N/A	99-N/A	99-N/A	99-N/A	99-N/A	99-N/A	99-N/A	99-N/A	99-N/A	99-N/A	99-N/A
214	1952	2-MEDICAID	2-MALE	1-NON HISPANIC	2-WHITE	MD	2-REACTIVE	2015	63.7342	13	MD	1-Yes	1-Yes	2016	121980	1-Positive	63.9151	1a	0-No	99-N/A	1-Yes	1-Yes	F3	2016	1- Primary Care	1-Yes	99-N/A	1-Yes	2-US	2016	0- Normal	0-NO	1-Yes	2015	03-Gastroenterology	1- Medstar	1-YES	2016	1-Yes	1-Yes	1-Yes	2016	1-Yes	2016	1-Yes	1-Yes	1-Yes	0-NO	0-NO
215	1952	3-PRIVATE	1-FEMALE	1-NON HISPANIC	2-WHITE	MD	1-NON REACTIVE	2015	63.8055	13	MD	99-N/A	99-N/A	99-N/A	99-N/A	99-N/A	99-N/A	99-N/A	99-N/A	99-N/A	99-N/A	99-N/A	99-N/A	99-N/A	99-N/A	99-N/A	99-N/A	99-N/A	99-N/A	99-N/A	99-N/A	99-N/A	99-N/A	99-N/A	99-N/A	99-N/A	99-N/A	99-N/A	99-N/A	99-N/A	99-N/A	99-N/A	99-N/A	99-N/A	99-N/A	99-N/A	99-N/A	99-N/A	99-N/A
216	1952	3-PRIVATE	1-FEMALE	1-NON HISPANIC	2-WHITE	MD	1-NON REACTIVE	2016	63.8658	13	MD	99-N/A	99-N/A	99-N/A	99-N/A	99-N/A	99-N/A	99-N/A	99-N/A	99-N/A	99-N/A	99-N/A	99-N/A	99-N/A	99-N/A	99-N/A	99-N/A	99-N/A	99-N/A	99-N/A	99-N/A	99-N/A	99-N/A	99-N/A	99-N/A	99-N/A	99-N/A	99-N/A	99-N/A	99-N/A	99-N/A	99-N/A	99-N/A	99-N/A	99-N/A	99-N/A	99-N/A	99-N/A	99-N/A
217	1952	3-PRIVATE	2-MALE	1-NON HISPANIC	2-WHITE	MD	1-NON REACTIVE	2015	63.7479	13	MD	99-N/A	99-N/A	99-N/A	99-N/A	99-N/A	99-N/A	99-N/A	99-N/A	99-N/A	99-N/A	99-N/A	99-N/A	99-N/A	99-N/A	99-N/A	99-N/A	99-N/A	99-N/A	99-N/A	99-N/A	99-N/A	99-N/A	99-N/A	99-N/A	99-N/A	99-N/A	99-N/A	99-N/A	99-N/A	99-N/A	99-N/A	99-N/A	99-N/A	99-N/A	99-N/A	99-N/A	99-N/A	99-N/A
218	1952	3-PRIVATE	2-MALE	1-NON HISPANIC	2-WHITE	MD	1-NON REACTIVE	2016	64.0137	13	MD	99-N/A	99-N/A	99-N/A	99-N/A	99-N/A	99-N/A	99-N/A	99-N/A	99-N/A	99-N/A	99-N/A	99-N/A	99-N/A	99-N/A	99-N/A	99-N/A	99-N/A	99-N/A	99-N/A	99-N/A	99-N/A	99-N/A	99-N/A	99-N/A	99-N/A	99-N/A	99-N/A	99-N/A	99-N/A	99-N/A	99-N/A	99-N/A	99-N/A	99-N/A	99-N/A	99-N/A	99-N/A	99-N/A
219	1952	3-PRIVATE	1-FEMALE	1-NON HISPANIC	2-WHITE	MD	1-NON REACTIVE	2015	63.2	13	MD	99-N/A	99-N/A	99-N/A	99-N/A	99-N/A	99-N/A	99-N/A	99-N/A	99-N/A	99-N/A	99-N/A	99-N/A	99-N/A	99-N/A	99-N/A	99-N/A	99-N/A	99-N/A	99-N/A	99-N/A	99-N/A	99-N/A	99-N/A	99-N/A	99-N/A	99-N/A	99-N/A	99-N/A	99-N/A	99-N/A	99-N/A	99-N/A	99-N/A	99-N/A	99-N/A	99-N/A	99-N/A	99-N/A
220	1952	3-PRIVATE	2-MALE	1-NON HISPANIC	2-WHITE	MD	1-NON REACTIVE	2016	63.6055	13	MD	99-N/A	99-N/A	99-N/A	99-N/A	99-N/A	99-N/A	99-N/A	99-N/A	99-N/A	99-N/A	99-N/A	99-N/A	99-N/A	99-N/A	99-N/A	99-N/A	99-N/A	99-N/A	99-N/A	99-N/A	99-N/A	99-N/A	99-N/A	99-N/A	99-N/A	99-N/A	99-N/A	99-N/A	99-N/A	99-N/A	99-N/A	99-N/A	99-N/A	99-N/A	99-N/A	99-N/A	99-N/A	99-N/A
221	1952	3-PRIVATE	1-FEMALE	1-NON HISPANIC	2-WHITE	MD	1-NON REACTIVE	2016	64.0849	13	MD	99-N/A	99-N/A	99-N/A	99-N/A	99-N/A	99-N/A	99-N/A	99-N/A	99-N/A	99-N/A	99-N/A	99-N/A	99-N/A	99-N/A	99-N/A	99-N/A	99-N/A	99-N/A	99-N/A	99-N/A	99-N/A	99-N/A	99-N/A	99-N/A	99-N/A	99-N/A	99-N/A	99-N/A	99-N/A	99-N/A	99-N/A	99-N/A	99-N/A	99-N/A	99-N/A	99-N/A	99-N/A	99-N/A
222	1952	1-MEDICARE	1-FEMALE	1-NON HISPANIC	1-BLACK OR AFRICAN AMERICAN	MD	1-NON REACTIVE	2015	63.0712	13	MD	99-N/A	99-N/A	99-N/A	99-N/A	99-N/A	99-N/A	99-N/A	99-N/A	99-N/A	99-N/A	99-N/A	99-N/A	99-N/A	99-N/A	99-N/A	99-N/A	99-N/A	99-N/A	99-N/A	99-N/A	99-N/A	99-N/A	99-N/A	99-N/A	99-N/A	99-N/A	99-N/A	99-N/A	99-N/A	99-N/A	99-N/A	99-N/A	99-N/A	99-N/A	99-N/A	99-N/A	99-N/A	99-N/A
223	1952	2-MEDICAID	1-FEMALE	1-NON HISPANIC	1-BLACK OR AFRICAN AMERICAN	MD	1-NON REACTIVE	2015	62.9644	13	MD	99-N/A	99-N/A	99-N/A	99-N/A	99-N/A	99-N/A	99-N/A	99-N/A	99-N/A	99-N/A	99-N/A	99-N/A	99-N/A	99-N/A	99-N/A	99-N/A	99-N/A	99-N/A	99-N/A	99-N/A	99-N/A	99-N/A	99-N/A	99-N/A	99-N/A	99-N/A	99-N/A	99-N/A	99-N/A	99-N/A	99-N/A	99-N/A	99-N/A	99-N/A	99-N/A	99-N/A	99-N/A	99-N/A
224	1952	3-PRIVATE	2-MALE	1-NON HISPANIC	2-WHITE	MD	1-NON REACTIVE	2016	63.526	13	MD	99-N/A	99-N/A	99-N/A	99-N/A	99-N/A	99-N/A	99-N/A	99-N/A	99-N/A	99-N/A	99-N/A	99-N/A	99-N/A	99-N/A	99-N/A	99-N/A	99-N/A	99-N/A	99-N/A	99-N/A	99-N/A	99-N/A	99-N/A	99-N/A	99-N/A	99-N/A	99-N/A	99-N/A	99-N/A	99-N/A	99-N/A	99-N/A	99-N/A	99-N/A	99-N/A	99-N/A	99-N/A	99-N/A
225	1953	3-PRIVATE	2-MALE	1-NON HISPANIC	1-BLACK OR AFRICAN AMERICAN	MD	1-NON REACTIVE	2016	63.6301	13	MD	99-N/A	99-N/A	99-N/A	99-N/A	99-N/A	99-N/A	99-N/A	99-N/A	99-N/A	99-N/A	99-N/A	99-N/A	99-N/A	99-N/A	99-N/A	99-N/A	99-N/A	99-N/A	99-N/A	99-N/A	99-N/A	99-N/A	99-N/A	99-N/A	99-N/A	99-N/A	99-N/A	99-N/A	99-N/A	99-N/A	99-N/A	99-N/A	99-N/A	99-N/A	99-N/A	99-N/A	99-N/A	99-N/A
226	1953	3-PRIVATE	1-FEMALE	1-NON HISPANIC	1-BLACK OR AFRICAN AMERICAN	DC	1-NON REACTIVE	2015	62.4329	13	MD	99-N/A	99-N/A	99-N/A	99-N/A	99-N/A	99-N/A	99-N/A	99-N/A	99-N/A	99-N/A	99-N/A	99-N/A	99-N/A	99-N/A	99-N/A	99-N/A	99-N/A	99-N/A	99-N/A	99-N/A	99-N/A	99-N/A	99-N/A	99-N/A	99-N/A	99-N/A	99-N/A	99-N/A	99-N/A	99-N/A	99-N/A	99-N/A	99-N/A	99-N/A	99-N/A	99-N/A	99-N/A	99-N/A
227	1953	3-PRIVATE	2-MALE	1-NON HISPANIC	2-WHITE	MD	1-NON REACTIVE	2016	62.6712	13	MD	99-N/A	99-N/A	99-N/A	99-N/A	99-N/A	99-N/A	99-N/A	99-N/A	99-N/A	99-N/A	99-N/A	99-N/A	99-N/A	99-N/A	99-N/A	99-N/A	99-N/A	99-N/A	99-N/A	99-N/A	99-N/A	99-N/A	99-N/A	99-N/A	99-N/A	99-N/A	99-N/A	99-N/A	99-N/A	99-N/A	99-N/A	99-N/A	99-N/A	99-N/A	99-N/A	99-N/A	99-N/A	99-N/A
228	1953	3-PRIVATE	1-FEMALE	1-NON HISPANIC	2-WHITE	MD	1-NON REACTIVE	2016	62.9973	13	MD	99-N/A	99-N/A	99-N/A	99-N/A	99-N/A	99-N/A	99-N/A	99-N/A	99-N/A	99-N/A	99-N/A	99-N/A	99-N/A	99-N/A	99-N/A	99-N/A	99-N/A	99-N/A	99-N/A	99-N/A	99-N/A	99-N/A	99-N/A	99-N/A	99-N/A	99-N/A	99-N/A	99-N/A	99-N/A	99-N/A	99-N/A	99-N/A	99-N/A	99-N/A	99-N/A	99-N/A	99-N/A	99-N/A
229	1953	3-PRIVATE	1-FEMALE	1-NON HISPANIC	1-BLACK OR AFRICAN AMERICAN	DC	1-NON REACTIVE	2016	62.4904	13	MD	99-N/A	99-N/A	99-N/A	99-N/A	99-N/A	99-N/A	99-N/A	99-N/A	99-N/A	99-N/A	99-N/A	99-N/A	99-N/A	99-N/A	99-N/A	99-N/A	99-N/A	99-N/A	99-N/A	99-N/A	99-N/A	99-N/A	99-N/A	99-N/A	99-N/A	99-N/A	99-N/A	99-N/A	99-N/A	99-N/A	99-N/A	99-N/A	99-N/A	99-N/A	99-N/A	99-N/A	99-N/A	99-N/A
230	1954	2-MEDICAID	1-FEMALE	1-NON HISPANIC	55-UNKNOWN OR OTHER	DC	1-NON REACTIVE	2015	61.5397	13	MD	99-N/A	99-N/A	99-N/A	99-N/A	99-N/A	99-N/A	99-N/A	99-N/A	99-N/A	99-N/A	99-N/A	99-N/A	99-N/A	99-N/A	99-N/A	99-N/A	99-N/A	99-N/A	99-N/A	99-N/A	99-N/A	99-N/A	99-N/A	99-N/A	99-N/A	99-N/A	99-N/A	99-N/A	99-N/A	99-N/A	99-N/A	99-N/A	99-N/A	99-N/A	99-N/A	99-N/A	99-N/A	99-N/A
231	1954	2-MEDICAID	2-MALE	1-NON HISPANIC	2-WHITE	MD	1-NON REACTIVE	2015	61.611	13	MD	99-N/A	99-N/A	99-N/A	99-N/A	99-N/A	99-N/A	99-N/A	99-N/A	99-N/A	99-N/A	99-N/A	99-N/A	99-N/A	99-N/A	99-N/A	99-N/A	99-N/A	99-N/A	99-N/A	99-N/A	99-N/A	99-N/A	99-N/A	99-N/A	99-N/A	99-N/A	99-N/A	99-N/A	99-N/A	99-N/A	99-N/A	99-N/A	99-N/A	99-N/A	99-N/A	99-N/A	99-N/A	99-N/A
232	1954	2-MEDICAID	1-FEMALE	1-NON HISPANIC	2-WHITE	DC	1-NON REACTIVE	2016	62.4685	13	MD	99-N/A	99-N/A	99-N/A	99-N/A	99-N/A	99-N/A	99-N/A	99-N/A	99-N/A	99-N/A	99-N/A	99-N/A	99-N/A	99-N/A	99-N/A	99-N/A	99-N/A	99-N/A	99-N/A	99-N/A	99-N/A	99-N/A	99-N/A	99-N/A	99-N/A	99-N/A	99-N/A	99-N/A	99-N/A	99-N/A	99-N/A	99-N/A	99-N/A	99-N/A	99-N/A	99-N/A	99-N/A	99-N/A
233	1954	3-PRIVATE	1-FEMALE	1-NON HISPANIC	2-WHITE	MD	1-NON REACTIVE	2015	61.6438	13	MD	99-N/A	99-N/A	99-N/A	99-N/A	99-N/A	99-N/A	99-N/A	99-N/A	99-N/A	99-N/A	99-N/A	99-N/A	99-N/A	99-N/A	99-N/A	99-N/A	99-N/A	99-N/A	99-N/A	99-N/A	99-N/A	99-N/A	99-N/A	99-N/A	99-N/A	99-N/A	99-N/A	99-N/A	99-N/A	99-N/A	99-N/A	99-N/A	99-N/A	99-N/A	99-N/A	99-N/A	99-N/A	99-N/A
234	1954	3-PRIVATE	1-FEMALE	3-OTHER	2-WHITE	MD	1-NON REACTIVE	2016	62.3836	13	MD	99-N/A	99-N/A	99-N/A	99-N/A	99-N/A	99-N/A	99-N/A	99-N/A	99-N/A	99-N/A	99-N/A	99-N/A	99-N/A	99-N/A	99-N/A	99-N/A	99-N/A	99-N/A	99-N/A	99-N/A	99-N/A	99-N/A	99-N/A	99-N/A	99-N/A	99-N/A	99-N/A	99-N/A	99-N/A	99-N/A	99-N/A	99-N/A	99-N/A	99-N/A	99-N/A	99-N/A	99-N/A	99-N/A
235	1954	3-PRIVATE	1-FEMALE	1-NON HISPANIC	1-BLACK OR AFRICAN AMERICAN	DC	1-NON REACTIVE	2016	61.9562	13	MD	99-N/A	99-N/A	99-N/A	99-N/A	99-N/A	99-N/A	99-N/A	99-N/A	99-N/A	99-N/A	99-N/A	99-N/A	99-N/A	99-N/A	99-N/A	99-N/A	99-N/A	99-N/A	99-N/A	99-N/A	99-N/A	99-N/A	99-N/A	99-N/A	99-N/A	99-N/A	99-N/A	99-N/A	99-N/A	99-N/A	99-N/A	99-N/A	99-N/A	99-N/A	99-N/A	99-N/A	99-N/A	99-N/A
236	1954	2-MEDICAID	1-FEMALE	2-HISPANIC OR LATINO	3-ASIAN	MD	1-NON REACTIVE	2015	61.1836	13	MD	99-N/A	99-N/A	99-N/A	99-N/A	99-N/A	99-N/A	99-N/A	99-N/A	99-N/A	99-N/A	99-N/A	99-N/A	99-N/A	99-N/A	99-N/A	99-N/A	99-N/A	99-N/A	99-N/A	99-N/A	99-N/A	99-N/A	99-N/A	99-N/A	99-N/A	99-N/A	99-N/A	99-N/A	99-N/A	99-N/A	99-N/A	99-N/A	99-N/A	99-N/A	99-N/A	99-N/A	99-N/A	99-N/A
237	1954	3-PRIVATE	1-FEMALE	1-NON HISPANIC	1-BLACK OR AFRICAN AMERICAN	DC	1-NON REACTIVE	2016	61.7671	13	MD	99-N/A	99-N/A	99-N/A	99-N/A	99-N/A	99-N/A	99-N/A	99-N/A	99-N/A	99-N/A	99-N/A	99-N/A	99-N/A	99-N/A	99-N/A	99-N/A	99-N/A	99-N/A	99-N/A	99-N/A	99-N/A	99-N/A	99-N/A	99-N/A	99-N/A	99-N/A	99-N/A	99-N/A	99-N/A	99-N/A	99-N/A	99-N/A	99-N/A	99-N/A	99-N/A	99-N/A	99-N/A	99-N/A
238	1954	3-PRIVATE	1-FEMALE	1-NON HISPANIC	3-ASIAN	MD	1-NON REACTIVE	2016	62.3397	13	MD	99-N/A	99-N/A	99-N/A	99-N/A	99-N/A	99-N/A	99-N/A	99-N/A	99-N/A	99-N/A	99-N/A	99-N/A	99-N/A	99-N/A	99-N/A	99-N/A	99-N/A	99-N/A	99-N/A	99-N/A	99-N/A	99-N/A	99-N/A	99-N/A	99-N/A	99-N/A	99-N/A	99-N/A	99-N/A	99-N/A	99-N/A	99-N/A	99-N/A	99-N/A	99-N/A	99-N/A	99-N/A	99-N/A
239	1954	3-PRIVATE	1-FEMALE	1-NON HISPANIC	2-WHITE	MD	1-NON REACTIVE	2015	61.2411	13	MD	99-N/A	99-N/A	99-N/A	99-N/A	99-N/A	99-N/A	99-N/A	99-N/A	99-N/A	99-N/A	99-N/A	99-N/A	99-N/A	99-N/A	99-N/A	99-N/A	99-N/A	99-N/A	99-N/A	99-N/A	99-N/A	99-N/A	99-N/A	99-N/A	99-N/A	99-N/A	99-N/A	99-N/A	99-N/A	99-N/A	99-N/A	99-N/A	99-N/A	99-N/A	99-N/A	99-N/A	99-N/A	99-N/A
240	1954	3-PRIVATE	1-FEMALE	1-NON HISPANIC	1-BLACK OR AFRICAN AMERICAN	MD	1-NON REACTIVE	2016	61.5671	13	MD	99-N/A	99-N/A	99-N/A	99-N/A	99-N/A	99-N/A	99-N/A	99-N/A	99-N/A	99-N/A	99-N/A	99-N/A	99-N/A	99-N/A	99-N/A	99-N/A	99-N/A	99-N/A	99-N/A	99-N/A	99-N/A	99-N/A	99-N/A	99-N/A	99-N/A	99-N/A	99-N/A	99-N/A	99-N/A	99-N/A	99-N/A	99-N/A	99-N/A	99-N/A	99-N/A	99-N/A	99-N/A	99-N/A
241	1954	3-PRIVATE	1-FEMALE	1-NON HISPANIC	1-BLACK OR AFRICAN AMERICAN	MD	1-NON REACTIVE	2016	61.8192	13	MD	99-N/A	99-N/A	99-N/A	99-N/A	99-N/A	99-N/A	99-N/A	99-N/A	99-N/A	99-N/A	99-N/A	99-N/A	99-N/A	99-N/A	99-N/A	99-N/A	99-N/A	99-N/A	99-N/A	99-N/A	99-N/A	99-N/A	99-N/A	99-N/A	99-N/A	99-N/A	99-N/A	99-N/A	99-N/A	99-N/A	99-N/A	99-N/A	99-N/A	99-N/A	99-N/A	99-N/A	99-N/A	99-N/A
242	1954	3-PRIVATE	1-FEMALE	1-NON HISPANIC	1-BLACK OR AFRICAN AMERICAN	MD	1-NON REACTIVE	2016	61.2247	13	MD	99-N/A	99-N/A	99-N/A	99-N/A	99-N/A	99-N/A	99-N/A	99-N/A	99-N/A	99-N/A	99-N/A	99-N/A	99-N/A	99-N/A	99-N/A	99-N/A	99-N/A	99-N/A	99-N/A	99-N/A	99-N/A	99-N/A	99-N/A	99-N/A	99-N/A	99-N/A	99-N/A	99-N/A	99-N/A	99-N/A	99-N/A	99-N/A	99-N/A	99-N/A	99-N/A	99-N/A	99-N/A	99-N/A
243	1954	5-OTHER	2-MALE	1-NON HISPANIC	2-WHITE	MD	1-NON REACTIVE	2015	61.0493	13	MD	99-N/A	99-N/A	99-N/A	99-N/A	99-N/A	99-N/A	99-N/A	99-N/A	99-N/A	99-N/A	99-N/A	99-N/A	99-N/A	99-N/A	99-N/A	99-N/A	99-N/A	99-N/A	99-N/A	99-N/A	99-N/A	99-N/A	99-N/A	99-N/A	99-N/A	99-N/A	99-N/A	99-N/A	99-N/A	99-N/A	99-N/A	99-N/A	99-N/A	99-N/A	99-N/A	99-N/A	99-N/A	99-N/A
244	1955	3-PRIVATE	2-MALE	1-NON HISPANIC	2-WHITE	MD	1-NON REACTIVE	2015	60.8521	13	MD	99-N/A	99-N/A	99-N/A	99-N/A	99-N/A	99-N/A	99-N/A	99-N/A	99-N/A	99-N/A	99-N/A	99-N/A	99-N/A	99-N/A	99-N/A	99-N/A	99-N/A	99-N/A	99-N/A	99-N/A	99-N/A	99-N/A	99-N/A	99-N/A	99-N/A	99-N/A	99-N/A	99-N/A	99-N/A	99-N/A	99-N/A	99-N/A	99-N/A	99-N/A	99-N/A	99-N/A	99-N/A	99-N/A
245	1955	3-PRIVATE	1-FEMALE	1-NON HISPANIC	2-WHITE	MD	1-NON REACTIVE	2016	61.0493	13	MD	99-N/A	99-N/A	99-N/A	99-N/A	99-N/A	99-N/A	99-N/A	99-N/A	99-N/A	99-N/A	99-N/A	99-N/A	99-N/A	99-N/A	99-N/A	99-N/A	99-N/A	99-N/A	99-N/A	99-N/A	99-N/A	99-N/A	99-N/A	99-N/A	99-N/A	99-N/A	99-N/A	99-N/A	99-N/A	99-N/A	99-N/A	99-N/A	99-N/A	99-N/A	99-N/A	99-N/A	99-N/A	99-N/A
246	1955	4-SELF PAY	2-MALE	1-NON HISPANIC	2-WHITE	MD	2-REACTIVE	2016	60.926	13	MD	1-Yes	1-Yes	2016	0	0-Negative	60.9205	0	0-No	99-N/A	0-No	0-No	99-N/A	99-N/A	0- None	0-No	99-N/A	0-No	99-N/A	99-N/A	99-N/A	99-N/A	0-NO	99-N/A	99-N/A	99-N/A	0-NO	99-N/A	0- No	0- No	0- No	99-N/A	0-NO	99-N/A	0-NO	0-NO	0-No	99-N/A	99-N/A
247	1955	1-MEDICARE	2-MALE	1-NON HISPANIC	1-BLACK OR AFRICAN AMERICAN	MD	1-NON REACTIVE	2016	60.7973	13	MD	99-N/A	99-N/A	99-N/A	99-N/A	99-N/A	99-N/A	99-N/A	99-N/A	99-N/A	99-N/A	99-N/A	99-N/A	99-N/A	99-N/A	99-N/A	99-N/A	99-N/A	99-N/A	99-N/A	99-N/A	99-N/A	99-N/A	99-N/A	99-N/A	99-N/A	99-N/A	99-N/A	99-N/A	99-N/A	99-N/A	99-N/A	99-N/A	99-N/A	99-N/A	99-N/A	99-N/A	99-N/A	99-N/A
248	1955	5-OTHER	2-MALE	1-NON HISPANIC	2-WHITE	MD	1-NON REACTIVE	2015	60.3507	13	MD	99-N/A	99-N/A	99-N/A	99-N/A	99-N/A	99-N/A	99-N/A	99-N/A	99-N/A	99-N/A	99-N/A	99-N/A	99-N/A	99-N/A	99-N/A	99-N/A	99-N/A	99-N/A	99-N/A	99-N/A	99-N/A	99-N/A	99-N/A	99-N/A	99-N/A	99-N/A	99-N/A	99-N/A	99-N/A	99-N/A	99-N/A	99-N/A	99-N/A	99-N/A	99-N/A	99-N/A	99-N/A	99-N/A
249	1955	3-PRIVATE	1-FEMALE	1-NON HISPANIC	1-BLACK OR AFRICAN AMERICAN	MD	1-NON REACTIVE	2015	60.1836	13	MD	99-N/A	99-N/A	99-N/A	99-N/A	99-N/A	99-N/A	99-N/A	99-N/A	99-N/A	99-N/A	99-N/A	99-N/A	99-N/A	99-N/A	99-N/A	99-N/A	99-N/A	99-N/A	99-N/A	99-N/A	99-N/A	99-N/A	99-N/A	99-N/A	99-N/A	99-N/A	99-N/A	99-N/A	99-N/A	99-N/A	99-N/A	99-N/A	99-N/A	99-N/A	99-N/A	99-N/A	99-N/A	99-N/A
250	1955	2-MEDICAID	1-FEMALE	1-NON HISPANIC	2-WHITE	MD	1-NON REACTIVE	2016	61.1644	13	MD	99-N/A	99-N/A	99-N/A	99-N/A	99-N/A	99-N/A	99-N/A	99-N/A	99-N/A	99-N/A	99-N/A	99-N/A	99-N/A	99-N/A	99-N/A	99-N/A	99-N/A	99-N/A	99-N/A	99-N/A	99-N/A	99-N/A	99-N/A	99-N/A	99-N/A	99-N/A	99-N/A	99-N/A	99-N/A	99-N/A	99-N/A	99-N/A	99-N/A	99-N/A	99-N/A	99-N/A	99-N/A	99-N/A
251	1955	3-PRIVATE	1-FEMALE	1-NON HISPANIC	2-WHITE	MD	1-NON REACTIVE	2016	61.1479	13	MD	99-N/A	99-N/A	99-N/A	99-N/A	99-N/A	99-N/A	99-N/A	99-N/A	99-N/A	99-N/A	99-N/A	99-N/A	99-N/A	99-N/A	99-N/A	99-N/A	99-N/A	99-N/A	99-N/A	99-N/A	99-N/A	99-N/A	99-N/A	99-N/A	99-N/A	99-N/A	99-N/A	99-N/A	99-N/A	99-N/A	99-N/A	99-N/A	99-N/A	99-N/A	99-N/A	99-N/A	99-N/A	99-N/A
252	1955	2-MEDICAID	2-MALE	1-NON HISPANIC	1-BLACK OR AFRICAN AMERICAN	MD	1-NON REACTIVE	2015	60.3123	13	MD	99-N/A	99-N/A	99-N/A	99-N/A	99-N/A	99-N/A	99-N/A	99-N/A	99-N/A	99-N/A	99-N/A	99-N/A	99-N/A	99-N/A	99-N/A	99-N/A	99-N/A	99-N/A	99-N/A	99-N/A	99-N/A	99-N/A	99-N/A	99-N/A	99-N/A	99-N/A	99-N/A	99-N/A	99-N/A	99-N/A	99-N/A	99-N/A	99-N/A	99-N/A	99-N/A	99-N/A	99-N/A	99-N/A
253	1955	3-PRIVATE	1-FEMALE	1-NON HISPANIC	1-BLACK OR AFRICAN AMERICAN	MD	1-NON REACTIVE	2016	61.2575	13	MD	99-N/A	99-N/A	99-N/A	99-N/A	99-N/A	99-N/A	99-N/A	99-N/A	99-N/A	99-N/A	99-N/A	99-N/A	99-N/A	99-N/A	99-N/A	99-N/A	99-N/A	99-N/A	99-N/A	99-N/A	99-N/A	99-N/A	99-N/A	99-N/A	99-N/A	99-N/A	99-N/A	99-N/A	99-N/A	99-N/A	99-N/A	99-N/A	99-N/A	99-N/A	99-N/A	99-N/A	99-N/A	99-N/A
254	1955	3-PRIVATE	2-MALE	1-NON HISPANIC	1-BLACK OR AFRICAN AMERICAN	MD	1-NON REACTIVE	2016	60.6055	13	MD	99-N/A	99-N/A	99-N/A	99-N/A	99-N/A	99-N/A	99-N/A	99-N/A	99-N/A	99-N/A	99-N/A	99-N/A	99-N/A	99-N/A	99-N/A	99-N/A	99-N/A	99-N/A	99-N/A	99-N/A	99-N/A	99-N/A	99-N/A	99-N/A	99-N/A	99-N/A	99-N/A	99-N/A	99-N/A	99-N/A	99-N/A	99-N/A	99-N/A	99-N/A	99-N/A	99-N/A	99-N/A	99-N/A
255	1955	1-MEDICARE	2-MALE	1-NON HISPANIC	1-BLACK OR AFRICAN AMERICAN	DC	1-NON REACTIVE	2016	60.9315	13	MD	99-N/A	99-N/A	99-N/A	99-N/A	99-N/A	99-N/A	99-N/A	99-N/A	99-N/A	99-N/A	99-N/A	99-N/A	99-N/A	99-N/A	99-N/A	99-N/A	99-N/A	99-N/A	99-N/A	99-N/A	99-N/A	99-N/A	99-N/A	99-N/A	99-N/A	99-N/A	99-N/A	99-N/A	99-N/A	99-N/A	99-N/A	99-N/A	99-N/A	99-N/A	99-N/A	99-N/A	99-N/A	99-N/A
256	1955	3-PRIVATE	1-FEMALE	1-NON HISPANIC	2-WHITE	VA	1-NON REACTIVE	2016	60.9808	13	MD	99-N/A	99-N/A	99-N/A	99-N/A	99-N/A	99-N/A	99-N/A	99-N/A	99-N/A	99-N/A	99-N/A	99-N/A	99-N/A	99-N/A	99-N/A	99-N/A	99-N/A	99-N/A	99-N/A	99-N/A	99-N/A	99-N/A	99-N/A	99-N/A	99-N/A	99-N/A	99-N/A	99-N/A	99-N/A	99-N/A	99-N/A	99-N/A	99-N/A	99-N/A	99-N/A	99-N/A	99-N/A	99-N/A
257	1956	3-PRIVATE	1-FEMALE	1-NON HISPANIC	2-WHITE	MD	1-NON REACTIVE	2016	60.211	13	MD	99-N/A	99-N/A	99-N/A	99-N/A	99-N/A	99-N/A	99-N/A	99-N/A	99-N/A	99-N/A	99-N/A	99-N/A	99-N/A	99-N/A	99-N/A	99-N/A	99-N/A	99-N/A	99-N/A	99-N/A	99-N/A	99-N/A	99-N/A	99-N/A	99-N/A	99-N/A	99-N/A	99-N/A	99-N/A	99-N/A	99-N/A	99-N/A	99-N/A	99-N/A	99-N/A	99-N/A	99-N/A	99-N/A
258	1956	3-PRIVATE	2-MALE	1-NON HISPANIC	2-WHITE	DC	1-NON REACTIVE	2016	60.0137	13	MD	99-N/A	99-N/A	99-N/A	99-N/A	99-N/A	99-N/A	99-N/A	99-N/A	99-N/A	99-N/A	99-N/A	99-N/A	99-N/A	99-N/A	99-N/A	99-N/A	99-N/A	99-N/A	99-N/A	99-N/A	99-N/A	99-N/A	99-N/A	99-N/A	99-N/A	99-N/A	99-N/A	99-N/A	99-N/A	99-N/A	99-N/A	99-N/A	99-N/A	99-N/A	99-N/A	99-N/A	99-N/A	99-N/A
259	1956	3-PRIVATE	1-FEMALE	1-NON HISPANIC	55-UNKNOWN OR OTHER	MD	1-NON REACTIVE	2016	60.1068	13	MD	99-N/A	99-N/A	99-N/A	99-N/A	99-N/A	99-N/A	99-N/A	99-N/A	99-N/A	99-N/A	99-N/A	99-N/A	99-N/A	99-N/A	99-N/A	99-N/A	99-N/A	99-N/A	99-N/A	99-N/A	99-N/A	99-N/A	99-N/A	99-N/A	99-N/A	99-N/A	99-N/A	99-N/A	99-N/A	99-N/A	99-N/A	99-N/A	99-N/A	99-N/A	99-N/A	99-N/A	99-N/A	99-N/A
260	1956	2-MEDICAID	1-FEMALE	1-NON HISPANIC	1-BLACK OR AFRICAN AMERICAN	MD	2-REACTIVE	2016	60.1753	13	MD	1-Yes	1-Yes	2016	71830	1-Positive	60.3096	0	1-Yes	0-Negative	1-Yes	1-Yes	F1-F2	2016	2- Specialty	1-Yes	99-N/A	0-No	2-US	99-N/A	99-N/A	99-N/A	1-Yes	2016	03-Gastroenterology	1- Medstar	1-YES	2016	1-Yes	1-Yes	1-Yes	2016	1-Yes	2016	0-NO	0-NO	0-No	99-N/A	99-N/A
261	1956	3-PRIVATE	1-FEMALE	1-NON HISPANIC	1-BLACK OR AFRICAN AMERICAN	MD	1-NON REACTIVE	2015	59.5644	13	MD	99-N/A	99-N/A	99-N/A	99-N/A	99-N/A	99-N/A	99-N/A	99-N/A	99-N/A	99-N/A	99-N/A	99-N/A	99-N/A	99-N/A	99-N/A	99-N/A	99-N/A	99-N/A	99-N/A	99-N/A	99-N/A	99-N/A	99-N/A	99-N/A	99-N/A	99-N/A	99-N/A	99-N/A	99-N/A	99-N/A	99-N/A	99-N/A	99-N/A	99-N/A	99-N/A	99-N/A	99-N/A	99-N/A
262	1956	3-PRIVATE	2-MALE	1-NON HISPANIC	2-WHITE	MD	1-NON REACTIVE	2016	60.0082	13	MD	99-N/A	99-N/A	99-N/A	99-N/A	99-N/A	99-N/A	99-N/A	99-N/A	99-N/A	99-N/A	99-N/A	99-N/A	99-N/A	99-N/A	99-N/A	99-N/A	99-N/A	99-N/A	99-N/A	99-N/A	99-N/A	99-N/A	99-N/A	99-N/A	99-N/A	99-N/A	99-N/A	99-N/A	99-N/A	99-N/A	99-N/A	99-N/A	99-N/A	99-N/A	99-N/A	99-N/A	99-N/A	99-N/A
263	1956	3-PRIVATE	2-MALE	1-NON HISPANIC	2-WHITE	MD	1-NON REACTIVE	2015	59.4329	13	MD	99-N/A	99-N/A	99-N/A	99-N/A	99-N/A	99-N/A	99-N/A	99-N/A	99-N/A	99-N/A	99-N/A	99-N/A	99-N/A	99-N/A	99-N/A	99-N/A	99-N/A	99-N/A	99-N/A	99-N/A	99-N/A	99-N/A	99-N/A	99-N/A	99-N/A	99-N/A	99-N/A	99-N/A	99-N/A	99-N/A	99-N/A	99-N/A	99-N/A	99-N/A	99-N/A	99-N/A	99-N/A	99-N/A
264	1956	3-PRIVATE	2-MALE	1-NON HISPANIC	1-BLACK OR AFRICAN AMERICAN	MD	1-NON REACTIVE	2015	59.1973	13	MD	99-N/A	99-N/A	99-N/A	99-N/A	99-N/A	99-N/A	99-N/A	99-N/A	99-N/A	99-N/A	99-N/A	99-N/A	99-N/A	99-N/A	99-N/A	99-N/A	99-N/A	99-N/A	99-N/A	99-N/A	99-N/A	99-N/A	99-N/A	99-N/A	99-N/A	99-N/A	99-N/A	99-N/A	99-N/A	99-N/A	99-N/A	99-N/A	99-N/A	99-N/A	99-N/A	99-N/A	99-N/A	99-N/A
265	1956	2-MEDICAID	1-FEMALE	1-NON HISPANIC	1-BLACK OR AFRICAN AMERICAN	MD	1-NON REACTIVE	2015	59.0822	13	MD	99-N/A	99-N/A	99-N/A	99-N/A	99-N/A	99-N/A	99-N/A	99-N/A	99-N/A	99-N/A	99-N/A	99-N/A	99-N/A	99-N/A	99-N/A	99-N/A	99-N/A	99-N/A	99-N/A	99-N/A	99-N/A	99-N/A	99-N/A	99-N/A	99-N/A	99-N/A	99-N/A	99-N/A	99-N/A	99-N/A	99-N/A	99-N/A	99-N/A	99-N/A	99-N/A	99-N/A	99-N/A	99-N/A
266	1956	2-MEDICAID	1-FEMALE	1-NON HISPANIC	2-WHITE	MD	1-NON REACTIVE	2015	58.726	13	MD	99-N/A	99-N/A	99-N/A	99-N/A	99-N/A	99-N/A	99-N/A	99-N/A	99-N/A	99-N/A	99-N/A	99-N/A	99-N/A	99-N/A	99-N/A	99-N/A	99-N/A	99-N/A	99-N/A	99-N/A	99-N/A	99-N/A	99-N/A	99-N/A	99-N/A	99-N/A	99-N/A	99-N/A	99-N/A	99-N/A	99-N/A	99-N/A	99-N/A	99-N/A	99-N/A	99-N/A	99-N/A	99-N/A
267	1957	1-MEDICARE	1-FEMALE	1-NON HISPANIC	55-UNKNOWN OR OTHER	MD	1-NON REACTIVE	2015	58.6959	13	MD	99-N/A	99-N/A	99-N/A	99-N/A	99-N/A	99-N/A	99-N/A	99-N/A	99-N/A	99-N/A	99-N/A	99-N/A	99-N/A	99-N/A	99-N/A	99-N/A	99-N/A	99-N/A	99-N/A	99-N/A	99-N/A	99-N/A	99-N/A	99-N/A	99-N/A	99-N/A	99-N/A	99-N/A	99-N/A	99-N/A	99-N/A	99-N/A	99-N/A	99-N/A	99-N/A	99-N/A	99-N/A	99-N/A
268	1957	3-PRIVATE	1-FEMALE	1-NON HISPANIC	2-WHITE	MD	1-NON REACTIVE	2016	58.7973	13	MD	99-N/A	99-N/A	99-N/A	99-N/A	99-N/A	99-N/A	99-N/A	99-N/A	99-N/A	99-N/A	99-N/A	99-N/A	99-N/A	99-N/A	99-N/A	99-N/A	99-N/A	99-N/A	99-N/A	99-N/A	99-N/A	99-N/A	99-N/A	99-N/A	99-N/A	99-N/A	99-N/A	99-N/A	99-N/A	99-N/A	99-N/A	99-N/A	99-N/A	99-N/A	99-N/A	99-N/A	99-N/A	99-N/A
269	1957	3-PRIVATE	2-MALE	1-NON HISPANIC	55-UNKNOWN OR OTHER	MD	1-NON REACTIVE	2016	58.8027	13	MD	99-N/A	99-N/A	99-N/A	99-N/A	99-N/A	99-N/A	99-N/A	99-N/A	99-N/A	99-N/A	99-N/A	99-N/A	99-N/A	99-N/A	99-N/A	99-N/A	99-N/A	99-N/A	99-N/A	99-N/A	99-N/A	99-N/A	99-N/A	99-N/A	99-N/A	99-N/A	99-N/A	99-N/A	99-N/A	99-N/A	99-N/A	99-N/A	99-N/A	99-N/A	99-N/A	99-N/A	99-N/A	99-N/A
270	1957	3-PRIVATE	1-FEMALE	1-NON HISPANIC	1-BLACK OR AFRICAN AMERICAN	MD	1-NON REACTIVE	2015	58.2548	13	MD	99-N/A	99-N/A	99-N/A	99-N/A	99-N/A	99-N/A	99-N/A	99-N/A	99-N/A	99-N/A	99-N/A	99-N/A	99-N/A	99-N/A	99-N/A	99-N/A	99-N/A	99-N/A	99-N/A	99-N/A	99-N/A	99-N/A	99-N/A	99-N/A	99-N/A	99-N/A	99-N/A	99-N/A	99-N/A	99-N/A	99-N/A	99-N/A	99-N/A	99-N/A	99-N/A	99-N/A	99-N/A	99-N/A
271	1957	3-PRIVATE	2-MALE	1-NON HISPANIC	1-BLACK OR AFRICAN AMERICAN	MD	1-NON REACTIVE	2015	58.0274	13	MD	99-N/A	99-N/A	99-N/A	99-N/A	99-N/A	99-N/A	99-N/A	99-N/A	99-N/A	99-N/A	99-N/A	99-N/A	99-N/A	99-N/A	99-N/A	99-N/A	99-N/A	99-N/A	99-N/A	99-N/A	99-N/A	99-N/A	99-N/A	99-N/A	99-N/A	99-N/A	99-N/A	99-N/A	99-N/A	99-N/A	99-N/A	99-N/A	99-N/A	99-N/A	99-N/A	99-N/A	99-N/A	99-N/A
272	1957	1-MEDICARE	2-MALE	1-NON HISPANIC	1-BLACK OR AFRICAN AMERICAN	MD	2-REACTIVE	2016	58.7671	13	MD	1-Yes	1-Yes	2016	220562	1-Positive	58.7671	0	0-No	99-N/A	0-No	0-No	99-N/A	99-N/A	0- None	0-No	99-N/A	0-No	99-N/A	99-N/A	99-N/A	99-N/A	1-Yes	2016	03-Gastroenterology	1- Medstar	1-YES	99-N/A	0- No	0- No	0- No	99-N/A	0-NO	99-N/A	0-NO	0-NO	0-No	99-N/A	99-N/A
273	1957	3-PRIVATE	2-MALE	3-OTHER	55-UNKNOWN OR OTHER	MD	1-NON REACTIVE	2015	57.7918	13	MD	99-N/A	99-N/A	99-N/A	99-N/A	99-N/A	99-N/A	99-N/A	99-N/A	99-N/A	99-N/A	99-N/A	99-N/A	99-N/A	99-N/A	99-N/A	99-N/A	99-N/A	99-N/A	99-N/A	99-N/A	99-N/A	99-N/A	99-N/A	99-N/A	99-N/A	99-N/A	99-N/A	99-N/A	99-N/A	99-N/A	99-N/A	99-N/A	99-N/A	99-N/A	99-N/A	99-N/A	99-N/A	99-N/A
274	1958	3-PRIVATE	2-MALE	1-NON HISPANIC	1-BLACK OR AFRICAN AMERICAN	MD	1-NON REACTIVE	2015	57.811	13	MD	99-N/A	99-N/A	99-N/A	99-N/A	99-N/A	99-N/A	99-N/A	99-N/A	99-N/A	99-N/A	99-N/A	99-N/A	99-N/A	99-N/A	99-N/A	99-N/A	99-N/A	99-N/A	99-N/A	99-N/A	99-N/A	99-N/A	99-N/A	99-N/A	99-N/A	99-N/A	99-N/A	99-N/A	99-N/A	99-N/A	99-N/A	99-N/A	99-N/A	99-N/A	99-N/A	99-N/A	99-N/A	99-N/A
275	1958	4-SELF PAY	1-FEMALE	1-NON HISPANIC	1-BLACK OR AFRICAN AMERICAN	MD	1-NON REACTIVE	2015	57.6192	13	MD	99-N/A	99-N/A	99-N/A	99-N/A	99-N/A	99-N/A	99-N/A	99-N/A	99-N/A	99-N/A	99-N/A	99-N/A	99-N/A	99-N/A	99-N/A	99-N/A	99-N/A	99-N/A	99-N/A	99-N/A	99-N/A	99-N/A	99-N/A	99-N/A	99-N/A	99-N/A	99-N/A	99-N/A	99-N/A	99-N/A	99-N/A	99-N/A	99-N/A	99-N/A	99-N/A	99-N/A	99-N/A	99-N/A
276	1958	2-MEDICAID	1-FEMALE	1-NON HISPANIC	1-BLACK OR AFRICAN AMERICAN	MD	1-NON REACTIVE	2016	58.3863	13	MD	99-N/A	99-N/A	99-N/A	99-N/A	99-N/A	99-N/A	99-N/A	99-N/A	99-N/A	99-N/A	99-N/A	99-N/A	99-N/A	99-N/A	99-N/A	99-N/A	99-N/A	99-N/A	99-N/A	99-N/A	99-N/A	99-N/A	99-N/A	99-N/A	99-N/A	99-N/A	99-N/A	99-N/A	99-N/A	99-N/A	99-N/A	99-N/A	99-N/A	99-N/A	99-N/A	99-N/A	99-N/A	99-N/A
277	1958	3-PRIVATE	1-FEMALE	1-NON HISPANIC	1-BLACK OR AFRICAN AMERICAN	MD	1-NON REACTIVE	2016	58.2822	13	MD	99-N/A	99-N/A	99-N/A	99-N/A	99-N/A	99-N/A	99-N/A	99-N/A	99-N/A	99-N/A	99-N/A	99-N/A	99-N/A	99-N/A	99-N/A	99-N/A	99-N/A	99-N/A	99-N/A	99-N/A	99-N/A	99-N/A	99-N/A	99-N/A	99-N/A	99-N/A	99-N/A	99-N/A	99-N/A	99-N/A	99-N/A	99-N/A	99-N/A	99-N/A	99-N/A	99-N/A	99-N/A	99-N/A
278	1958	1-MEDICARE	1-FEMALE	1-NON HISPANIC	1-BLACK OR AFRICAN AMERICAN	DC	1-NON REACTIVE	2015	57.4082	13	MD	99-N/A	99-N/A	99-N/A	99-N/A	99-N/A	99-N/A	99-N/A	99-N/A	99-N/A	99-N/A	99-N/A	99-N/A	99-N/A	99-N/A	99-N/A	99-N/A	99-N/A	99-N/A	99-N/A	99-N/A	99-N/A	99-N/A	99-N/A	99-N/A	99-N/A	99-N/A	99-N/A	99-N/A	99-N/A	99-N/A	99-N/A	99-N/A	99-N/A	99-N/A	99-N/A	99-N/A	99-N/A	99-N/A
279	1958	3-PRIVATE	1-FEMALE	1-NON HISPANIC	2-WHITE	MD	2-REACTIVE	2015	56.989	13	MD	1-Yes	1-Yes	2015	183650	1-Positive	57.2849	2b	0-No	99-N/A	1-Yes	1-Yes	F2	2016	2- Specialty	1-Yes	99-N/A	1-Yes	2-US	2015	0- Normal	0-NO	1-Yes	2016	03-Gastroenterology	1- Medstar	1-YES	2016	1-Yes	1-Yes	1-Yes	2016	1-Yes	2016	1-Yes	1-Yes	1-Yes	55-UNK	55-UNK
280	1958	3-PRIVATE	1-FEMALE	1-NON HISPANIC	1-BLACK OR AFRICAN AMERICAN	MD	1-NON REACTIVE	2016	57.8795	13	MD	99-N/A	99-N/A	99-N/A	99-N/A	99-N/A	99-N/A	99-N/A	99-N/A	99-N/A	99-N/A	99-N/A	99-N/A	99-N/A	99-N/A	99-N/A	99-N/A	99-N/A	99-N/A	99-N/A	99-N/A	99-N/A	99-N/A	99-N/A	99-N/A	99-N/A	99-N/A	99-N/A	99-N/A	99-N/A	99-N/A	99-N/A	99-N/A	99-N/A	99-N/A	99-N/A	99-N/A	99-N/A	99-N/A
281	1958	2-MEDICAID	2-MALE	1-NON HISPANIC	2-WHITE	MD	2-REACTIVE	2015	57.1233	13	MD	1-Yes	1-Yes	2016	0	0-Negative	57.5233	0	1-Yes	0-Negative	0-No	0-No	99-N/A	99-N/A	0- None	0-No	99-N/A	0-No	99-N/A	99-N/A	99-N/A	0-NO	1-Yes	2015	03-Gastroenterology	1- Medstar	0-NO	99-N/A	1-Yes	0- No	0- No	99-N/A	0-NO	99-N/A	0-NO	0-NO	0-No	99-N/A	99-N/A
282	1958	3-PRIVATE	1-FEMALE	1-NON HISPANIC	2-WHITE	MD	1-NON REACTIVE	2015	56.9507	13	MD	99-N/A	99-N/A	99-N/A	99-N/A	99-N/A	99-N/A	99-N/A	99-N/A	99-N/A	99-N/A	99-N/A	99-N/A	99-N/A	99-N/A	99-N/A	99-N/A	99-N/A	99-N/A	99-N/A	99-N/A	99-N/A	99-N/A	99-N/A	99-N/A	99-N/A	99-N/A	99-N/A	99-N/A	99-N/A	99-N/A	99-N/A	99-N/A	99-N/A	99-N/A	99-N/A	99-N/A	99-N/A	99-N/A
283	1958	2-MEDICAID	1-FEMALE	1-NON HISPANIC	1-BLACK OR AFRICAN AMERICAN	MD	1-NON REACTIVE	2015	56.6849	13	MD	99-N/A	99-N/A	99-N/A	99-N/A	99-N/A	99-N/A	99-N/A	99-N/A	99-N/A	99-N/A	99-N/A	99-N/A	99-N/A	99-N/A	99-N/A	99-N/A	99-N/A	99-N/A	99-N/A	99-N/A	99-N/A	99-N/A	99-N/A	99-N/A	99-N/A	99-N/A	99-N/A	99-N/A	99-N/A	99-N/A	99-N/A	99-N/A	99-N/A	99-N/A	99-N/A	99-N/A	99-N/A	99-N/A
284	1959	3-PRIVATE	2-MALE	1-NON HISPANIC	1-BLACK OR AFRICAN AMERICAN	MD	1-NON REACTIVE	2016	57.6356	13	MD	99-N/A	99-N/A	99-N/A	99-N/A	99-N/A	99-N/A	99-N/A	99-N/A	99-N/A	99-N/A	99-N/A	99-N/A	99-N/A	99-N/A	99-N/A	99-N/A	99-N/A	99-N/A	99-N/A	99-N/A	99-N/A	99-N/A	99-N/A	99-N/A	99-N/A	99-N/A	99-N/A	99-N/A	99-N/A	99-N/A	99-N/A	99-N/A	99-N/A	99-N/A	99-N/A	99-N/A	99-N/A	99-N/A
285	1959	3-PRIVATE	1-FEMALE	1-NON HISPANIC	1-BLACK OR AFRICAN AMERICAN	MD	1-NON REACTIVE	2015	56.4082	13	MD	99-N/A	99-N/A	99-N/A	99-N/A	99-N/A	99-N/A	99-N/A	99-N/A	99-N/A	99-N/A	99-N/A	99-N/A	99-N/A	99-N/A	99-N/A	99-N/A	99-N/A	99-N/A	99-N/A	99-N/A	99-N/A	99-N/A	99-N/A	99-N/A	99-N/A	99-N/A	99-N/A	99-N/A	99-N/A	99-N/A	99-N/A	99-N/A	99-N/A	99-N/A	99-N/A	99-N/A	99-N/A	99-N/A
286	1959	1-MEDICARE	2-MALE	1-NON HISPANIC	1-BLACK OR AFRICAN AMERICAN	MD	1-NON REACTIVE	2016	57.2904	13	MD	99-N/A	99-N/A	99-N/A	99-N/A	99-N/A	99-N/A	99-N/A	99-N/A	99-N/A	99-N/A	99-N/A	99-N/A	99-N/A	99-N/A	99-N/A	99-N/A	99-N/A	99-N/A	99-N/A	99-N/A	99-N/A	99-N/A	99-N/A	99-N/A	99-N/A	99-N/A	99-N/A	99-N/A	99-N/A	99-N/A	99-N/A	99-N/A	99-N/A	99-N/A	99-N/A	99-N/A	99-N/A	99-N/A
287	1959	2-MEDICAID	1-FEMALE	1-NON HISPANIC	1-BLACK OR AFRICAN AMERICAN	MD	1-NON REACTIVE	2016	57.3836	13	MD	99-N/A	99-N/A	99-N/A	99-N/A	99-N/A	99-N/A	99-N/A	99-N/A	99-N/A	99-N/A	99-N/A	99-N/A	99-N/A	99-N/A	99-N/A	99-N/A	99-N/A	99-N/A	99-N/A	99-N/A	99-N/A	99-N/A	99-N/A	99-N/A	99-N/A	99-N/A	99-N/A	99-N/A	99-N/A	99-N/A	99-N/A	99-N/A	99-N/A	99-N/A	99-N/A	99-N/A	99-N/A	99-N/A
288	1959	2-MEDICAID	1-FEMALE	1-NON HISPANIC	2-WHITE	DC	1-NON REACTIVE	2016	57.3836	13	MD	99-N/A	99-N/A	99-N/A	99-N/A	99-N/A	99-N/A	99-N/A	99-N/A	99-N/A	99-N/A	99-N/A	99-N/A	99-N/A	99-N/A	99-N/A	99-N/A	99-N/A	99-N/A	99-N/A	99-N/A	99-N/A	99-N/A	99-N/A	99-N/A	99-N/A	99-N/A	99-N/A	99-N/A	99-N/A	99-N/A	99-N/A	99-N/A	99-N/A	99-N/A	99-N/A	99-N/A	99-N/A	99-N/A
289	1959	3-PRIVATE	2-MALE	1-NON HISPANIC	1-BLACK OR AFRICAN AMERICAN	MD	2-REACTIVE	2015	56.5233	13	MD	1-Yes	1-Yes	2015	0	0-Negative	56.5233	0	1-Yes	1-Positive	0-No	0-No	99-N/A	99-N/A	0- None	0-No	99-N/A	0-No	99-N/A	99-N/A	99-N/A	99-N/A	99-N/A	99-N/A	99-N/A	99-N/A	0-NO	99-N/A	0- No	0- No	0- No	99-N/A	0-NO	99-N/A	0-NO	0-NO	0-No	99-N/A	99-N/A
290	1959	3-PRIVATE	2-MALE	1-NON HISPANIC	2-WHITE	MD	2-REACTIVE	2015	56.526	13	MD	1-Yes	1-Yes	2015	6390029	1-Positive	56.526	0	1-Yes	0-Negative	0-No	0-No	99-N/A	99-N/A	0- None	0-No	99-N/A	0-No	99-N/A	99-N/A	99-N/A	99-N/A	1-Yes	2015	03-Gastroenterology	1- Medstar	0-NO	99-N/A	1-Yes	55-UNK	55-UNK	99-N/A	0-NO	99-N/A	0-NO	0-NO	0-No	99-N/A	99-N/A
291	1959	3-PRIVATE	1-FEMALE	1-NON HISPANIC	1-BLACK OR AFRICAN AMERICAN	MD	1-NON REACTIVE	2015	56.4329	13	MD	99-N/A	99-N/A	99-N/A	99-N/A	99-N/A	99-N/A	99-N/A	99-N/A	99-N/A	99-N/A	99-N/A	99-N/A	99-N/A	99-N/A	99-N/A	99-N/A	99-N/A	99-N/A	99-N/A	99-N/A	99-N/A	99-N/A	99-N/A	99-N/A	99-N/A	99-N/A	99-N/A	99-N/A	99-N/A	99-N/A	99-N/A	99-N/A	99-N/A	99-N/A	99-N/A	99-N/A	99-N/A	99-N/A
292	1959	3-PRIVATE	1-FEMALE	1-NON HISPANIC	55-UNKNOWN OR OTHER	MD	1-NON REACTIVE	2016	57.0466	13	MD	99-N/A	99-N/A	99-N/A	99-N/A	99-N/A	99-N/A	99-N/A	99-N/A	99-N/A	99-N/A	99-N/A	99-N/A	99-N/A	99-N/A	99-N/A	99-N/A	99-N/A	99-N/A	99-N/A	99-N/A	99-N/A	99-N/A	99-N/A	99-N/A	99-N/A	99-N/A	99-N/A	99-N/A	99-N/A	99-N/A	99-N/A	99-N/A	99-N/A	99-N/A	99-N/A	99-N/A	99-N/A	99-N/A
293	1959	2-MEDICAID	2-MALE	1-NON HISPANIC	1-BLACK OR AFRICAN AMERICAN	MD	1-NON REACTIVE	2015	55.9973	13	MD	99-N/A	99-N/A	99-N/A	99-N/A	99-N/A	99-N/A	99-N/A	99-N/A	99-N/A	99-N/A	99-N/A	99-N/A	99-N/A	99-N/A	99-N/A	99-N/A	99-N/A	99-N/A	99-N/A	99-N/A	99-N/A	99-N/A	99-N/A	99-N/A	99-N/A	99-N/A	99-N/A	99-N/A	99-N/A	99-N/A	99-N/A	99-N/A	99-N/A	99-N/A	99-N/A	99-N/A	99-N/A	99-N/A
294	1959	1-MEDICARE	2-MALE	1-NON HISPANIC	2-WHITE	MD	2-REACTIVE	2016	57.074	13	MD	1-Yes	1-Yes	2016	2707218	1-Positive	57.074	0	0-No	99-N/A	0-No	0-No	99-N/A	99-N/A	0- None	0-No	99-N/A	0-No	99-N/A	99-N/A	99-N/A	99-N/A	1-Yes	2016	03-Gastroenterology	1- Medstar	0-NO	99-N/A	0- No	0- No	0- No	99-N/A	0-NO	99-N/A	0-NO	0-NO	0-No	99-N/A	99-N/A
295	1947	3-PRIVATE	1-FEMALE	1-NON HISPANIC	1-BLACK OR AFRICAN AMERICAN	MD	1-NON REACTIVE	2016	69.0712	15	MD	99-N/A	99-N/A	99-N/A	99-N/A	99-N/A	99-N/A	99-N/A	99-N/A	99-N/A	99-N/A	99-N/A	99-N/A	99-N/A	99-N/A	99-N/A	99-N/A	99-N/A	99-N/A	99-N/A	99-N/A	99-N/A	99-N/A	99-N/A	99-N/A	99-N/A	99-N/A	99-N/A	99-N/A	99-N/A	99-N/A	99-N/A	99-N/A	99-N/A	99-N/A	99-N/A	99-N/A	99-N/A	99-N/A
296	1959	2-MEDICAID	1-FEMALE	1-NON HISPANIC	1-BLACK OR AFRICAN AMERICAN	DC	1-NON REACTIVE	2015	56.1233	13	MD	99-N/A	99-N/A	99-N/A	99-N/A	99-N/A	99-N/A	99-N/A	99-N/A	99-N/A	99-N/A	99-N/A	99-N/A	99-N/A	99-N/A	99-N/A	99-N/A	99-N/A	99-N/A	99-N/A	99-N/A	99-N/A	99-N/A	99-N/A	99-N/A	99-N/A	99-N/A	99-N/A	99-N/A	99-N/A	99-N/A	99-N/A	99-N/A	99-N/A	99-N/A	99-N/A	99-N/A	99-N/A	99-N/A
297	1959	2-MEDICAID	1-FEMALE	1-NON HISPANIC	55-UNKNOWN OR OTHER	MD	1-NON REACTIVE	2016	56.1671	13	MD	99-N/A	99-N/A	99-N/A	99-N/A	99-N/A	99-N/A	99-N/A	99-N/A	99-N/A	99-N/A	99-N/A	99-N/A	99-N/A	99-N/A	99-N/A	99-N/A	99-N/A	99-N/A	99-N/A	99-N/A	99-N/A	99-N/A	99-N/A	99-N/A	99-N/A	99-N/A	99-N/A	99-N/A	99-N/A	99-N/A	99-N/A	99-N/A	99-N/A	99-N/A	99-N/A	99-N/A	99-N/A	99-N/A
298	1960	3-PRIVATE	1-FEMALE	1-NON HISPANIC	2-WHITE	MD	1-NON REACTIVE	2015	55.6712	13	MD	99-N/A	99-N/A	99-N/A	99-N/A	99-N/A	99-N/A	99-N/A	99-N/A	99-N/A	99-N/A	99-N/A	99-N/A	99-N/A	99-N/A	99-N/A	99-N/A	99-N/A	99-N/A	99-N/A	99-N/A	99-N/A	99-N/A	99-N/A	99-N/A	99-N/A	99-N/A	99-N/A	99-N/A	99-N/A	99-N/A	99-N/A	99-N/A	99-N/A	99-N/A	99-N/A	99-N/A	99-N/A	99-N/A
299	1960	2-MEDICAID	2-MALE	1-NON HISPANIC	1-BLACK OR AFRICAN AMERICAN	MD	1-NON REACTIVE	2016	56.1918	13	MD	99-N/A	99-N/A	99-N/A	99-N/A	99-N/A	99-N/A	99-N/A	99-N/A	99-N/A	99-N/A	99-N/A	99-N/A	99-N/A	99-N/A	99-N/A	99-N/A	99-N/A	99-N/A	99-N/A	99-N/A	99-N/A	99-N/A	99-N/A	99-N/A	99-N/A	99-N/A	99-N/A	99-N/A	99-N/A	99-N/A	99-N/A	99-N/A	99-N/A	99-N/A	99-N/A	99-N/A	99-N/A	99-N/A
300	1960	2-MEDICAID	1-FEMALE	1-NON HISPANIC	2-WHITE	MD	1-NON REACTIVE	2015	55.1288	13	MD	99-N/A	99-N/A	99-N/A	99-N/A	99-N/A	99-N/A	99-N/A	99-N/A	99-N/A	99-N/A	99-N/A	99-N/A	99-N/A	99-N/A	99-N/A	99-N/A	99-N/A	99-N/A	99-N/A	99-N/A	99-N/A	99-N/A	99-N/A	99-N/A	99-N/A	99-N/A	99-N/A	99-N/A	99-N/A	99-N/A	99-N/A	99-N/A	99-N/A	99-N/A	99-N/A	99-N/A	99-N/A	99-N/A
301	1960	3-PRIVATE	1-FEMALE	1-NON HISPANIC	2-WHITE	MD	1-NON REACTIVE	2016	55.5726	13	MD	99-N/A	99-N/A	99-N/A	99-N/A	99-N/A	99-N/A	99-N/A	99-N/A	99-N/A	99-N/A	99-N/A	99-N/A	99-N/A	99-N/A	99-N/A	99-N/A	99-N/A	99-N/A	99-N/A	99-N/A	99-N/A	99-N/A	99-N/A	99-N/A	99-N/A	99-N/A	99-N/A	99-N/A	99-N/A	99-N/A	99-N/A	99-N/A	99-N/A	99-N/A	99-N/A	99-N/A	99-N/A	99-N/A
302	1960	3-PRIVATE	2-MALE	1-NON HISPANIC	1-BLACK OR AFRICAN AMERICAN	MD	1-NON REACTIVE	2016	55.5342	13	MD	99-N/A	99-N/A	99-N/A	99-N/A	99-N/A	99-N/A	99-N/A	99-N/A	99-N/A	99-N/A	99-N/A	99-N/A	99-N/A	99-N/A	99-N/A	99-N/A	99-N/A	99-N/A	99-N/A	99-N/A	99-N/A	99-N/A	99-N/A	99-N/A	99-N/A	99-N/A	99-N/A	99-N/A	99-N/A	99-N/A	99-N/A	99-N/A	99-N/A	99-N/A	99-N/A	99-N/A	99-N/A	99-N/A
303	1961	2-MEDICAID	2-MALE	1-NON HISPANIC	1-BLACK OR AFRICAN AMERICAN	MD	2-REACTIVE	2016	54.5397	13	MD	1-Yes	1-Yes	2016	241537	1-Positive	54.5397	1b	1-Yes	0-Negative	1-Yes	1-Yes	F4	99-N/A	3- 55-UNKnown	1-Yes	99-N/A	0-No	99-N/A	99-N/A	99-N/A	1-YES	1-Yes	2016	03-Gastroenterology	1- Medstar	1-YES	2016	1-Yes	1-Yes	1-Yes	99-N/A	0-NO	99-N/A	0-NO	0-NO	0-No	99-N/A	99-N/A
304	1961	3-PRIVATE	2-MALE	1-NON HISPANIC	1-BLACK OR AFRICAN AMERICAN	MD	1-NON REACTIVE	2015	53.7836	13	MD	99-N/A	99-N/A	99-N/A	99-N/A	99-N/A	99-N/A	99-N/A	99-N/A	99-N/A	99-N/A	99-N/A	99-N/A	99-N/A	99-N/A	99-N/A	99-N/A	99-N/A	99-N/A	99-N/A	99-N/A	99-N/A	99-N/A	99-N/A	99-N/A	99-N/A	99-N/A	99-N/A	99-N/A	99-N/A	99-N/A	99-N/A	99-N/A	99-N/A	99-N/A	99-N/A	99-N/A	99-N/A	99-N/A
305	1961	3-PRIVATE	2-MALE	1-NON HISPANIC	2-WHITE	MD	1-NON REACTIVE	2016	54.5781	13	MD	99-N/A	99-N/A	99-N/A	99-N/A	99-N/A	99-N/A	99-N/A	99-N/A	99-N/A	99-N/A	99-N/A	99-N/A	99-N/A	99-N/A	99-N/A	99-N/A	99-N/A	99-N/A	99-N/A	99-N/A	99-N/A	99-N/A	99-N/A	99-N/A	99-N/A	99-N/A	99-N/A	99-N/A	99-N/A	99-N/A	99-N/A	99-N/A	99-N/A	99-N/A	99-N/A	99-N/A	99-N/A	99-N/A
306	1961	3-PRIVATE	2-MALE	1-NON HISPANIC	1-BLACK OR AFRICAN AMERICAN	MD	1-NON REACTIVE	2016	54.274	13	MD	99-N/A	99-N/A	99-N/A	99-N/A	99-N/A	99-N/A	99-N/A	99-N/A	99-N/A	99-N/A	99-N/A	99-N/A	99-N/A	99-N/A	99-N/A	99-N/A	99-N/A	99-N/A	99-N/A	99-N/A	99-N/A	99-N/A	99-N/A	99-N/A	99-N/A	99-N/A	99-N/A	99-N/A	99-N/A	99-N/A	99-N/A	99-N/A	99-N/A	99-N/A	99-N/A	99-N/A	99-N/A	99-N/A
307	1961	1-MEDICARE	2-MALE	1-NON HISPANIC	2-WHITE	MD	1-NON REACTIVE	2016	54.5753	13	MD	99-N/A	99-N/A	99-N/A	99-N/A	99-N/A	99-N/A	99-N/A	99-N/A	99-N/A	99-N/A	99-N/A	99-N/A	99-N/A	99-N/A	99-N/A	99-N/A	99-N/A	99-N/A	99-N/A	99-N/A	99-N/A	99-N/A	99-N/A	99-N/A	99-N/A	99-N/A	99-N/A	99-N/A	99-N/A	99-N/A	99-N/A	99-N/A	99-N/A	99-N/A	99-N/A	99-N/A	99-N/A	99-N/A
308	1961	3-PRIVATE	1-FEMALE	1-NON HISPANIC	3-ASIAN	VA	1-NON REACTIVE	2016	54.2658	13	MD	99-N/A	99-N/A	99-N/A	99-N/A	99-N/A	99-N/A	99-N/A	99-N/A	99-N/A	99-N/A	99-N/A	99-N/A	99-N/A	99-N/A	99-N/A	99-N/A	99-N/A	99-N/A	99-N/A	99-N/A	99-N/A	99-N/A	99-N/A	99-N/A	99-N/A	99-N/A	99-N/A	99-N/A	99-N/A	99-N/A	99-N/A	99-N/A	99-N/A	99-N/A	99-N/A	99-N/A	99-N/A	99-N/A
309	1962	3-PRIVATE	1-FEMALE	1-NON HISPANIC	1-BLACK OR AFRICAN AMERICAN	MD	1-NON REACTIVE	2015	53.9151	13	MD	99-N/A	99-N/A	99-N/A	99-N/A	99-N/A	99-N/A	99-N/A	99-N/A	99-N/A	99-N/A	99-N/A	99-N/A	99-N/A	99-N/A	99-N/A	99-N/A	99-N/A	99-N/A	99-N/A	99-N/A	99-N/A	99-N/A	99-N/A	99-N/A	99-N/A	99-N/A	99-N/A	99-N/A	99-N/A	99-N/A	99-N/A	99-N/A	99-N/A	99-N/A	99-N/A	99-N/A	99-N/A	99-N/A
310	1962	3-PRIVATE	1-FEMALE	1-NON HISPANIC	2-WHITE	MD	1-NON REACTIVE	2015	53.7644	13	MD	99-N/A	99-N/A	99-N/A	99-N/A	99-N/A	99-N/A	99-N/A	99-N/A	99-N/A	99-N/A	99-N/A	99-N/A	99-N/A	99-N/A	99-N/A	99-N/A	99-N/A	99-N/A	99-N/A	99-N/A	99-N/A	99-N/A	99-N/A	99-N/A	99-N/A	99-N/A	99-N/A	99-N/A	99-N/A	99-N/A	99-N/A	99-N/A	99-N/A	99-N/A	99-N/A	99-N/A	99-N/A	99-N/A
311	1962	3-PRIVATE	1-FEMALE	1-NON HISPANIC	2-WHITE	MD	1-NON REACTIVE	2015	53.5753	13	MD	99-N/A	99-N/A	99-N/A	99-N/A	99-N/A	99-N/A	99-N/A	99-N/A	99-N/A	99-N/A	99-N/A	99-N/A	99-N/A	99-N/A	99-N/A	99-N/A	99-N/A	99-N/A	99-N/A	99-N/A	99-N/A	99-N/A	99-N/A	99-N/A	99-N/A	99-N/A	99-N/A	99-N/A	99-N/A	99-N/A	99-N/A	99-N/A	99-N/A	99-N/A	99-N/A	99-N/A	99-N/A	99-N/A
312	1962	2-MEDICAID	1-FEMALE	1-NON HISPANIC	1-BLACK OR AFRICAN AMERICAN	DC	1-NON REACTIVE	2015	53.5753	13	MD	99-N/A	99-N/A	99-N/A	99-N/A	99-N/A	99-N/A	99-N/A	99-N/A	99-N/A	99-N/A	99-N/A	99-N/A	99-N/A	99-N/A	99-N/A	99-N/A	99-N/A	99-N/A	99-N/A	99-N/A	99-N/A	99-N/A	99-N/A	99-N/A	99-N/A	99-N/A	99-N/A	99-N/A	99-N/A	99-N/A	99-N/A	99-N/A	99-N/A	99-N/A	99-N/A	99-N/A	99-N/A	99-N/A
313	1962	3-PRIVATE	1-FEMALE	1-NON HISPANIC	55-UNKNOWN OR OTHER	MD	1-NON REACTIVE	2016	53.9123	13	MD	99-N/A	99-N/A	99-N/A	99-N/A	99-N/A	99-N/A	99-N/A	99-N/A	99-N/A	99-N/A	99-N/A	99-N/A	99-N/A	99-N/A	99-N/A	99-N/A	99-N/A	99-N/A	99-N/A	99-N/A	99-N/A	99-N/A	99-N/A	99-N/A	99-N/A	99-N/A	99-N/A	99-N/A	99-N/A	99-N/A	99-N/A	99-N/A	99-N/A	99-N/A	99-N/A	99-N/A	99-N/A	99-N/A
314	1962	3-PRIVATE	2-MALE	1-NON HISPANIC	1-BLACK OR AFRICAN AMERICAN	MD	1-NON REACTIVE	2015	53.6521	13	MD	99-N/A	99-N/A	99-N/A	99-N/A	99-N/A	99-N/A	99-N/A	99-N/A	99-N/A	99-N/A	99-N/A	99-N/A	99-N/A	99-N/A	99-N/A	99-N/A	99-N/A	99-N/A	99-N/A	99-N/A	99-N/A	99-N/A	99-N/A	99-N/A	99-N/A	99-N/A	99-N/A	99-N/A	99-N/A	99-N/A	99-N/A	99-N/A	99-N/A	99-N/A	99-N/A	99-N/A	99-N/A	99-N/A
315	1962	3-PRIVATE	2-MALE	1-NON HISPANIC	1-BLACK OR AFRICAN AMERICAN	MD	1-NON REACTIVE	2016	53.8795	13	MD	99-N/A	99-N/A	99-N/A	99-N/A	99-N/A	99-N/A	99-N/A	99-N/A	99-N/A	99-N/A	99-N/A	99-N/A	99-N/A	99-N/A	99-N/A	99-N/A	99-N/A	99-N/A	99-N/A	99-N/A	99-N/A	99-N/A	99-N/A	99-N/A	99-N/A	99-N/A	99-N/A	99-N/A	99-N/A	99-N/A	99-N/A	99-N/A	99-N/A	99-N/A	99-N/A	99-N/A	99-N/A	99-N/A
316	1946	1-MEDICARE	1-FEMALE	1-NON HISPANIC	1-BLACK OR AFRICAN AMERICAN	MD	1-NON REACTIVE	2016	70.6712	127	MD	99-N/A	99-N/A	99-N/A	99-N/A	99-N/A	99-N/A	99-N/A	99-N/A	99-N/A	99-N/A	99-N/A	99-N/A	99-N/A	99-N/A	99-N/A	99-N/A	99-N/A	99-N/A	99-N/A	99-N/A	99-N/A	99-N/A	99-N/A	99-N/A	99-N/A	99-N/A	99-N/A	99-N/A	99-N/A	99-N/A	99-N/A	99-N/A	99-N/A	99-N/A	99-N/A	99-N/A	99-N/A	99-N/A
317	1962	1-MEDICARE	2-MALE	1-NON HISPANIC	1-BLACK OR AFRICAN AMERICAN	DC	1-NON REACTIVE	2015	52.9589	13	MD	99-N/A	99-N/A	99-N/A	99-N/A	99-N/A	99-N/A	99-N/A	99-N/A	99-N/A	99-N/A	99-N/A	99-N/A	99-N/A	99-N/A	99-N/A	99-N/A	99-N/A	99-N/A	99-N/A	99-N/A	99-N/A	99-N/A	99-N/A	99-N/A	99-N/A	99-N/A	99-N/A	99-N/A	99-N/A	99-N/A	99-N/A	99-N/A	99-N/A	99-N/A	99-N/A	99-N/A	99-N/A	99-N/A
318	1962	3-PRIVATE	1-FEMALE	1-NON HISPANIC	1-BLACK OR AFRICAN AMERICAN	MD	1-NON REACTIVE	2015	53.2274	13	MD	99-N/A	99-N/A	99-N/A	99-N/A	99-N/A	99-N/A	99-N/A	99-N/A	99-N/A	99-N/A	99-N/A	99-N/A	99-N/A	99-N/A	99-N/A	99-N/A	99-N/A	99-N/A	99-N/A	99-N/A	99-N/A	99-N/A	99-N/A	99-N/A	99-N/A	99-N/A	99-N/A	99-N/A	99-N/A	99-N/A	99-N/A	99-N/A	99-N/A	99-N/A	99-N/A	99-N/A	99-N/A	99-N/A
319	1962	3-PRIVATE	2-MALE	1-NON HISPANIC	2-WHITE	MD	1-NON REACTIVE	2016	53.4082	13	MD	99-N/A	99-N/A	99-N/A	99-N/A	99-N/A	99-N/A	99-N/A	99-N/A	99-N/A	99-N/A	99-N/A	99-N/A	99-N/A	99-N/A	99-N/A	99-N/A	99-N/A	99-N/A	99-N/A	99-N/A	99-N/A	99-N/A	99-N/A	99-N/A	99-N/A	99-N/A	99-N/A	99-N/A	99-N/A	99-N/A	99-N/A	99-N/A	99-N/A	99-N/A	99-N/A	99-N/A	99-N/A	99-N/A
320	1962	3-PRIVATE	1-FEMALE	1-NON HISPANIC	1-BLACK OR AFRICAN AMERICAN	MD	1-NON REACTIVE	2016	53.3151	13	MD	99-N/A	99-N/A	99-N/A	99-N/A	99-N/A	99-N/A	99-N/A	99-N/A	99-N/A	99-N/A	99-N/A	99-N/A	99-N/A	99-N/A	99-N/A	99-N/A	99-N/A	99-N/A	99-N/A	99-N/A	99-N/A	99-N/A	99-N/A	99-N/A	99-N/A	99-N/A	99-N/A	99-N/A	99-N/A	99-N/A	99-N/A	99-N/A	99-N/A	99-N/A	99-N/A	99-N/A	99-N/A	99-N/A
321	1962	1-MEDICARE	2-MALE	1-NON HISPANIC	2-WHITE	MD	1-NON REACTIVE	2015	52.8027	13	MD	99-N/A	99-N/A	99-N/A	99-N/A	99-N/A	99-N/A	99-N/A	99-N/A	99-N/A	99-N/A	99-N/A	99-N/A	99-N/A	99-N/A	99-N/A	99-N/A	99-N/A	99-N/A	99-N/A	99-N/A	99-N/A	99-N/A	99-N/A	99-N/A	99-N/A	99-N/A	99-N/A	99-N/A	99-N/A	99-N/A	99-N/A	99-N/A	99-N/A	99-N/A	99-N/A	99-N/A	99-N/A	99-N/A
322	1962	3-PRIVATE	2-MALE	1-NON HISPANIC	2-WHITE	MD	1-NON REACTIVE	2016	53.3945	13	MD	99-N/A	99-N/A	99-N/A	99-N/A	99-N/A	99-N/A	99-N/A	99-N/A	99-N/A	99-N/A	99-N/A	99-N/A	99-N/A	99-N/A	99-N/A	99-N/A	99-N/A	99-N/A	99-N/A	99-N/A	99-N/A	99-N/A	99-N/A	99-N/A	99-N/A	99-N/A	99-N/A	99-N/A	99-N/A	99-N/A	99-N/A	99-N/A	99-N/A	99-N/A	99-N/A	99-N/A	99-N/A	99-N/A
323	1963	3-PRIVATE	2-MALE	1-NON HISPANIC	2-WHITE	MD	1-NON REACTIVE	2015	52.7041	13	MD	99-N/A	99-N/A	99-N/A	99-N/A	99-N/A	99-N/A	99-N/A	99-N/A	99-N/A	99-N/A	99-N/A	99-N/A	99-N/A	99-N/A	99-N/A	99-N/A	99-N/A	99-N/A	99-N/A	99-N/A	99-N/A	99-N/A	99-N/A	99-N/A	99-N/A	99-N/A	99-N/A	99-N/A	99-N/A	99-N/A	99-N/A	99-N/A	99-N/A	99-N/A	99-N/A	99-N/A	99-N/A	99-N/A
324	1963	3-PRIVATE	2-MALE	1-NON HISPANIC	55-UNKNOWN OR OTHER	MD	1-NON REACTIVE	2016	53.1315	13	MD	99-N/A	99-N/A	99-N/A	99-N/A	99-N/A	99-N/A	99-N/A	99-N/A	99-N/A	99-N/A	99-N/A	99-N/A	99-N/A	99-N/A	99-N/A	99-N/A	99-N/A	99-N/A	99-N/A	99-N/A	99-N/A	99-N/A	99-N/A	99-N/A	99-N/A	99-N/A	99-N/A	99-N/A	99-N/A	99-N/A	99-N/A	99-N/A	99-N/A	99-N/A	99-N/A	99-N/A	99-N/A	99-N/A
325	1963	3-PRIVATE	1-FEMALE	1-NON HISPANIC	1-BLACK OR AFRICAN AMERICAN	MD	1-NON REACTIVE	2016	52.6849	13	MD	99-N/A	99-N/A	99-N/A	99-N/A	99-N/A	99-N/A	99-N/A	99-N/A	99-N/A	99-N/A	99-N/A	99-N/A	99-N/A	99-N/A	99-N/A	99-N/A	99-N/A	99-N/A	99-N/A	99-N/A	99-N/A	99-N/A	99-N/A	99-N/A	99-N/A	99-N/A	99-N/A	99-N/A	99-N/A	99-N/A	99-N/A	99-N/A	99-N/A	99-N/A	99-N/A	99-N/A	99-N/A	99-N/A
326	1963	3-PRIVATE	1-FEMALE	1-NON HISPANIC	2-WHITE	MD	1-NON REACTIVE	2016	52.5315	13	MD	99-N/A	99-N/A	99-N/A	99-N/A	99-N/A	99-N/A	99-N/A	99-N/A	99-N/A	99-N/A	99-N/A	99-N/A	99-N/A	99-N/A	99-N/A	99-N/A	99-N/A	99-N/A	99-N/A	99-N/A	99-N/A	99-N/A	99-N/A	99-N/A	99-N/A	99-N/A	99-N/A	99-N/A	99-N/A	99-N/A	99-N/A	99-N/A	99-N/A	99-N/A	99-N/A	99-N/A	99-N/A	99-N/A
327	1963	3-PRIVATE	1-FEMALE	1-NON HISPANIC	2-WHITE	MD	1-NON REACTIVE	2015	51.9699	13	MD	99-N/A	99-N/A	99-N/A	99-N/A	99-N/A	99-N/A	99-N/A	99-N/A	99-N/A	99-N/A	99-N/A	99-N/A	99-N/A	99-N/A	99-N/A	99-N/A	99-N/A	99-N/A	99-N/A	99-N/A	99-N/A	99-N/A	99-N/A	99-N/A	99-N/A	99-N/A	99-N/A	99-N/A	99-N/A	99-N/A	99-N/A	99-N/A	99-N/A	99-N/A	99-N/A	99-N/A	99-N/A	99-N/A
328	1963	3-PRIVATE	2-MALE	1-NON HISPANIC	2-WHITE	DC	1-NON REACTIVE	2015	51.6986	13	MD	99-N/A	99-N/A	99-N/A	99-N/A	99-N/A	99-N/A	99-N/A	99-N/A	99-N/A	99-N/A	99-N/A	99-N/A	99-N/A	99-N/A	99-N/A	99-N/A	99-N/A	99-N/A	99-N/A	99-N/A	99-N/A	99-N/A	99-N/A	99-N/A	99-N/A	99-N/A	99-N/A	99-N/A	99-N/A	99-N/A	99-N/A	99-N/A	99-N/A	99-N/A	99-N/A	99-N/A	99-N/A	99-N/A
329	1963	2-MEDICAID	1-FEMALE	2-HISPANIC OR LATINO	55-UNKNOWN OR OTHER	MD	1-NON REACTIVE	2016	52.863	13	MD	99-N/A	99-N/A	99-N/A	99-N/A	99-N/A	99-N/A	99-N/A	99-N/A	99-N/A	99-N/A	99-N/A	99-N/A	99-N/A	99-N/A	99-N/A	99-N/A	99-N/A	99-N/A	99-N/A	99-N/A	99-N/A	99-N/A	99-N/A	99-N/A	99-N/A	99-N/A	99-N/A	99-N/A	99-N/A	99-N/A	99-N/A	99-N/A	99-N/A	99-N/A	99-N/A	99-N/A	99-N/A	99-N/A
330	1963	3-PRIVATE	1-FEMALE	1-NON HISPANIC	1-BLACK OR AFRICAN AMERICAN	MD	1-NON REACTIVE	2015	51.6795	13	MD	99-N/A	99-N/A	99-N/A	99-N/A	99-N/A	99-N/A	99-N/A	99-N/A	99-N/A	99-N/A	99-N/A	99-N/A	99-N/A	99-N/A	99-N/A	99-N/A	99-N/A	99-N/A	99-N/A	99-N/A	99-N/A	99-N/A	99-N/A	99-N/A	99-N/A	99-N/A	99-N/A	99-N/A	99-N/A	99-N/A	99-N/A	99-N/A	99-N/A	99-N/A	99-N/A	99-N/A	99-N/A	99-N/A
331	1964	3-PRIVATE	2-MALE	1-NON HISPANIC	1-BLACK OR AFRICAN AMERICAN	MD	1-NON REACTIVE	2015	51.7233	13	MD	99-N/A	99-N/A	99-N/A	99-N/A	99-N/A	99-N/A	99-N/A	99-N/A	99-N/A	99-N/A	99-N/A	99-N/A	99-N/A	99-N/A	99-N/A	99-N/A	99-N/A	99-N/A	99-N/A	99-N/A	99-N/A	99-N/A	99-N/A	99-N/A	99-N/A	99-N/A	99-N/A	99-N/A	99-N/A	99-N/A	99-N/A	99-N/A	99-N/A	99-N/A	99-N/A	99-N/A	99-N/A	99-N/A
332	1964	3-PRIVATE	1-FEMALE	1-NON HISPANIC	2-WHITE	MD	1-NON REACTIVE	2015	51.5315	13	MD	99-N/A	99-N/A	99-N/A	99-N/A	99-N/A	99-N/A	99-N/A	99-N/A	99-N/A	99-N/A	99-N/A	99-N/A	99-N/A	99-N/A	99-N/A	99-N/A	99-N/A	99-N/A	99-N/A	99-N/A	99-N/A	99-N/A	99-N/A	99-N/A	99-N/A	99-N/A	99-N/A	99-N/A	99-N/A	99-N/A	99-N/A	99-N/A	99-N/A	99-N/A	99-N/A	99-N/A	99-N/A	99-N/A
333	1964	3-PRIVATE	2-MALE	1-NON HISPANIC	1-BLACK OR AFRICAN AMERICAN	MD	1-NON REACTIVE	2016	52.3918	13	MD	99-N/A	99-N/A	99-N/A	99-N/A	99-N/A	99-N/A	99-N/A	99-N/A	99-N/A	99-N/A	99-N/A	99-N/A	99-N/A	99-N/A	99-N/A	99-N/A	99-N/A	99-N/A	99-N/A	99-N/A	99-N/A	99-N/A	99-N/A	99-N/A	99-N/A	99-N/A	99-N/A	99-N/A	99-N/A	99-N/A	99-N/A	99-N/A	99-N/A	99-N/A	99-N/A	99-N/A	99-N/A	99-N/A
334	1964	2-MEDICAID	2-MALE	1-NON HISPANIC	2-WHITE	MD	1-NON REACTIVE	2015	51.5315	13	MD	99-N/A	99-N/A	99-N/A	99-N/A	99-N/A	99-N/A	99-N/A	99-N/A	99-N/A	99-N/A	99-N/A	99-N/A	99-N/A	99-N/A	99-N/A	99-N/A	99-N/A	99-N/A	99-N/A	99-N/A	99-N/A	99-N/A	99-N/A	99-N/A	99-N/A	99-N/A	99-N/A	99-N/A	99-N/A	99-N/A	99-N/A	99-N/A	99-N/A	99-N/A	99-N/A	99-N/A	99-N/A	99-N/A
335	1964	3-PRIVATE	1-FEMALE	1-NON HISPANIC	1-BLACK OR AFRICAN AMERICAN	MD	1-NON REACTIVE	2015	51.7123	13	MD	99-N/A	99-N/A	99-N/A	99-N/A	99-N/A	99-N/A	99-N/A	99-N/A	99-N/A	99-N/A	99-N/A	99-N/A	99-N/A	99-N/A	99-N/A	99-N/A	99-N/A	99-N/A	99-N/A	99-N/A	99-N/A	99-N/A	99-N/A	99-N/A	99-N/A	99-N/A	99-N/A	99-N/A	99-N/A	99-N/A	99-N/A	99-N/A	99-N/A	99-N/A	99-N/A	99-N/A	99-N/A	99-N/A
336	1964	3-PRIVATE	2-MALE	1-NON HISPANIC	2-WHITE	MD	1-NON REACTIVE	2016	52.1123	13	MD	99-N/A	99-N/A	99-N/A	99-N/A	99-N/A	99-N/A	99-N/A	99-N/A	99-N/A	99-N/A	99-N/A	99-N/A	99-N/A	99-N/A	99-N/A	99-N/A	99-N/A	99-N/A	99-N/A	99-N/A	99-N/A	99-N/A	99-N/A	99-N/A	99-N/A	99-N/A	99-N/A	99-N/A	99-N/A	99-N/A	99-N/A	99-N/A	99-N/A	99-N/A	99-N/A	99-N/A	99-N/A	99-N/A
337	1964	3-PRIVATE	1-FEMALE	1-NON HISPANIC	1-BLACK OR AFRICAN AMERICAN	MD	1-NON REACTIVE	2015	51.3616	13	MD	99-N/A	99-N/A	99-N/A	99-N/A	99-N/A	99-N/A	99-N/A	99-N/A	99-N/A	99-N/A	99-N/A	99-N/A	99-N/A	99-N/A	99-N/A	99-N/A	99-N/A	99-N/A	99-N/A	99-N/A	99-N/A	99-N/A	99-N/A	99-N/A	99-N/A	99-N/A	99-N/A	99-N/A	99-N/A	99-N/A	99-N/A	99-N/A	99-N/A	99-N/A	99-N/A	99-N/A	99-N/A	99-N/A
338	1964	3-PRIVATE	2-MALE	1-NON HISPANIC	2-WHITE	MD	1-NON REACTIVE	2015	51.4	13	MD	99-N/A	99-N/A	99-N/A	99-N/A	99-N/A	99-N/A	99-N/A	99-N/A	99-N/A	99-N/A	99-N/A	99-N/A	99-N/A	99-N/A	99-N/A	99-N/A	99-N/A	99-N/A	99-N/A	99-N/A	99-N/A	99-N/A	99-N/A	99-N/A	99-N/A	99-N/A	99-N/A	99-N/A	99-N/A	99-N/A	99-N/A	99-N/A	99-N/A	99-N/A	99-N/A	99-N/A	99-N/A	99-N/A
339	1964	3-PRIVATE	2-MALE	1-NON HISPANIC	2-WHITE	VA	1-NON REACTIVE	2016	51.5178	13	MD	99-N/A	99-N/A	99-N/A	99-N/A	99-N/A	99-N/A	99-N/A	99-N/A	99-N/A	99-N/A	99-N/A	99-N/A	99-N/A	99-N/A	99-N/A	99-N/A	99-N/A	99-N/A	99-N/A	99-N/A	99-N/A	99-N/A	99-N/A	99-N/A	99-N/A	99-N/A	99-N/A	99-N/A	99-N/A	99-N/A	99-N/A	99-N/A	99-N/A	99-N/A	99-N/A	99-N/A	99-N/A	99-N/A
340	1965	3-PRIVATE	2-MALE	1-NON HISPANIC	1-BLACK OR AFRICAN AMERICAN	MD	1-NON REACTIVE	2016	51.3726	13	MD	99-N/A	99-N/A	99-N/A	99-N/A	99-N/A	99-N/A	99-N/A	99-N/A	99-N/A	99-N/A	99-N/A	99-N/A	99-N/A	99-N/A	99-N/A	99-N/A	99-N/A	99-N/A	99-N/A	99-N/A	99-N/A	99-N/A	99-N/A	99-N/A	99-N/A	99-N/A	99-N/A	99-N/A	99-N/A	99-N/A	99-N/A	99-N/A	99-N/A	99-N/A	99-N/A	99-N/A	99-N/A	99-N/A
341	1965	3-PRIVATE	2-MALE	1-NON HISPANIC	2-WHITE	VA	1-NON REACTIVE	2015	50.5918	13	MD	99-N/A	99-N/A	99-N/A	99-N/A	99-N/A	99-N/A	99-N/A	99-N/A	99-N/A	99-N/A	99-N/A	99-N/A	99-N/A	99-N/A	99-N/A	99-N/A	99-N/A	99-N/A	99-N/A	99-N/A	99-N/A	99-N/A	99-N/A	99-N/A	99-N/A	99-N/A	99-N/A	99-N/A	99-N/A	99-N/A	99-N/A	99-N/A	99-N/A	99-N/A	99-N/A	99-N/A	99-N/A	99-N/A
342	1965	3-PRIVATE	2-MALE	1-NON HISPANIC	2-WHITE	DC	1-NON REACTIVE	2015	50.5014	13	MD	99-N/A	99-N/A	99-N/A	99-N/A	99-N/A	99-N/A	99-N/A	99-N/A	99-N/A	99-N/A	99-N/A	99-N/A	99-N/A	99-N/A	99-N/A	99-N/A	99-N/A	99-N/A	99-N/A	99-N/A	99-N/A	99-N/A	99-N/A	99-N/A	99-N/A	99-N/A	99-N/A	99-N/A	99-N/A	99-N/A	99-N/A	99-N/A	99-N/A	99-N/A	99-N/A	99-N/A	99-N/A	99-N/A
343	1965	3-PRIVATE	2-MALE	1-NON HISPANIC	2-WHITE	MD	1-NON REACTIVE	2016	51.0466	13	MD	99-N/A	99-N/A	99-N/A	99-N/A	99-N/A	99-N/A	99-N/A	99-N/A	99-N/A	99-N/A	99-N/A	99-N/A	99-N/A	99-N/A	99-N/A	99-N/A	99-N/A	99-N/A	99-N/A	99-N/A	99-N/A	99-N/A	99-N/A	99-N/A	99-N/A	99-N/A	99-N/A	99-N/A	99-N/A	99-N/A	99-N/A	99-N/A	99-N/A	99-N/A	99-N/A	99-N/A	99-N/A	99-N/A
344	1965	3-PRIVATE	1-FEMALE	1-NON HISPANIC	1-BLACK OR AFRICAN AMERICAN	MD	1-NON REACTIVE	2016	50.7014	13	MD	99-N/A	99-N/A	99-N/A	99-N/A	99-N/A	99-N/A	99-N/A	99-N/A	99-N/A	99-N/A	99-N/A	99-N/A	99-N/A	99-N/A	99-N/A	99-N/A	99-N/A	99-N/A	99-N/A	99-N/A	99-N/A	99-N/A	99-N/A	99-N/A	99-N/A	99-N/A	99-N/A	99-N/A	99-N/A	99-N/A	99-N/A	99-N/A	99-N/A	99-N/A	99-N/A	99-N/A	99-N/A	99-N/A
345	1965	3-PRIVATE	2-MALE	1-NON HISPANIC	2-WHITE	VA	1-NON REACTIVE	2015	49.8712	13	MD	99-N/A	99-N/A	99-N/A	99-N/A	99-N/A	99-N/A	99-N/A	99-N/A	99-N/A	99-N/A	99-N/A	99-N/A	99-N/A	99-N/A	99-N/A	99-N/A	99-N/A	99-N/A	99-N/A	99-N/A	99-N/A	99-N/A	99-N/A	99-N/A	99-N/A	99-N/A	99-N/A	99-N/A	99-N/A	99-N/A	99-N/A	99-N/A	99-N/A	99-N/A	99-N/A	99-N/A	99-N/A	99-N/A
346	1965	3-PRIVATE	1-FEMALE	1-NON HISPANIC	1-BLACK OR AFRICAN AMERICAN	DC	1-NON REACTIVE	2015	49.9918	13	MD	99-N/A	99-N/A	99-N/A	99-N/A	99-N/A	99-N/A	99-N/A	99-N/A	99-N/A	99-N/A	99-N/A	99-N/A	99-N/A	99-N/A	99-N/A	99-N/A	99-N/A	99-N/A	99-N/A	99-N/A	99-N/A	99-N/A	99-N/A	99-N/A	99-N/A	99-N/A	99-N/A	99-N/A	99-N/A	99-N/A	99-N/A	99-N/A	99-N/A	99-N/A	99-N/A	99-N/A	99-N/A	99-N/A
347	1965	2-MEDICAID	2-MALE	1-NON HISPANIC	1-BLACK OR AFRICAN AMERICAN	MD	1-NON REACTIVE	2016	50.3068	13	MD	99-N/A	99-N/A	99-N/A	99-N/A	99-N/A	99-N/A	99-N/A	99-N/A	99-N/A	99-N/A	99-N/A	99-N/A	99-N/A	99-N/A	99-N/A	99-N/A	99-N/A	99-N/A	99-N/A	99-N/A	99-N/A	99-N/A	99-N/A	99-N/A	99-N/A	99-N/A	99-N/A	99-N/A	99-N/A	99-N/A	99-N/A	99-N/A	99-N/A	99-N/A	99-N/A	99-N/A	99-N/A	99-N/A
348	1947	1-MEDICARE	1-FEMALE	1-NON HISPANIC	2-WHITE	MD	1-NON REACTIVE	2016	69.011	23	DC	99-N/A	99-N/A	99-N/A	99-N/A	99-N/A	99-N/A	99-N/A	99-N/A	99-N/A	99-N/A	99-N/A	99-N/A	99-N/A	99-N/A	99-N/A	99-N/A	99-N/A	99-N/A	99-N/A	99-N/A	99-N/A	99-N/A	99-N/A	99-N/A	99-N/A	99-N/A	99-N/A	99-N/A	99-N/A	99-N/A	99-N/A	99-N/A	99-N/A	99-N/A	99-N/A	99-N/A	99-N/A	99-N/A
349	1949	1-MEDICARE	1-FEMALE	1-NON HISPANIC	1-BLACK OR AFRICAN AMERICAN	MD	1-NON REACTIVE	2015	66.4301	23	DC	99-N/A	99-N/A	99-N/A	99-N/A	99-N/A	99-N/A	99-N/A	99-N/A	99-N/A	99-N/A	99-N/A	99-N/A	99-N/A	99-N/A	99-N/A	99-N/A	99-N/A	99-N/A	99-N/A	99-N/A	99-N/A	99-N/A	99-N/A	99-N/A	99-N/A	99-N/A	99-N/A	99-N/A	99-N/A	99-N/A	99-N/A	99-N/A	99-N/A	99-N/A	99-N/A	99-N/A	99-N/A	99-N/A
350	1950	3-PRIVATE	1-FEMALE	1-NON HISPANIC	1-BLACK OR AFRICAN AMERICAN	MD	1-NON REACTIVE	2015	64.9479	23	DC	99-N/A	99-N/A	99-N/A	99-N/A	99-N/A	99-N/A	99-N/A	99-N/A	99-N/A	99-N/A	99-N/A	99-N/A	99-N/A	99-N/A	99-N/A	99-N/A	99-N/A	99-N/A	99-N/A	99-N/A	99-N/A	99-N/A	99-N/A	99-N/A	99-N/A	99-N/A	99-N/A	99-N/A	99-N/A	99-N/A	99-N/A	99-N/A	99-N/A	99-N/A	99-N/A	99-N/A	99-N/A	99-N/A
351	1950	4-SELF PAY	1-FEMALE	3-OTHER	55-UNKNOWN OR OTHER	MD	1-NON REACTIVE	2015	64.6301	23	DC	99-N/A	99-N/A	99-N/A	99-N/A	99-N/A	99-N/A	99-N/A	99-N/A	99-N/A	99-N/A	99-N/A	99-N/A	99-N/A	99-N/A	99-N/A	99-N/A	99-N/A	99-N/A	99-N/A	99-N/A	99-N/A	99-N/A	99-N/A	99-N/A	99-N/A	99-N/A	99-N/A	99-N/A	99-N/A	99-N/A	99-N/A	99-N/A	99-N/A	99-N/A	99-N/A	99-N/A	99-N/A	99-N/A
352	1952	3-PRIVATE	2-MALE	1-NON HISPANIC	1-BLACK OR AFRICAN AMERICAN	DC	1-NON REACTIVE	2015	63.2712	23	DC	99-N/A	99-N/A	99-N/A	99-N/A	99-N/A	99-N/A	99-N/A	99-N/A	99-N/A	99-N/A	99-N/A	99-N/A	99-N/A	99-N/A	99-N/A	99-N/A	99-N/A	99-N/A	99-N/A	99-N/A	99-N/A	99-N/A	99-N/A	99-N/A	99-N/A	99-N/A	99-N/A	99-N/A	99-N/A	99-N/A	99-N/A	99-N/A	99-N/A	99-N/A	99-N/A	99-N/A	99-N/A	99-N/A
353	1952	3-PRIVATE	2-MALE	1-NON HISPANIC	55-UNKNOWN OR OTHER	MD	1-NON REACTIVE	2016	64.0904	23	DC	99-N/A	99-N/A	99-N/A	99-N/A	99-N/A	99-N/A	99-N/A	99-N/A	99-N/A	99-N/A	99-N/A	99-N/A	99-N/A	99-N/A	99-N/A	99-N/A	99-N/A	99-N/A	99-N/A	99-N/A	99-N/A	99-N/A	99-N/A	99-N/A	99-N/A	99-N/A	99-N/A	99-N/A	99-N/A	99-N/A	99-N/A	99-N/A	99-N/A	99-N/A	99-N/A	99-N/A	99-N/A	99-N/A
354	1954	3-PRIVATE	2-MALE	1-NON HISPANIC	1-BLACK OR AFRICAN AMERICAN	MD	1-NON REACTIVE	2015	61.3808	23	DC	99-N/A	99-N/A	99-N/A	99-N/A	99-N/A	99-N/A	99-N/A	99-N/A	99-N/A	99-N/A	99-N/A	99-N/A	99-N/A	99-N/A	99-N/A	99-N/A	99-N/A	99-N/A	99-N/A	99-N/A	99-N/A	99-N/A	99-N/A	99-N/A	99-N/A	99-N/A	99-N/A	99-N/A	99-N/A	99-N/A	99-N/A	99-N/A	99-N/A	99-N/A	99-N/A	99-N/A	99-N/A	99-N/A
355	1955	3-PRIVATE	1-FEMALE	3-OTHER	2-WHITE	VA	1-NON REACTIVE	2015	59.9589	23	DC	99-N/A	99-N/A	99-N/A	99-N/A	99-N/A	99-N/A	99-N/A	99-N/A	99-N/A	99-N/A	99-N/A	99-N/A	99-N/A	99-N/A	99-N/A	99-N/A	99-N/A	99-N/A	99-N/A	99-N/A	99-N/A	99-N/A	99-N/A	99-N/A	99-N/A	99-N/A	99-N/A	99-N/A	99-N/A	99-N/A	99-N/A	99-N/A	99-N/A	99-N/A	99-N/A	99-N/A	99-N/A	99-N/A
356	1958	3-PRIVATE	2-MALE	3-OTHER	2-WHITE	VA	1-NON REACTIVE	2015	57.9096	23	DC	99-N/A	99-N/A	99-N/A	99-N/A	99-N/A	99-N/A	99-N/A	99-N/A	99-N/A	99-N/A	99-N/A	99-N/A	99-N/A	99-N/A	99-N/A	99-N/A	99-N/A	99-N/A	99-N/A	99-N/A	99-N/A	99-N/A	99-N/A	99-N/A	99-N/A	99-N/A	99-N/A	99-N/A	99-N/A	99-N/A	99-N/A	99-N/A	99-N/A	99-N/A	99-N/A	99-N/A	99-N/A	99-N/A
357	1959	3-PRIVATE	1-FEMALE	2-HISPANIC OR LATINO	2-WHITE	MD	1-NON REACTIVE	2015	56.8055	23	DC	99-N/A	99-N/A	99-N/A	99-N/A	99-N/A	99-N/A	99-N/A	99-N/A	99-N/A	99-N/A	99-N/A	99-N/A	99-N/A	99-N/A	99-N/A	99-N/A	99-N/A	99-N/A	99-N/A	99-N/A	99-N/A	99-N/A	99-N/A	99-N/A	99-N/A	99-N/A	99-N/A	99-N/A	99-N/A	99-N/A	99-N/A	99-N/A	99-N/A	99-N/A	99-N/A	99-N/A	99-N/A	99-N/A
358	1954	3-PRIVATE	1-FEMALE	1-NON HISPANIC	55-UNKNOWN OR OTHER	MD	1-NON REACTIVE	2016	61.5205	16	MD	99-N/A	99-N/A	99-N/A	99-N/A	99-N/A	99-N/A	99-N/A	99-N/A	99-N/A	99-N/A	99-N/A	99-N/A	99-N/A	99-N/A	99-N/A	99-N/A	99-N/A	99-N/A	99-N/A	99-N/A	99-N/A	99-N/A	99-N/A	99-N/A	99-N/A	99-N/A	99-N/A	99-N/A	99-N/A	99-N/A	99-N/A	99-N/A	99-N/A	99-N/A	99-N/A	99-N/A	99-N/A	99-N/A
359	1960	1-MEDICARE	1-FEMALE	1-NON HISPANIC	1-BLACK OR AFRICAN AMERICAN	MD	1-NON REACTIVE	2016	55.4822	23	DC	99-N/A	99-N/A	99-N/A	99-N/A	99-N/A	99-N/A	99-N/A	99-N/A	99-N/A	99-N/A	99-N/A	99-N/A	99-N/A	99-N/A	99-N/A	99-N/A	99-N/A	99-N/A	99-N/A	99-N/A	99-N/A	99-N/A	99-N/A	99-N/A	99-N/A	99-N/A	99-N/A	99-N/A	99-N/A	99-N/A	99-N/A	99-N/A	99-N/A	99-N/A	99-N/A	99-N/A	99-N/A	99-N/A
360	1962	2-MEDICAID	1-FEMALE	1-NON HISPANIC	2-WHITE	MD	1-NON REACTIVE	2016	53.8384	23	DC	99-N/A	99-N/A	99-N/A	99-N/A	99-N/A	99-N/A	99-N/A	99-N/A	99-N/A	99-N/A	99-N/A	99-N/A	99-N/A	99-N/A	99-N/A	99-N/A	99-N/A	99-N/A	99-N/A	99-N/A	99-N/A	99-N/A	99-N/A	99-N/A	99-N/A	99-N/A	99-N/A	99-N/A	99-N/A	99-N/A	99-N/A	99-N/A	99-N/A	99-N/A	99-N/A	99-N/A	99-N/A	99-N/A
361	1962	1-MEDICARE	2-MALE	1-NON HISPANIC	2-WHITE	DC	1-NON REACTIVE	2016	54.137	23	DC	99-N/A	99-N/A	99-N/A	99-N/A	99-N/A	99-N/A	99-N/A	99-N/A	99-N/A	99-N/A	99-N/A	99-N/A	99-N/A	99-N/A	99-N/A	99-N/A	99-N/A	99-N/A	99-N/A	99-N/A	99-N/A	99-N/A	99-N/A	99-N/A	99-N/A	99-N/A	99-N/A	99-N/A	99-N/A	99-N/A	99-N/A	99-N/A	99-N/A	99-N/A	99-N/A	99-N/A	99-N/A	99-N/A
362	1962	3-PRIVATE	1-FEMALE	1-NON HISPANIC	1-BLACK OR AFRICAN AMERICAN	DC	1-NON REACTIVE	2015	52.8466	23	DC	99-N/A	99-N/A	99-N/A	99-N/A	99-N/A	99-N/A	99-N/A	99-N/A	99-N/A	99-N/A	99-N/A	99-N/A	99-N/A	99-N/A	99-N/A	99-N/A	99-N/A	99-N/A	99-N/A	99-N/A	99-N/A	99-N/A	99-N/A	99-N/A	99-N/A	99-N/A	99-N/A	99-N/A	99-N/A	99-N/A	99-N/A	99-N/A	99-N/A	99-N/A	99-N/A	99-N/A	99-N/A	99-N/A
363	1963	3-PRIVATE	1-FEMALE	1-NON HISPANIC	2-WHITE	MD	1-NON REACTIVE	2015	52.8301	23	DC	99-N/A	99-N/A	99-N/A	99-N/A	99-N/A	99-N/A	99-N/A	99-N/A	99-N/A	99-N/A	99-N/A	99-N/A	99-N/A	99-N/A	99-N/A	99-N/A	99-N/A	99-N/A	99-N/A	99-N/A	99-N/A	99-N/A	99-N/A	99-N/A	99-N/A	99-N/A	99-N/A	99-N/A	99-N/A	99-N/A	99-N/A	99-N/A	99-N/A	99-N/A	99-N/A	99-N/A	99-N/A	99-N/A
364	1963	3-PRIVATE	1-FEMALE	1-NON HISPANIC	2-WHITE	MD	1-NON REACTIVE	2016	53.2877	23	DC	99-N/A	99-N/A	99-N/A	99-N/A	99-N/A	99-N/A	99-N/A	99-N/A	99-N/A	99-N/A	99-N/A	99-N/A	99-N/A	99-N/A	99-N/A	99-N/A	99-N/A	99-N/A	99-N/A	99-N/A	99-N/A	99-N/A	99-N/A	99-N/A	99-N/A	99-N/A	99-N/A	99-N/A	99-N/A	99-N/A	99-N/A	99-N/A	99-N/A	99-N/A	99-N/A	99-N/A	99-N/A	99-N/A
365	1963	2-MEDICAID	1-FEMALE	1-NON HISPANIC	3-ASIAN	MD	1-NON REACTIVE	2015	52.5068	23	DC	99-N/A	99-N/A	99-N/A	99-N/A	99-N/A	99-N/A	99-N/A	99-N/A	99-N/A	99-N/A	99-N/A	99-N/A	99-N/A	99-N/A	99-N/A	99-N/A	99-N/A	99-N/A	99-N/A	99-N/A	99-N/A	99-N/A	99-N/A	99-N/A	99-N/A	99-N/A	99-N/A	99-N/A	99-N/A	99-N/A	99-N/A	99-N/A	99-N/A	99-N/A	99-N/A	99-N/A	99-N/A	99-N/A
366	1964	3-PRIVATE	2-MALE	1-NON HISPANIC	1-BLACK OR AFRICAN AMERICAN	MD	1-NON REACTIVE	2015	51.6822	23	DC	99-N/A	99-N/A	99-N/A	99-N/A	99-N/A	99-N/A	99-N/A	99-N/A	99-N/A	99-N/A	99-N/A	99-N/A	99-N/A	99-N/A	99-N/A	99-N/A	99-N/A	99-N/A	99-N/A	99-N/A	99-N/A	99-N/A	99-N/A	99-N/A	99-N/A	99-N/A	99-N/A	99-N/A	99-N/A	99-N/A	99-N/A	99-N/A	99-N/A	99-N/A	99-N/A	99-N/A	99-N/A	99-N/A
367	1965	2-MEDICAID	1-FEMALE	1-NON HISPANIC	2-WHITE	MD	1-NON REACTIVE	2016	51.1397	23	DC	99-N/A	99-N/A	99-N/A	99-N/A	99-N/A	99-N/A	99-N/A	99-N/A	99-N/A	99-N/A	99-N/A	99-N/A	99-N/A	99-N/A	99-N/A	99-N/A	99-N/A	99-N/A	99-N/A	99-N/A	99-N/A	99-N/A	99-N/A	99-N/A	99-N/A	99-N/A	99-N/A	99-N/A	99-N/A	99-N/A	99-N/A	99-N/A	99-N/A	99-N/A	99-N/A	99-N/A	99-N/A	99-N/A
368	1946	1-MEDICARE	1-FEMALE	1-NON HISPANIC	2-WHITE	MD	1-NON REACTIVE	2016	69.3068	31	DC	99-N/A	99-N/A	99-N/A	99-N/A	99-N/A	99-N/A	99-N/A	99-N/A	99-N/A	99-N/A	99-N/A	99-N/A	99-N/A	99-N/A	99-N/A	99-N/A	99-N/A	99-N/A	99-N/A	99-N/A	99-N/A	99-N/A	99-N/A	99-N/A	99-N/A	99-N/A	99-N/A	99-N/A	99-N/A	99-N/A	99-N/A	99-N/A	99-N/A	99-N/A	99-N/A	99-N/A	99-N/A	99-N/A
369	1948	1-MEDICARE	2-MALE	1-NON HISPANIC	1-BLACK OR AFRICAN AMERICAN	MD	1-NON REACTIVE	2015	67.1151	31	DC	99-N/A	99-N/A	99-N/A	99-N/A	99-N/A	99-N/A	99-N/A	99-N/A	99-N/A	99-N/A	99-N/A	99-N/A	99-N/A	99-N/A	99-N/A	99-N/A	99-N/A	99-N/A	99-N/A	99-N/A	99-N/A	99-N/A	99-N/A	99-N/A	99-N/A	99-N/A	99-N/A	99-N/A	99-N/A	99-N/A	99-N/A	99-N/A	99-N/A	99-N/A	99-N/A	99-N/A	99-N/A	99-N/A
370	1955	3-PRIVATE	1-FEMALE	1-NON HISPANIC	2-WHITE	MD	1-NON REACTIVE	2016	60.6301	31	DC	99-N/A	99-N/A	99-N/A	99-N/A	99-N/A	99-N/A	99-N/A	99-N/A	99-N/A	99-N/A	99-N/A	99-N/A	99-N/A	99-N/A	99-N/A	99-N/A	99-N/A	99-N/A	99-N/A	99-N/A	99-N/A	99-N/A	99-N/A	99-N/A	99-N/A	99-N/A	99-N/A	99-N/A	99-N/A	99-N/A	99-N/A	99-N/A	99-N/A	99-N/A	99-N/A	99-N/A	99-N/A	99-N/A
371	1957	2-MEDICAID	2-MALE	1-NON HISPANIC	2-WHITE	MD	1-NON REACTIVE	2015	58.0137	31	DC	99-N/A	99-N/A	99-N/A	99-N/A	99-N/A	99-N/A	99-N/A	99-N/A	99-N/A	99-N/A	99-N/A	99-N/A	99-N/A	99-N/A	99-N/A	99-N/A	99-N/A	99-N/A	99-N/A	99-N/A	99-N/A	99-N/A	99-N/A	99-N/A	99-N/A	99-N/A	99-N/A	99-N/A	99-N/A	99-N/A	99-N/A	99-N/A	99-N/A	99-N/A	99-N/A	99-N/A	99-N/A	99-N/A
372	1957	3-PRIVATE	2-MALE	1-NON HISPANIC	2-WHITE	DC	1-NON REACTIVE	2015	57.8904	31	DC	99-N/A	99-N/A	99-N/A	99-N/A	99-N/A	99-N/A	99-N/A	99-N/A	99-N/A	99-N/A	99-N/A	99-N/A	99-N/A	99-N/A	99-N/A	99-N/A	99-N/A	99-N/A	99-N/A	99-N/A	99-N/A	99-N/A	99-N/A	99-N/A	99-N/A	99-N/A	99-N/A	99-N/A	99-N/A	99-N/A	99-N/A	99-N/A	99-N/A	99-N/A	99-N/A	99-N/A	99-N/A	99-N/A
373	1959	3-PRIVATE	2-MALE	1-NON HISPANIC	2-WHITE	MD	1-NON REACTIVE	2016	56.8658	31	DC	99-N/A	99-N/A	99-N/A	99-N/A	99-N/A	99-N/A	99-N/A	99-N/A	99-N/A	99-N/A	99-N/A	99-N/A	99-N/A	99-N/A	99-N/A	99-N/A	99-N/A	99-N/A	99-N/A	99-N/A	99-N/A	99-N/A	99-N/A	99-N/A	99-N/A	99-N/A	99-N/A	99-N/A	99-N/A	99-N/A	99-N/A	99-N/A	99-N/A	99-N/A	99-N/A	99-N/A	99-N/A	99-N/A
374	1959	3-PRIVATE	1-FEMALE	1-NON HISPANIC	2-WHITE	DC	2-REACTIVE	2016	56.789	31	DC	1-Yes	1-Yes	2015	0	0-Negative	55.6986	0	0-No	99-N/A	0-No	0-No	99-N/A	99-N/A	0- None	1-Yes	99-N/A	1-Yes	2-US	2015	0- Normal	99-N/A	99-N/A	99-N/A	99-N/A	99-N/A	0-NO	99-N/A	0- No	0- No	0- No	99-N/A	0-NO	99-N/A	0-NO	0-NO	0-No	99-N/A	99-N/A
375	1965	3-PRIVATE	2-MALE	1-NON HISPANIC	2-WHITE	MD	1-NON REACTIVE	2016	51.3726	31	DC	99-N/A	99-N/A	99-N/A	99-N/A	99-N/A	99-N/A	99-N/A	99-N/A	99-N/A	99-N/A	99-N/A	99-N/A	99-N/A	99-N/A	99-N/A	99-N/A	99-N/A	99-N/A	99-N/A	99-N/A	99-N/A	99-N/A	99-N/A	99-N/A	99-N/A	99-N/A	99-N/A	99-N/A	99-N/A	99-N/A	99-N/A	99-N/A	99-N/A	99-N/A	99-N/A	99-N/A	99-N/A	99-N/A
376	1945	1-MEDICARE	1-FEMALE	1-NON HISPANIC	1-BLACK OR AFRICAN AMERICAN	MD	1-NON REACTIVE	2015	70.9205	34	DC	99-N/A	99-N/A	99-N/A	99-N/A	99-N/A	99-N/A	99-N/A	99-N/A	99-N/A	99-N/A	99-N/A	99-N/A	99-N/A	99-N/A	99-N/A	99-N/A	99-N/A	99-N/A	99-N/A	99-N/A	99-N/A	99-N/A	99-N/A	99-N/A	99-N/A	99-N/A	99-N/A	99-N/A	99-N/A	99-N/A	99-N/A	99-N/A	99-N/A	99-N/A	99-N/A	99-N/A	99-N/A	99-N/A
377	1945	3-PRIVATE	1-FEMALE	1-NON HISPANIC	1-BLACK OR AFRICAN AMERICAN	DC	1-NON REACTIVE	2015	70.7671	34	DC	99-N/A	99-N/A	99-N/A	99-N/A	99-N/A	99-N/A	99-N/A	99-N/A	99-N/A	99-N/A	99-N/A	99-N/A	99-N/A	99-N/A	99-N/A	99-N/A	99-N/A	99-N/A	99-N/A	99-N/A	99-N/A	99-N/A	99-N/A	99-N/A	99-N/A	99-N/A	99-N/A	99-N/A	99-N/A	99-N/A	99-N/A	99-N/A	99-N/A	99-N/A	99-N/A	99-N/A	99-N/A	99-N/A
378	1945	1-MEDICARE	2-MALE	1-NON HISPANIC	1-BLACK OR AFRICAN AMERICAN	MD	1-NON REACTIVE	2016	70.9288	34	DC	99-N/A	99-N/A	99-N/A	99-N/A	99-N/A	99-N/A	99-N/A	99-N/A	99-N/A	99-N/A	99-N/A	99-N/A	99-N/A	99-N/A	99-N/A	99-N/A	99-N/A	99-N/A	99-N/A	99-N/A	99-N/A	99-N/A	99-N/A	99-N/A	99-N/A	99-N/A	99-N/A	99-N/A	99-N/A	99-N/A	99-N/A	99-N/A	99-N/A	99-N/A	99-N/A	99-N/A	99-N/A	99-N/A
379	1945	1-MEDICARE	1-FEMALE	1-NON HISPANIC	2-WHITE	MD	1-NON REACTIVE	2015	70.3589	34	DC	99-N/A	99-N/A	99-N/A	99-N/A	99-N/A	99-N/A	99-N/A	99-N/A	99-N/A	99-N/A	99-N/A	99-N/A	99-N/A	99-N/A	99-N/A	99-N/A	99-N/A	99-N/A	99-N/A	99-N/A	99-N/A	99-N/A	99-N/A	99-N/A	99-N/A	99-N/A	99-N/A	99-N/A	99-N/A	99-N/A	99-N/A	99-N/A	99-N/A	99-N/A	99-N/A	99-N/A	99-N/A	99-N/A
380	1945	1-MEDICARE	1-FEMALE	1-NON HISPANIC	1-BLACK OR AFRICAN AMERICAN	MD	1-NON REACTIVE	2015	69.9041	34	DC	99-N/A	99-N/A	99-N/A	99-N/A	99-N/A	99-N/A	99-N/A	99-N/A	99-N/A	99-N/A	99-N/A	99-N/A	99-N/A	99-N/A	99-N/A	99-N/A	99-N/A	99-N/A	99-N/A	99-N/A	99-N/A	99-N/A	99-N/A	99-N/A	99-N/A	99-N/A	99-N/A	99-N/A	99-N/A	99-N/A	99-N/A	99-N/A	99-N/A	99-N/A	99-N/A	99-N/A	99-N/A	99-N/A
381	1945	1-MEDICARE	2-MALE	1-NON HISPANIC	2-WHITE	MD	1-NON REACTIVE	2016	70.8466	34	DC	99-N/A	99-N/A	99-N/A	99-N/A	99-N/A	99-N/A	99-N/A	99-N/A	99-N/A	99-N/A	99-N/A	99-N/A	99-N/A	99-N/A	99-N/A	99-N/A	99-N/A	99-N/A	99-N/A	99-N/A	99-N/A	99-N/A	99-N/A	99-N/A	99-N/A	99-N/A	99-N/A	99-N/A	99-N/A	99-N/A	99-N/A	99-N/A	99-N/A	99-N/A	99-N/A	99-N/A	99-N/A	99-N/A
382	1945	1-MEDICARE	1-FEMALE	1-NON HISPANIC	2-WHITE	MD	1-NON REACTIVE	2015	69.8521	34	DC	99-N/A	99-N/A	99-N/A	99-N/A	99-N/A	99-N/A	99-N/A	99-N/A	99-N/A	99-N/A	99-N/A	99-N/A	99-N/A	99-N/A	99-N/A	99-N/A	99-N/A	99-N/A	99-N/A	99-N/A	99-N/A	99-N/A	99-N/A	99-N/A	99-N/A	99-N/A	99-N/A	99-N/A	99-N/A	99-N/A	99-N/A	99-N/A	99-N/A	99-N/A	99-N/A	99-N/A	99-N/A	99-N/A
383	1945	1-MEDICARE	1-FEMALE	1-NON HISPANIC	1-BLACK OR AFRICAN AMERICAN	MD	1-NON REACTIVE	2015	70.1041	34	DC	99-N/A	99-N/A	99-N/A	99-N/A	99-N/A	99-N/A	99-N/A	99-N/A	99-N/A	99-N/A	99-N/A	99-N/A	99-N/A	99-N/A	99-N/A	99-N/A	99-N/A	99-N/A	99-N/A	99-N/A	99-N/A	99-N/A	99-N/A	99-N/A	99-N/A	99-N/A	99-N/A	99-N/A	99-N/A	99-N/A	99-N/A	99-N/A	99-N/A	99-N/A	99-N/A	99-N/A	99-N/A	99-N/A
384	1945	1-MEDICARE	2-MALE	1-NON HISPANIC	2-WHITE	MD	1-NON REACTIVE	2016	70.2548	34	DC	99-N/A	99-N/A	99-N/A	99-N/A	99-N/A	99-N/A	99-N/A	99-N/A	99-N/A	99-N/A	99-N/A	99-N/A	99-N/A	99-N/A	99-N/A	99-N/A	99-N/A	99-N/A	99-N/A	99-N/A	99-N/A	99-N/A	99-N/A	99-N/A	99-N/A	99-N/A	99-N/A	99-N/A	99-N/A	99-N/A	99-N/A	99-N/A	99-N/A	99-N/A	99-N/A	99-N/A	99-N/A	99-N/A
385	1945	2-MEDICAID	1-FEMALE	1-NON HISPANIC	1-BLACK OR AFRICAN AMERICAN	MD	1-NON REACTIVE	2016	70.2904	34	DC	99-N/A	99-N/A	99-N/A	99-N/A	99-N/A	99-N/A	99-N/A	99-N/A	99-N/A	99-N/A	99-N/A	99-N/A	99-N/A	99-N/A	99-N/A	99-N/A	99-N/A	99-N/A	99-N/A	99-N/A	99-N/A	99-N/A	99-N/A	99-N/A	99-N/A	99-N/A	99-N/A	99-N/A	99-N/A	99-N/A	99-N/A	99-N/A	99-N/A	99-N/A	99-N/A	99-N/A	99-N/A	99-N/A
386	1945	1-MEDICARE	2-MALE	1-NON HISPANIC	2-WHITE	MD	1-NON REACTIVE	2015	69.9836	34	DC	99-N/A	99-N/A	99-N/A	99-N/A	99-N/A	99-N/A	99-N/A	99-N/A	99-N/A	99-N/A	99-N/A	99-N/A	99-N/A	99-N/A	99-N/A	99-N/A	99-N/A	99-N/A	99-N/A	99-N/A	99-N/A	99-N/A	99-N/A	99-N/A	99-N/A	99-N/A	99-N/A	99-N/A	99-N/A	99-N/A	99-N/A	99-N/A	99-N/A	99-N/A	99-N/A	99-N/A	99-N/A	99-N/A
387	1945	3-PRIVATE	1-FEMALE	1-NON HISPANIC	1-BLACK OR AFRICAN AMERICAN	DC	1-NON REACTIVE	2015	69.6356	34	DC	99-N/A	99-N/A	99-N/A	99-N/A	99-N/A	99-N/A	99-N/A	99-N/A	99-N/A	99-N/A	99-N/A	99-N/A	99-N/A	99-N/A	99-N/A	99-N/A	99-N/A	99-N/A	99-N/A	99-N/A	99-N/A	99-N/A	99-N/A	99-N/A	99-N/A	99-N/A	99-N/A	99-N/A	99-N/A	99-N/A	99-N/A	99-N/A	99-N/A	99-N/A	99-N/A	99-N/A	99-N/A	99-N/A
388	1946	1-MEDICARE	2-MALE	1-NON HISPANIC	2-WHITE	MD	1-NON REACTIVE	2015	69.7808	34	DC	99-N/A	99-N/A	99-N/A	99-N/A	99-N/A	99-N/A	99-N/A	99-N/A	99-N/A	99-N/A	99-N/A	99-N/A	99-N/A	99-N/A	99-N/A	99-N/A	99-N/A	99-N/A	99-N/A	99-N/A	99-N/A	99-N/A	99-N/A	99-N/A	99-N/A	99-N/A	99-N/A	99-N/A	99-N/A	99-N/A	99-N/A	99-N/A	99-N/A	99-N/A	99-N/A	99-N/A	99-N/A	99-N/A
389	1946	1-MEDICARE	2-MALE	1-NON HISPANIC	2-WHITE	MD	1-NON REACTIVE	2016	69.9918	34	DC	99-N/A	99-N/A	99-N/A	99-N/A	99-N/A	99-N/A	99-N/A	99-N/A	99-N/A	99-N/A	99-N/A	99-N/A	99-N/A	99-N/A	99-N/A	99-N/A	99-N/A	99-N/A	99-N/A	99-N/A	99-N/A	99-N/A	99-N/A	99-N/A	99-N/A	99-N/A	99-N/A	99-N/A	99-N/A	99-N/A	99-N/A	99-N/A	99-N/A	99-N/A	99-N/A	99-N/A	99-N/A	99-N/A
390	1946	1-MEDICARE	2-MALE	1-NON HISPANIC	1-BLACK OR AFRICAN AMERICAN	MD	1-NON REACTIVE	2015	69.7671	34	DC	99-N/A	99-N/A	99-N/A	99-N/A	99-N/A	99-N/A	99-N/A	99-N/A	99-N/A	99-N/A	99-N/A	99-N/A	99-N/A	99-N/A	99-N/A	99-N/A	99-N/A	99-N/A	99-N/A	99-N/A	99-N/A	99-N/A	99-N/A	99-N/A	99-N/A	99-N/A	99-N/A	99-N/A	99-N/A	99-N/A	99-N/A	99-N/A	99-N/A	99-N/A	99-N/A	99-N/A	99-N/A	99-N/A
391	1946	1-MEDICARE	2-MALE	1-NON HISPANIC	1-BLACK OR AFRICAN AMERICAN	MD	1-NON REACTIVE	2015	69.5397	34	DC	99-N/A	99-N/A	99-N/A	99-N/A	99-N/A	99-N/A	99-N/A	99-N/A	99-N/A	99-N/A	99-N/A	99-N/A	99-N/A	99-N/A	99-N/A	99-N/A	99-N/A	99-N/A	99-N/A	99-N/A	99-N/A	99-N/A	99-N/A	99-N/A	99-N/A	99-N/A	99-N/A	99-N/A	99-N/A	99-N/A	99-N/A	99-N/A	99-N/A	99-N/A	99-N/A	99-N/A	99-N/A	99-N/A
392	1946	3-PRIVATE	2-MALE	1-NON HISPANIC	2-WHITE	MD	1-NON REACTIVE	2015	69.389	34	DC	99-N/A	99-N/A	99-N/A	99-N/A	99-N/A	99-N/A	99-N/A	99-N/A	99-N/A	99-N/A	99-N/A	99-N/A	99-N/A	99-N/A	99-N/A	99-N/A	99-N/A	99-N/A	99-N/A	99-N/A	99-N/A	99-N/A	99-N/A	99-N/A	99-N/A	99-N/A	99-N/A	99-N/A	99-N/A	99-N/A	99-N/A	99-N/A	99-N/A	99-N/A	99-N/A	99-N/A	99-N/A	99-N/A
393	1946	1-MEDICARE	1-FEMALE	1-NON HISPANIC	2-WHITE	MD	1-NON REACTIVE	2016	69.7699	34	DC	99-N/A	99-N/A	99-N/A	99-N/A	99-N/A	99-N/A	99-N/A	99-N/A	99-N/A	99-N/A	99-N/A	99-N/A	99-N/A	99-N/A	99-N/A	99-N/A	99-N/A	99-N/A	99-N/A	99-N/A	99-N/A	99-N/A	99-N/A	99-N/A	99-N/A	99-N/A	99-N/A	99-N/A	99-N/A	99-N/A	99-N/A	99-N/A	99-N/A	99-N/A	99-N/A	99-N/A	99-N/A	99-N/A
394	1946	1-MEDICARE	2-MALE	1-NON HISPANIC	2-WHITE	MD	1-NON REACTIVE	2015	69.4795	34	DC	99-N/A	99-N/A	99-N/A	99-N/A	99-N/A	99-N/A	99-N/A	99-N/A	99-N/A	99-N/A	99-N/A	99-N/A	99-N/A	99-N/A	99-N/A	99-N/A	99-N/A	99-N/A	99-N/A	99-N/A	99-N/A	99-N/A	99-N/A	99-N/A	99-N/A	99-N/A	99-N/A	99-N/A	99-N/A	99-N/A	99-N/A	99-N/A	99-N/A	99-N/A	99-N/A	99-N/A	99-N/A	99-N/A
395	1946	3-PRIVATE	1-FEMALE	1-NON HISPANIC	1-BLACK OR AFRICAN AMERICAN	DC	1-NON REACTIVE	2016	70.3562	34	DC	99-N/A	99-N/A	99-N/A	99-N/A	99-N/A	99-N/A	99-N/A	99-N/A	99-N/A	99-N/A	99-N/A	99-N/A	99-N/A	99-N/A	99-N/A	99-N/A	99-N/A	99-N/A	99-N/A	99-N/A	99-N/A	99-N/A	99-N/A	99-N/A	99-N/A	99-N/A	99-N/A	99-N/A	99-N/A	99-N/A	99-N/A	99-N/A	99-N/A	99-N/A	99-N/A	99-N/A	99-N/A	99-N/A
396	1946	3-PRIVATE	1-FEMALE	1-NON HISPANIC	2-WHITE	DC	1-NON REACTIVE	2015	68.9699	34	DC	99-N/A	99-N/A	99-N/A	99-N/A	99-N/A	99-N/A	99-N/A	99-N/A	99-N/A	99-N/A	99-N/A	99-N/A	99-N/A	99-N/A	99-N/A	99-N/A	99-N/A	99-N/A	99-N/A	99-N/A	99-N/A	99-N/A	99-N/A	99-N/A	99-N/A	99-N/A	99-N/A	99-N/A	99-N/A	99-N/A	99-N/A	99-N/A	99-N/A	99-N/A	99-N/A	99-N/A	99-N/A	99-N/A
397	1946	1-MEDICARE	1-FEMALE	1-NON HISPANIC	2-WHITE	MD	1-NON REACTIVE	2016	69.5315	34	DC	99-N/A	99-N/A	99-N/A	99-N/A	99-N/A	99-N/A	99-N/A	99-N/A	99-N/A	99-N/A	99-N/A	99-N/A	99-N/A	99-N/A	99-N/A	99-N/A	99-N/A	99-N/A	99-N/A	99-N/A	99-N/A	99-N/A	99-N/A	99-N/A	99-N/A	99-N/A	99-N/A	99-N/A	99-N/A	99-N/A	99-N/A	99-N/A	99-N/A	99-N/A	99-N/A	99-N/A	99-N/A	99-N/A
398	1946	3-PRIVATE	1-FEMALE	1-NON HISPANIC	1-BLACK OR AFRICAN AMERICAN	MD	1-NON REACTIVE	2015	69.1671	34	DC	99-N/A	99-N/A	99-N/A	99-N/A	99-N/A	99-N/A	99-N/A	99-N/A	99-N/A	99-N/A	99-N/A	99-N/A	99-N/A	99-N/A	99-N/A	99-N/A	99-N/A	99-N/A	99-N/A	99-N/A	99-N/A	99-N/A	99-N/A	99-N/A	99-N/A	99-N/A	99-N/A	99-N/A	99-N/A	99-N/A	99-N/A	99-N/A	99-N/A	99-N/A	99-N/A	99-N/A	99-N/A	99-N/A
399	1946	1-MEDICARE	1-FEMALE	1-NON HISPANIC	2-WHITE	MD	1-NON REACTIVE	2016	69.4274	34	DC	99-N/A	99-N/A	99-N/A	99-N/A	99-N/A	99-N/A	99-N/A	99-N/A	99-N/A	99-N/A	99-N/A	99-N/A	99-N/A	99-N/A	99-N/A	99-N/A	99-N/A	99-N/A	99-N/A	99-N/A	99-N/A	99-N/A	99-N/A	99-N/A	99-N/A	99-N/A	99-N/A	99-N/A	99-N/A	99-N/A	99-N/A	99-N/A	99-N/A	99-N/A	99-N/A	99-N/A	99-N/A	99-N/A
400	1946	1-MEDICARE	2-MALE	1-NON HISPANIC	2-WHITE	MD	1-NON REACTIVE	2015	68.9507	34	DC	99-N/A	99-N/A	99-N/A	99-N/A	99-N/A	99-N/A	99-N/A	99-N/A	99-N/A	99-N/A	99-N/A	99-N/A	99-N/A	99-N/A	99-N/A	99-N/A	99-N/A	99-N/A	99-N/A	99-N/A	99-N/A	99-N/A	99-N/A	99-N/A	99-N/A	99-N/A	99-N/A	99-N/A	99-N/A	99-N/A	99-N/A	99-N/A	99-N/A	99-N/A	99-N/A	99-N/A	99-N/A	99-N/A
401	1946	3-PRIVATE	1-FEMALE	1-NON HISPANIC	2-WHITE	DC	1-NON REACTIVE	2015	68.7644	34	DC	99-N/A	99-N/A	99-N/A	99-N/A	99-N/A	99-N/A	99-N/A	99-N/A	99-N/A	99-N/A	99-N/A	99-N/A	99-N/A	99-N/A	99-N/A	99-N/A	99-N/A	99-N/A	99-N/A	99-N/A	99-N/A	99-N/A	99-N/A	99-N/A	99-N/A	99-N/A	99-N/A	99-N/A	99-N/A	99-N/A	99-N/A	99-N/A	99-N/A	99-N/A	99-N/A	99-N/A	99-N/A	99-N/A
402	1947	1-MEDICARE	2-MALE	1-NON HISPANIC	2-WHITE	MD	1-NON REACTIVE	2016	69.7178	34	DC	99-N/A	99-N/A	99-N/A	99-N/A	99-N/A	99-N/A	99-N/A	99-N/A	99-N/A	99-N/A	99-N/A	99-N/A	99-N/A	99-N/A	99-N/A	99-N/A	99-N/A	99-N/A	99-N/A	99-N/A	99-N/A	99-N/A	99-N/A	99-N/A	99-N/A	99-N/A	99-N/A	99-N/A	99-N/A	99-N/A	99-N/A	99-N/A	99-N/A	99-N/A	99-N/A	99-N/A	99-N/A	99-N/A
403	1947	1-MEDICARE	1-FEMALE	1-NON HISPANIC	2-WHITE	MD	1-NON REACTIVE	2016	69.589	34	DC	99-N/A	99-N/A	99-N/A	99-N/A	99-N/A	99-N/A	99-N/A	99-N/A	99-N/A	99-N/A	99-N/A	99-N/A	99-N/A	99-N/A	99-N/A	99-N/A	99-N/A	99-N/A	99-N/A	99-N/A	99-N/A	99-N/A	99-N/A	99-N/A	99-N/A	99-N/A	99-N/A	99-N/A	99-N/A	99-N/A	99-N/A	99-N/A	99-N/A	99-N/A	99-N/A	99-N/A	99-N/A	99-N/A
404	1947	1-MEDICARE	1-FEMALE	1-NON HISPANIC	2-WHITE	MD	1-NON REACTIVE	2016	69.4548	34	DC	99-N/A	99-N/A	99-N/A	99-N/A	99-N/A	99-N/A	99-N/A	99-N/A	99-N/A	99-N/A	99-N/A	99-N/A	99-N/A	99-N/A	99-N/A	99-N/A	99-N/A	99-N/A	99-N/A	99-N/A	99-N/A	99-N/A	99-N/A	99-N/A	99-N/A	99-N/A	99-N/A	99-N/A	99-N/A	99-N/A	99-N/A	99-N/A	99-N/A	99-N/A	99-N/A	99-N/A	99-N/A	99-N/A
405	1947	1-MEDICARE	2-MALE	1-NON HISPANIC	55-UNKNOWN OR OTHER	MD	1-NON REACTIVE	2015	68.6411	34	DC	99-N/A	99-N/A	99-N/A	99-N/A	99-N/A	99-N/A	99-N/A	99-N/A	99-N/A	99-N/A	99-N/A	99-N/A	99-N/A	99-N/A	99-N/A	99-N/A	99-N/A	99-N/A	99-N/A	99-N/A	99-N/A	99-N/A	99-N/A	99-N/A	99-N/A	99-N/A	99-N/A	99-N/A	99-N/A	99-N/A	99-N/A	99-N/A	99-N/A	99-N/A	99-N/A	99-N/A	99-N/A	99-N/A
406	1947	3-PRIVATE	1-FEMALE	1-NON HISPANIC	2-WHITE	MD	1-NON REACTIVE	2016	69.3918	34	DC	99-N/A	99-N/A	99-N/A	99-N/A	99-N/A	99-N/A	99-N/A	99-N/A	99-N/A	99-N/A	99-N/A	99-N/A	99-N/A	99-N/A	99-N/A	99-N/A	99-N/A	99-N/A	99-N/A	99-N/A	99-N/A	99-N/A	99-N/A	99-N/A	99-N/A	99-N/A	99-N/A	99-N/A	99-N/A	99-N/A	99-N/A	99-N/A	99-N/A	99-N/A	99-N/A	99-N/A	99-N/A	99-N/A
407	1947	1-MEDICARE	1-FEMALE	1-NON HISPANIC	2-WHITE	MD	1-NON REACTIVE	2015	68.6	34	DC	99-N/A	99-N/A	99-N/A	99-N/A	99-N/A	99-N/A	99-N/A	99-N/A	99-N/A	99-N/A	99-N/A	99-N/A	99-N/A	99-N/A	99-N/A	99-N/A	99-N/A	99-N/A	99-N/A	99-N/A	99-N/A	99-N/A	99-N/A	99-N/A	99-N/A	99-N/A	99-N/A	99-N/A	99-N/A	99-N/A	99-N/A	99-N/A	99-N/A	99-N/A	99-N/A	99-N/A	99-N/A	99-N/A
408	1947	3-PRIVATE	2-MALE	1-NON HISPANIC	2-WHITE	MD	1-NON REACTIVE	2016	69.1123	34	DC	99-N/A	99-N/A	99-N/A	99-N/A	99-N/A	99-N/A	99-N/A	99-N/A	99-N/A	99-N/A	99-N/A	99-N/A	99-N/A	99-N/A	99-N/A	99-N/A	99-N/A	99-N/A	99-N/A	99-N/A	99-N/A	99-N/A	99-N/A	99-N/A	99-N/A	99-N/A	99-N/A	99-N/A	99-N/A	99-N/A	99-N/A	99-N/A	99-N/A	99-N/A	99-N/A	99-N/A	99-N/A	99-N/A
409	1947	1-MEDICARE	2-MALE	1-NON HISPANIC	1-BLACK OR AFRICAN AMERICAN	DC	2-REACTIVE	2016	69.4137	34	DC	1-Yes	1-Yes	2016	6850000	1-Positive	69.6219	1a	1-Yes	0-Negative	1-Yes	1-Yes	F3	2016	3- 55-UNKnown	1-Yes	99-N/A	1-Yes	2-US	2015	0- Normal	0-NO	1-Yes	2016	01-Hepatology	1- Medstar	1-YES	2016	1-Yes	1-Yes	99-N/A	99-N/A	0-NO	99-N/A	0-NO	0-NO	0-No	99-N/A	99-N/A
410	1947	3-PRIVATE	2-MALE	1-NON HISPANIC	2-WHITE	MD	1-NON REACTIVE	2016	69.2877	34	DC	99-N/A	99-N/A	99-N/A	99-N/A	99-N/A	99-N/A	99-N/A	99-N/A	99-N/A	99-N/A	99-N/A	99-N/A	99-N/A	99-N/A	99-N/A	99-N/A	99-N/A	99-N/A	99-N/A	99-N/A	99-N/A	99-N/A	99-N/A	99-N/A	99-N/A	99-N/A	99-N/A	99-N/A	99-N/A	99-N/A	99-N/A	99-N/A	99-N/A	99-N/A	99-N/A	99-N/A	99-N/A	99-N/A
411	1947	1-MEDICARE	1-FEMALE	1-NON HISPANIC	1-BLACK OR AFRICAN AMERICAN	MD	1-NON REACTIVE	2015	68.4932	34	DC	99-N/A	99-N/A	99-N/A	99-N/A	99-N/A	99-N/A	99-N/A	99-N/A	99-N/A	99-N/A	99-N/A	99-N/A	99-N/A	99-N/A	99-N/A	99-N/A	99-N/A	99-N/A	99-N/A	99-N/A	99-N/A	99-N/A	99-N/A	99-N/A	99-N/A	99-N/A	99-N/A	99-N/A	99-N/A	99-N/A	99-N/A	99-N/A	99-N/A	99-N/A	99-N/A	99-N/A	99-N/A	99-N/A
412	1947	3-PRIVATE	1-FEMALE	1-NON HISPANIC	1-BLACK OR AFRICAN AMERICAN	VA	1-NON REACTIVE	2015	68.4301	34	DC	99-N/A	99-N/A	99-N/A	99-N/A	99-N/A	99-N/A	99-N/A	99-N/A	99-N/A	99-N/A	99-N/A	99-N/A	99-N/A	99-N/A	99-N/A	99-N/A	99-N/A	99-N/A	99-N/A	99-N/A	99-N/A	99-N/A	99-N/A	99-N/A	99-N/A	99-N/A	99-N/A	99-N/A	99-N/A	99-N/A	99-N/A	99-N/A	99-N/A	99-N/A	99-N/A	99-N/A	99-N/A	99-N/A
413	1947	1-MEDICARE	1-FEMALE	1-NON HISPANIC	2-WHITE	MD	1-NON REACTIVE	2016	69.2082	34	DC	99-N/A	99-N/A	99-N/A	99-N/A	99-N/A	99-N/A	99-N/A	99-N/A	99-N/A	99-N/A	99-N/A	99-N/A	99-N/A	99-N/A	99-N/A	99-N/A	99-N/A	99-N/A	99-N/A	99-N/A	99-N/A	99-N/A	99-N/A	99-N/A	99-N/A	99-N/A	99-N/A	99-N/A	99-N/A	99-N/A	99-N/A	99-N/A	99-N/A	99-N/A	99-N/A	99-N/A	99-N/A	99-N/A
414	1947	1-MEDICARE	2-MALE	1-NON HISPANIC	1-BLACK OR AFRICAN AMERICAN	DC	2-REACTIVE	2016	69.326	34	DC	1-Yes	1-Yes	2016	6802798	1-Positive	69.326	1a	1-Yes	0-Negative	1-Yes	0-No	99-N/A	2016	2- Specialty	1-Yes	99-N/A	1-Yes	2-US	2016	0- Normal	0-NO	1-Yes	2016	01-Hepatology	1- Medstar	1-YES	2016	1-Yes	1-Yes	1-Yes	2016	1-Yes	2016	1-Yes	0-NO	0-No	99-N/A	99-N/A
415	1947	1-MEDICARE	1-FEMALE	1-NON HISPANIC	2-WHITE	MD	1-NON REACTIVE	2016	68.6384	34	DC	99-N/A	99-N/A	99-N/A	99-N/A	99-N/A	99-N/A	99-N/A	99-N/A	99-N/A	99-N/A	99-N/A	99-N/A	99-N/A	99-N/A	99-N/A	99-N/A	99-N/A	99-N/A	99-N/A	99-N/A	99-N/A	99-N/A	99-N/A	99-N/A	99-N/A	99-N/A	99-N/A	99-N/A	99-N/A	99-N/A	99-N/A	99-N/A	99-N/A	99-N/A	99-N/A	99-N/A	99-N/A	99-N/A
416	1947	3-PRIVATE	1-FEMALE	1-NON HISPANIC	2-WHITE	MD	1-NON REACTIVE	2016	68.8548	34	DC	99-N/A	99-N/A	99-N/A	99-N/A	99-N/A	99-N/A	99-N/A	99-N/A	99-N/A	99-N/A	99-N/A	99-N/A	99-N/A	99-N/A	99-N/A	99-N/A	99-N/A	99-N/A	99-N/A	99-N/A	99-N/A	99-N/A	99-N/A	99-N/A	99-N/A	99-N/A	99-N/A	99-N/A	99-N/A	99-N/A	99-N/A	99-N/A	99-N/A	99-N/A	99-N/A	99-N/A	99-N/A	99-N/A
417	1947	1-MEDICARE	1-FEMALE	1-NON HISPANIC	1-BLACK OR AFRICAN AMERICAN	MD	1-NON REACTIVE	2015	68.0685	34	DC	99-N/A	99-N/A	99-N/A	99-N/A	99-N/A	99-N/A	99-N/A	99-N/A	99-N/A	99-N/A	99-N/A	99-N/A	99-N/A	99-N/A	99-N/A	99-N/A	99-N/A	99-N/A	99-N/A	99-N/A	99-N/A	99-N/A	99-N/A	99-N/A	99-N/A	99-N/A	99-N/A	99-N/A	99-N/A	99-N/A	99-N/A	99-N/A	99-N/A	99-N/A	99-N/A	99-N/A	99-N/A	99-N/A
418	1947	1-MEDICARE	1-FEMALE	1-NON HISPANIC	2-WHITE	VA	1-NON REACTIVE	2016	68.5315	34	DC	99-N/A	99-N/A	99-N/A	99-N/A	99-N/A	99-N/A	99-N/A	99-N/A	99-N/A	99-N/A	99-N/A	99-N/A	99-N/A	99-N/A	99-N/A	99-N/A	99-N/A	99-N/A	99-N/A	99-N/A	99-N/A	99-N/A	99-N/A	99-N/A	99-N/A	99-N/A	99-N/A	99-N/A	99-N/A	99-N/A	99-N/A	99-N/A	99-N/A	99-N/A	99-N/A	99-N/A	99-N/A	99-N/A
419	1947	1-MEDICARE	1-FEMALE	1-NON HISPANIC	1-BLACK OR AFRICAN AMERICAN	DC	1-NON REACTIVE	2015	67.9534	34	DC	99-N/A	99-N/A	99-N/A	99-N/A	99-N/A	99-N/A	99-N/A	99-N/A	99-N/A	99-N/A	99-N/A	99-N/A	99-N/A	99-N/A	99-N/A	99-N/A	99-N/A	99-N/A	99-N/A	99-N/A	99-N/A	99-N/A	99-N/A	99-N/A	99-N/A	99-N/A	99-N/A	99-N/A	99-N/A	99-N/A	99-N/A	99-N/A	99-N/A	99-N/A	99-N/A	99-N/A	99-N/A	99-N/A
420	1947	1-MEDICARE	2-MALE	1-NON HISPANIC	2-WHITE	MD	1-NON REACTIVE	2016	68.3918	34	DC	99-N/A	99-N/A	99-N/A	99-N/A	99-N/A	99-N/A	99-N/A	99-N/A	99-N/A	99-N/A	99-N/A	99-N/A	99-N/A	99-N/A	99-N/A	99-N/A	99-N/A	99-N/A	99-N/A	99-N/A	99-N/A	99-N/A	99-N/A	99-N/A	99-N/A	99-N/A	99-N/A	99-N/A	99-N/A	99-N/A	99-N/A	99-N/A	99-N/A	99-N/A	99-N/A	99-N/A	99-N/A	99-N/A
421	1947	3-PRIVATE	1-FEMALE	1-NON HISPANIC	1-BLACK OR AFRICAN AMERICAN	VA	1-NON REACTIVE	2016	68.6795	34	DC	99-N/A	99-N/A	99-N/A	99-N/A	99-N/A	99-N/A	99-N/A	99-N/A	99-N/A	99-N/A	99-N/A	99-N/A	99-N/A	99-N/A	99-N/A	99-N/A	99-N/A	99-N/A	99-N/A	99-N/A	99-N/A	99-N/A	99-N/A	99-N/A	99-N/A	99-N/A	99-N/A	99-N/A	99-N/A	99-N/A	99-N/A	99-N/A	99-N/A	99-N/A	99-N/A	99-N/A	99-N/A	99-N/A
422	1948	2-MEDICAID	1-FEMALE	1-NON HISPANIC	2-WHITE	MD	1-NON REACTIVE	2016	68.2712	34	DC	99-N/A	99-N/A	99-N/A	99-N/A	99-N/A	99-N/A	99-N/A	99-N/A	99-N/A	99-N/A	99-N/A	99-N/A	99-N/A	99-N/A	99-N/A	99-N/A	99-N/A	99-N/A	99-N/A	99-N/A	99-N/A	99-N/A	99-N/A	99-N/A	99-N/A	99-N/A	99-N/A	99-N/A	99-N/A	99-N/A	99-N/A	99-N/A	99-N/A	99-N/A	99-N/A	99-N/A	99-N/A	99-N/A
423	1946	3-PRIVATE	1-FEMALE	1-NON HISPANIC	1-BLACK OR AFRICAN AMERICAN	MD	1-NON REACTIVE	2016	69.9562	125	DC	99-N/A	99-N/A	99-N/A	99-N/A	99-N/A	99-N/A	99-N/A	99-N/A	99-N/A	99-N/A	99-N/A	99-N/A	99-N/A	99-N/A	99-N/A	99-N/A	99-N/A	99-N/A	99-N/A	99-N/A	99-N/A	99-N/A	99-N/A	99-N/A	99-N/A	99-N/A	99-N/A	99-N/A	99-N/A	99-N/A	99-N/A	99-N/A	99-N/A	99-N/A	99-N/A	99-N/A	99-N/A	99-N/A
424	1948	3-PRIVATE	1-FEMALE	1-NON HISPANIC	55-UNKNOWN OR OTHER	MD	1-NON REACTIVE	2015	67.5068	34	DC	99-N/A	99-N/A	99-N/A	99-N/A	99-N/A	99-N/A	99-N/A	99-N/A	99-N/A	99-N/A	99-N/A	99-N/A	99-N/A	99-N/A	99-N/A	99-N/A	99-N/A	99-N/A	99-N/A	99-N/A	99-N/A	99-N/A	99-N/A	99-N/A	99-N/A	99-N/A	99-N/A	99-N/A	99-N/A	99-N/A	99-N/A	99-N/A	99-N/A	99-N/A	99-N/A	99-N/A	99-N/A	99-N/A
425	1948	1-MEDICARE	2-MALE	1-NON HISPANIC	2-WHITE	MD	1-NON REACTIVE	2015	67.5589	34	DC	99-N/A	99-N/A	99-N/A	99-N/A	99-N/A	99-N/A	99-N/A	99-N/A	99-N/A	99-N/A	99-N/A	99-N/A	99-N/A	99-N/A	99-N/A	99-N/A	99-N/A	99-N/A	99-N/A	99-N/A	99-N/A	99-N/A	99-N/A	99-N/A	99-N/A	99-N/A	99-N/A	99-N/A	99-N/A	99-N/A	99-N/A	99-N/A	99-N/A	99-N/A	99-N/A	99-N/A	99-N/A	99-N/A
426	1948	1-MEDICARE	1-FEMALE	1-NON HISPANIC	1-BLACK OR AFRICAN AMERICAN	MD	1-NON REACTIVE	2015	67.663	34	DC	99-N/A	99-N/A	99-N/A	99-N/A	99-N/A	99-N/A	99-N/A	99-N/A	99-N/A	99-N/A	99-N/A	99-N/A	99-N/A	99-N/A	99-N/A	99-N/A	99-N/A	99-N/A	99-N/A	99-N/A	99-N/A	99-N/A	99-N/A	99-N/A	99-N/A	99-N/A	99-N/A	99-N/A	99-N/A	99-N/A	99-N/A	99-N/A	99-N/A	99-N/A	99-N/A	99-N/A	99-N/A	99-N/A
427	1948	1-MEDICARE	1-FEMALE	1-NON HISPANIC	55-UNKNOWN OR OTHER	DC	1-NON REACTIVE	2015	67.4986	34	DC	99-N/A	99-N/A	99-N/A	99-N/A	99-N/A	99-N/A	99-N/A	99-N/A	99-N/A	99-N/A	99-N/A	99-N/A	99-N/A	99-N/A	99-N/A	99-N/A	99-N/A	99-N/A	99-N/A	99-N/A	99-N/A	99-N/A	99-N/A	99-N/A	99-N/A	99-N/A	99-N/A	99-N/A	99-N/A	99-N/A	99-N/A	99-N/A	99-N/A	99-N/A	99-N/A	99-N/A	99-N/A	99-N/A
428	1948	3-PRIVATE	2-MALE	1-NON HISPANIC	1-BLACK OR AFRICAN AMERICAN	DC	1-NON REACTIVE	2015	67.5068	34	DC	99-N/A	99-N/A	99-N/A	99-N/A	99-N/A	99-N/A	99-N/A	99-N/A	99-N/A	99-N/A	99-N/A	99-N/A	99-N/A	99-N/A	99-N/A	99-N/A	99-N/A	99-N/A	99-N/A	99-N/A	99-N/A	99-N/A	99-N/A	99-N/A	99-N/A	99-N/A	99-N/A	99-N/A	99-N/A	99-N/A	99-N/A	99-N/A	99-N/A	99-N/A	99-N/A	99-N/A	99-N/A	99-N/A
429	1948	1-MEDICARE	1-FEMALE	3-OTHER	1-BLACK OR AFRICAN AMERICAN	MD	1-NON REACTIVE	2016	68.0795	34	DC	99-N/A	99-N/A	99-N/A	99-N/A	99-N/A	99-N/A	99-N/A	99-N/A	99-N/A	99-N/A	99-N/A	99-N/A	99-N/A	99-N/A	99-N/A	99-N/A	99-N/A	99-N/A	99-N/A	99-N/A	99-N/A	99-N/A	99-N/A	99-N/A	99-N/A	99-N/A	99-N/A	99-N/A	99-N/A	99-N/A	99-N/A	99-N/A	99-N/A	99-N/A	99-N/A	99-N/A	99-N/A	99-N/A
430	1947	1-MEDICARE	1-FEMALE	1-NON HISPANIC	2-WHITE	MD	1-NON REACTIVE	2015	68.4411	17	MD	99-N/A	99-N/A	99-N/A	99-N/A	99-N/A	99-N/A	99-N/A	99-N/A	99-N/A	99-N/A	99-N/A	99-N/A	99-N/A	99-N/A	99-N/A	99-N/A	99-N/A	99-N/A	99-N/A	99-N/A	99-N/A	99-N/A	99-N/A	99-N/A	99-N/A	99-N/A	99-N/A	99-N/A	99-N/A	99-N/A	99-N/A	99-N/A	99-N/A	99-N/A	99-N/A	99-N/A	99-N/A	99-N/A
431	1946	2-MEDICAID	1-FEMALE	1-NON HISPANIC	1-BLACK OR AFRICAN AMERICAN	MD	1-NON REACTIVE	2015	68.863	1	DC	99-N/A	99-N/A	99-N/A	99-N/A	99-N/A	99-N/A	99-N/A	99-N/A	99-N/A	99-N/A	99-N/A	99-N/A	99-N/A	99-N/A	99-N/A	99-N/A	99-N/A	99-N/A	99-N/A	99-N/A	99-N/A	99-N/A	99-N/A	99-N/A	99-N/A	99-N/A	99-N/A	99-N/A	99-N/A	99-N/A	99-N/A	99-N/A	99-N/A	99-N/A	99-N/A	99-N/A	99-N/A	99-N/A
432	1948	1-MEDICARE	2-MALE	1-NON HISPANIC	55-UNKNOWN OR OTHER	MD	1-NON REACTIVE	2016	68.2	34	DC	99-N/A	99-N/A	99-N/A	99-N/A	99-N/A	99-N/A	99-N/A	99-N/A	99-N/A	99-N/A	99-N/A	99-N/A	99-N/A	99-N/A	99-N/A	99-N/A	99-N/A	99-N/A	99-N/A	99-N/A	99-N/A	99-N/A	99-N/A	99-N/A	99-N/A	99-N/A	99-N/A	99-N/A	99-N/A	99-N/A	99-N/A	99-N/A	99-N/A	99-N/A	99-N/A	99-N/A	99-N/A	99-N/A
433	1948	1-MEDICARE	1-FEMALE	1-NON HISPANIC	2-WHITE	MD	1-NON REACTIVE	2016	68.011	34	DC	99-N/A	99-N/A	99-N/A	99-N/A	99-N/A	99-N/A	99-N/A	99-N/A	99-N/A	99-N/A	99-N/A	99-N/A	99-N/A	99-N/A	99-N/A	99-N/A	99-N/A	99-N/A	99-N/A	99-N/A	99-N/A	99-N/A	99-N/A	99-N/A	99-N/A	99-N/A	99-N/A	99-N/A	99-N/A	99-N/A	99-N/A	99-N/A	99-N/A	99-N/A	99-N/A	99-N/A	99-N/A	99-N/A
434	1948	1-MEDICARE	1-FEMALE	1-NON HISPANIC	1-BLACK OR AFRICAN AMERICAN	MD	1-NON REACTIVE	2015	67.2959	34	DC	99-N/A	99-N/A	99-N/A	99-N/A	99-N/A	99-N/A	99-N/A	99-N/A	99-N/A	99-N/A	99-N/A	99-N/A	99-N/A	99-N/A	99-N/A	99-N/A	99-N/A	99-N/A	99-N/A	99-N/A	99-N/A	99-N/A	99-N/A	99-N/A	99-N/A	99-N/A	99-N/A	99-N/A	99-N/A	99-N/A	99-N/A	99-N/A	99-N/A	99-N/A	99-N/A	99-N/A	99-N/A	99-N/A
435	1948	2-MEDICAID	1-FEMALE	1-NON HISPANIC	1-BLACK OR AFRICAN AMERICAN	DC	1-NON REACTIVE	2016	67.4658	34	DC	99-N/A	99-N/A	99-N/A	99-N/A	99-N/A	99-N/A	99-N/A	99-N/A	99-N/A	99-N/A	99-N/A	99-N/A	99-N/A	99-N/A	99-N/A	99-N/A	99-N/A	99-N/A	99-N/A	99-N/A	99-N/A	99-N/A	99-N/A	99-N/A	99-N/A	99-N/A	99-N/A	99-N/A	99-N/A	99-N/A	99-N/A	99-N/A	99-N/A	99-N/A	99-N/A	99-N/A	99-N/A	99-N/A
436	1948	3-PRIVATE	2-MALE	1-NON HISPANIC	3-ASIAN	VA	1-NON REACTIVE	2015	67.011	34	DC	99-N/A	99-N/A	99-N/A	99-N/A	99-N/A	99-N/A	99-N/A	99-N/A	99-N/A	99-N/A	99-N/A	99-N/A	99-N/A	99-N/A	99-N/A	99-N/A	99-N/A	99-N/A	99-N/A	99-N/A	99-N/A	99-N/A	99-N/A	99-N/A	99-N/A	99-N/A	99-N/A	99-N/A	99-N/A	99-N/A	99-N/A	99-N/A	99-N/A	99-N/A	99-N/A	99-N/A	99-N/A	99-N/A
437	1948	3-PRIVATE	2-MALE	1-NON HISPANIC	1-BLACK OR AFRICAN AMERICAN	VA	1-NON REACTIVE	2015	67.0301	34	DC	99-N/A	99-N/A	99-N/A	99-N/A	99-N/A	99-N/A	99-N/A	99-N/A	99-N/A	99-N/A	99-N/A	99-N/A	99-N/A	99-N/A	99-N/A	99-N/A	99-N/A	99-N/A	99-N/A	99-N/A	99-N/A	99-N/A	99-N/A	99-N/A	99-N/A	99-N/A	99-N/A	99-N/A	99-N/A	99-N/A	99-N/A	99-N/A	99-N/A	99-N/A	99-N/A	99-N/A	99-N/A	99-N/A
438	1948	1-MEDICARE	2-MALE	1-NON HISPANIC	2-WHITE	MD	1-NON REACTIVE	2016	67.6082	34	DC	99-N/A	99-N/A	99-N/A	99-N/A	99-N/A	99-N/A	99-N/A	99-N/A	99-N/A	99-N/A	99-N/A	99-N/A	99-N/A	99-N/A	99-N/A	99-N/A	99-N/A	99-N/A	99-N/A	99-N/A	99-N/A	99-N/A	99-N/A	99-N/A	99-N/A	99-N/A	99-N/A	99-N/A	99-N/A	99-N/A	99-N/A	99-N/A	99-N/A	99-N/A	99-N/A	99-N/A	99-N/A	99-N/A
439	1948	1-MEDICARE	1-FEMALE	2-HISPANIC OR LATINO	2-WHITE	MD	1-NON REACTIVE	2016	67.9096	34	DC	99-N/A	99-N/A	99-N/A	99-N/A	99-N/A	99-N/A	99-N/A	99-N/A	99-N/A	99-N/A	99-N/A	99-N/A	99-N/A	99-N/A	99-N/A	99-N/A	99-N/A	99-N/A	99-N/A	99-N/A	99-N/A	99-N/A	99-N/A	99-N/A	99-N/A	99-N/A	99-N/A	99-N/A	99-N/A	99-N/A	99-N/A	99-N/A	99-N/A	99-N/A	99-N/A	99-N/A	99-N/A	99-N/A
440	1948	1-MEDICARE	2-MALE	1-NON HISPANIC	1-BLACK OR AFRICAN AMERICAN	DC	1-NON REACTIVE	2015	67.1178	34	DC	99-N/A	99-N/A	99-N/A	99-N/A	99-N/A	99-N/A	99-N/A	99-N/A	99-N/A	99-N/A	99-N/A	99-N/A	99-N/A	99-N/A	99-N/A	99-N/A	99-N/A	99-N/A	99-N/A	99-N/A	99-N/A	99-N/A	99-N/A	99-N/A	99-N/A	99-N/A	99-N/A	99-N/A	99-N/A	99-N/A	99-N/A	99-N/A	99-N/A	99-N/A	99-N/A	99-N/A	99-N/A	99-N/A
441	1948	3-PRIVATE	2-MALE	1-NON HISPANIC	2-WHITE	MD	1-NON REACTIVE	2015	66.7452	34	DC	99-N/A	99-N/A	99-N/A	99-N/A	99-N/A	99-N/A	99-N/A	99-N/A	99-N/A	99-N/A	99-N/A	99-N/A	99-N/A	99-N/A	99-N/A	99-N/A	99-N/A	99-N/A	99-N/A	99-N/A	99-N/A	99-N/A	99-N/A	99-N/A	99-N/A	99-N/A	99-N/A	99-N/A	99-N/A	99-N/A	99-N/A	99-N/A	99-N/A	99-N/A	99-N/A	99-N/A	99-N/A	99-N/A
442	1949	3-PRIVATE	1-FEMALE	1-NON HISPANIC	2-WHITE	DC	1-NON REACTIVE	2016	67.8192	34	DC	99-N/A	99-N/A	99-N/A	99-N/A	99-N/A	99-N/A	99-N/A	99-N/A	99-N/A	99-N/A	99-N/A	99-N/A	99-N/A	99-N/A	99-N/A	99-N/A	99-N/A	99-N/A	99-N/A	99-N/A	99-N/A	99-N/A	99-N/A	99-N/A	99-N/A	99-N/A	99-N/A	99-N/A	99-N/A	99-N/A	99-N/A	99-N/A	99-N/A	99-N/A	99-N/A	99-N/A	99-N/A	99-N/A
443	1949	1-MEDICARE	2-MALE	1-NON HISPANIC	2-WHITE	MD	1-NON REACTIVE	2016	67.2356	34	DC	99-N/A	99-N/A	99-N/A	99-N/A	99-N/A	99-N/A	99-N/A	99-N/A	99-N/A	99-N/A	99-N/A	99-N/A	99-N/A	99-N/A	99-N/A	99-N/A	99-N/A	99-N/A	99-N/A	99-N/A	99-N/A	99-N/A	99-N/A	99-N/A	99-N/A	99-N/A	99-N/A	99-N/A	99-N/A	99-N/A	99-N/A	99-N/A	99-N/A	99-N/A	99-N/A	99-N/A	99-N/A	99-N/A
444	1949	2-MEDICAID	2-MALE	1-NON HISPANIC	55-UNKNOWN OR OTHER	MD	1-NON REACTIVE	2016	67.5096	34	DC	99-N/A	99-N/A	99-N/A	99-N/A	99-N/A	99-N/A	99-N/A	99-N/A	99-N/A	99-N/A	99-N/A	99-N/A	99-N/A	99-N/A	99-N/A	99-N/A	99-N/A	99-N/A	99-N/A	99-N/A	99-N/A	99-N/A	99-N/A	99-N/A	99-N/A	99-N/A	99-N/A	99-N/A	99-N/A	99-N/A	99-N/A	99-N/A	99-N/A	99-N/A	99-N/A	99-N/A	99-N/A	99-N/A
445	1949	1-MEDICARE	1-FEMALE	1-NON HISPANIC	2-WHITE	MD	1-NON REACTIVE	2015	66.4027	34	DC	99-N/A	99-N/A	99-N/A	99-N/A	99-N/A	99-N/A	99-N/A	99-N/A	99-N/A	99-N/A	99-N/A	99-N/A	99-N/A	99-N/A	99-N/A	99-N/A	99-N/A	99-N/A	99-N/A	99-N/A	99-N/A	99-N/A	99-N/A	99-N/A	99-N/A	99-N/A	99-N/A	99-N/A	99-N/A	99-N/A	99-N/A	99-N/A	99-N/A	99-N/A	99-N/A	99-N/A	99-N/A	99-N/A
446	1949	1-MEDICARE	1-FEMALE	1-NON HISPANIC	1-BLACK OR AFRICAN AMERICAN	MD	1-NON REACTIVE	2015	66.4384	34	DC	99-N/A	99-N/A	99-N/A	99-N/A	99-N/A	99-N/A	99-N/A	99-N/A	99-N/A	99-N/A	99-N/A	99-N/A	99-N/A	99-N/A	99-N/A	99-N/A	99-N/A	99-N/A	99-N/A	99-N/A	99-N/A	99-N/A	99-N/A	99-N/A	99-N/A	99-N/A	99-N/A	99-N/A	99-N/A	99-N/A	99-N/A	99-N/A	99-N/A	99-N/A	99-N/A	99-N/A	99-N/A	99-N/A
447	1949	1-MEDICARE	2-MALE	1-NON HISPANIC	1-BLACK OR AFRICAN AMERICAN	MD	1-NON REACTIVE	2015	66.4438	34	DC	99-N/A	99-N/A	99-N/A	99-N/A	99-N/A	99-N/A	99-N/A	99-N/A	99-N/A	99-N/A	99-N/A	99-N/A	99-N/A	99-N/A	99-N/A	99-N/A	99-N/A	99-N/A	99-N/A	99-N/A	99-N/A	99-N/A	99-N/A	99-N/A	99-N/A	99-N/A	99-N/A	99-N/A	99-N/A	99-N/A	99-N/A	99-N/A	99-N/A	99-N/A	99-N/A	99-N/A	99-N/A	99-N/A
448	1949	3-PRIVATE	1-FEMALE	1-NON HISPANIC	2-WHITE	MD	1-NON REACTIVE	2015	66.4521	34	DC	99-N/A	99-N/A	99-N/A	99-N/A	99-N/A	99-N/A	99-N/A	99-N/A	99-N/A	99-N/A	99-N/A	99-N/A	99-N/A	99-N/A	99-N/A	99-N/A	99-N/A	99-N/A	99-N/A	99-N/A	99-N/A	99-N/A	99-N/A	99-N/A	99-N/A	99-N/A	99-N/A	99-N/A	99-N/A	99-N/A	99-N/A	99-N/A	99-N/A	99-N/A	99-N/A	99-N/A	99-N/A	99-N/A
449	1949	1-MEDICARE	2-MALE	1-NON HISPANIC	2-WHITE	FL	1-NON REACTIVE	2015	66.274	34	DC	99-N/A	99-N/A	99-N/A	99-N/A	99-N/A	99-N/A	99-N/A	99-N/A	99-N/A	99-N/A	99-N/A	99-N/A	99-N/A	99-N/A	99-N/A	99-N/A	99-N/A	99-N/A	99-N/A	99-N/A	99-N/A	99-N/A	99-N/A	99-N/A	99-N/A	99-N/A	99-N/A	99-N/A	99-N/A	99-N/A	99-N/A	99-N/A	99-N/A	99-N/A	99-N/A	99-N/A	99-N/A	99-N/A
450	1949	1-MEDICARE	1-FEMALE	1-NON HISPANIC	2-WHITE	MD	1-NON REACTIVE	2016	67.1425	34	DC	99-N/A	99-N/A	99-N/A	99-N/A	99-N/A	99-N/A	99-N/A	99-N/A	99-N/A	99-N/A	99-N/A	99-N/A	99-N/A	99-N/A	99-N/A	99-N/A	99-N/A	99-N/A	99-N/A	99-N/A	99-N/A	99-N/A	99-N/A	99-N/A	99-N/A	99-N/A	99-N/A	99-N/A	99-N/A	99-N/A	99-N/A	99-N/A	99-N/A	99-N/A	99-N/A	99-N/A	99-N/A	99-N/A
451	1949	1-MEDICARE	1-FEMALE	1-NON HISPANIC	1-BLACK OR AFRICAN AMERICAN	MD	1-NON REACTIVE	2015	66.2219	34	DC	99-N/A	99-N/A	99-N/A	99-N/A	99-N/A	99-N/A	99-N/A	99-N/A	99-N/A	99-N/A	99-N/A	99-N/A	99-N/A	99-N/A	99-N/A	99-N/A	99-N/A	99-N/A	99-N/A	99-N/A	99-N/A	99-N/A	99-N/A	99-N/A	99-N/A	99-N/A	99-N/A	99-N/A	99-N/A	99-N/A	99-N/A	99-N/A	99-N/A	99-N/A	99-N/A	99-N/A	99-N/A	99-N/A
452	1949	1-MEDICARE	1-FEMALE	1-NON HISPANIC	2-WHITE	MD	1-NON REACTIVE	2015	66.2055	34	DC	99-N/A	99-N/A	99-N/A	99-N/A	99-N/A	99-N/A	99-N/A	99-N/A	99-N/A	99-N/A	99-N/A	99-N/A	99-N/A	99-N/A	99-N/A	99-N/A	99-N/A	99-N/A	99-N/A	99-N/A	99-N/A	99-N/A	99-N/A	99-N/A	99-N/A	99-N/A	99-N/A	99-N/A	99-N/A	99-N/A	99-N/A	99-N/A	99-N/A	99-N/A	99-N/A	99-N/A	99-N/A	99-N/A
453	1949	1-MEDICARE	2-MALE	1-NON HISPANIC	1-BLACK OR AFRICAN AMERICAN	DC	1-NON REACTIVE	2016	66.4685	34	DC	99-N/A	99-N/A	99-N/A	99-N/A	99-N/A	99-N/A	99-N/A	99-N/A	99-N/A	99-N/A	99-N/A	99-N/A	99-N/A	99-N/A	99-N/A	99-N/A	99-N/A	99-N/A	99-N/A	99-N/A	99-N/A	99-N/A	99-N/A	99-N/A	99-N/A	99-N/A	99-N/A	99-N/A	99-N/A	99-N/A	99-N/A	99-N/A	99-N/A	99-N/A	99-N/A	99-N/A	99-N/A	99-N/A
454	1949	1-MEDICARE	2-MALE	1-NON HISPANIC	1-BLACK OR AFRICAN AMERICAN	MD	1-NON REACTIVE	2015	66.0438	34	DC	99-N/A	99-N/A	99-N/A	99-N/A	99-N/A	99-N/A	99-N/A	99-N/A	99-N/A	99-N/A	99-N/A	99-N/A	99-N/A	99-N/A	99-N/A	99-N/A	99-N/A	99-N/A	99-N/A	99-N/A	99-N/A	99-N/A	99-N/A	99-N/A	99-N/A	99-N/A	99-N/A	99-N/A	99-N/A	99-N/A	99-N/A	99-N/A	99-N/A	99-N/A	99-N/A	99-N/A	99-N/A	99-N/A
455	1949	5-OTHER	1-FEMALE	1-NON HISPANIC	2-WHITE	DC	1-NON REACTIVE	2016	66.4192	34	DC	99-N/A	99-N/A	99-N/A	99-N/A	99-N/A	99-N/A	99-N/A	99-N/A	99-N/A	99-N/A	99-N/A	99-N/A	99-N/A	99-N/A	99-N/A	99-N/A	99-N/A	99-N/A	99-N/A	99-N/A	99-N/A	99-N/A	99-N/A	99-N/A	99-N/A	99-N/A	99-N/A	99-N/A	99-N/A	99-N/A	99-N/A	99-N/A	99-N/A	99-N/A	99-N/A	99-N/A	99-N/A	99-N/A
456	1949	3-PRIVATE	1-FEMALE	1-NON HISPANIC	2-WHITE	DC	1-NON REACTIVE	2015	65.9671	34	DC	99-N/A	99-N/A	99-N/A	99-N/A	99-N/A	99-N/A	99-N/A	99-N/A	99-N/A	99-N/A	99-N/A	99-N/A	99-N/A	99-N/A	99-N/A	99-N/A	99-N/A	99-N/A	99-N/A	99-N/A	99-N/A	99-N/A	99-N/A	99-N/A	99-N/A	99-N/A	99-N/A	99-N/A	99-N/A	99-N/A	99-N/A	99-N/A	99-N/A	99-N/A	99-N/A	99-N/A	99-N/A	99-N/A
457	1949	1-MEDICARE	2-MALE	1-NON HISPANIC	1-BLACK OR AFRICAN AMERICAN	MD	1-NON REACTIVE	2015	65.7096	34	DC	99-N/A	99-N/A	99-N/A	99-N/A	99-N/A	99-N/A	99-N/A	99-N/A	99-N/A	99-N/A	99-N/A	99-N/A	99-N/A	99-N/A	99-N/A	99-N/A	99-N/A	99-N/A	99-N/A	99-N/A	99-N/A	99-N/A	99-N/A	99-N/A	99-N/A	99-N/A	99-N/A	99-N/A	99-N/A	99-N/A	99-N/A	99-N/A	99-N/A	99-N/A	99-N/A	99-N/A	99-N/A	99-N/A
458	1949	1-MEDICARE	1-FEMALE	1-NON HISPANIC	2-WHITE	MD	1-NON REACTIVE	2016	66.4521	34	DC	99-N/A	99-N/A	99-N/A	99-N/A	99-N/A	99-N/A	99-N/A	99-N/A	99-N/A	99-N/A	99-N/A	99-N/A	99-N/A	99-N/A	99-N/A	99-N/A	99-N/A	99-N/A	99-N/A	99-N/A	99-N/A	99-N/A	99-N/A	99-N/A	99-N/A	99-N/A	99-N/A	99-N/A	99-N/A	99-N/A	99-N/A	99-N/A	99-N/A	99-N/A	99-N/A	99-N/A	99-N/A	99-N/A
459	1950	1-MEDICARE	1-FEMALE	1-NON HISPANIC	55-UNKNOWN OR OTHER	MD	1-NON REACTIVE	2016	66.4795	34	DC	99-N/A	99-N/A	99-N/A	99-N/A	99-N/A	99-N/A	99-N/A	99-N/A	99-N/A	99-N/A	99-N/A	99-N/A	99-N/A	99-N/A	99-N/A	99-N/A	99-N/A	99-N/A	99-N/A	99-N/A	99-N/A	99-N/A	99-N/A	99-N/A	99-N/A	99-N/A	99-N/A	99-N/A	99-N/A	99-N/A	99-N/A	99-N/A	99-N/A	99-N/A	99-N/A	99-N/A	99-N/A	99-N/A
460	1950	1-MEDICARE	2-MALE	1-NON HISPANIC	2-WHITE	MD	1-NON REACTIVE	2016	66.3945	34	DC	99-N/A	99-N/A	99-N/A	99-N/A	99-N/A	99-N/A	99-N/A	99-N/A	99-N/A	99-N/A	99-N/A	99-N/A	99-N/A	99-N/A	99-N/A	99-N/A	99-N/A	99-N/A	99-N/A	99-N/A	99-N/A	99-N/A	99-N/A	99-N/A	99-N/A	99-N/A	99-N/A	99-N/A	99-N/A	99-N/A	99-N/A	99-N/A	99-N/A	99-N/A	99-N/A	99-N/A	99-N/A	99-N/A
461	1950	3-PRIVATE	1-FEMALE	1-NON HISPANIC	2-WHITE	DC	1-NON REACTIVE	2015	65.6932	34	DC	99-N/A	99-N/A	99-N/A	99-N/A	99-N/A	99-N/A	99-N/A	99-N/A	99-N/A	99-N/A	99-N/A	99-N/A	99-N/A	99-N/A	99-N/A	99-N/A	99-N/A	99-N/A	99-N/A	99-N/A	99-N/A	99-N/A	99-N/A	99-N/A	99-N/A	99-N/A	99-N/A	99-N/A	99-N/A	99-N/A	99-N/A	99-N/A	99-N/A	99-N/A	99-N/A	99-N/A	99-N/A	99-N/A
462	1950	1-MEDICARE	1-FEMALE	1-NON HISPANIC	1-BLACK OR AFRICAN AMERICAN	MD	1-NON REACTIVE	2015	65.7836	34	DC	99-N/A	99-N/A	99-N/A	99-N/A	99-N/A	99-N/A	99-N/A	99-N/A	99-N/A	99-N/A	99-N/A	99-N/A	99-N/A	99-N/A	99-N/A	99-N/A	99-N/A	99-N/A	99-N/A	99-N/A	99-N/A	99-N/A	99-N/A	99-N/A	99-N/A	99-N/A	99-N/A	99-N/A	99-N/A	99-N/A	99-N/A	99-N/A	99-N/A	99-N/A	99-N/A	99-N/A	99-N/A	99-N/A
463	1952	2-MEDICAID	1-FEMALE	1-NON HISPANIC	1-BLACK OR AFRICAN AMERICAN	DC	1-NON REACTIVE	2016	63.337	21	DC	99-N/A	99-N/A	99-N/A	99-N/A	99-N/A	99-N/A	99-N/A	99-N/A	99-N/A	99-N/A	99-N/A	99-N/A	99-N/A	99-N/A	99-N/A	99-N/A	99-N/A	99-N/A	99-N/A	99-N/A	99-N/A	99-N/A	99-N/A	99-N/A	99-N/A	99-N/A	99-N/A	99-N/A	99-N/A	99-N/A	99-N/A	99-N/A	99-N/A	99-N/A	99-N/A	99-N/A	99-N/A	99-N/A
464	1950	3-PRIVATE	1-FEMALE	1-NON HISPANIC	3-ASIAN	MD	1-NON REACTIVE	2016	65.8384	34	DC	99-N/A	99-N/A	99-N/A	99-N/A	99-N/A	99-N/A	99-N/A	99-N/A	99-N/A	99-N/A	99-N/A	99-N/A	99-N/A	99-N/A	99-N/A	99-N/A	99-N/A	99-N/A	99-N/A	99-N/A	99-N/A	99-N/A	99-N/A	99-N/A	99-N/A	99-N/A	99-N/A	99-N/A	99-N/A	99-N/A	99-N/A	99-N/A	99-N/A	99-N/A	99-N/A	99-N/A	99-N/A	99-N/A
465	1950	1-MEDICARE	1-FEMALE	1-NON HISPANIC	2-WHITE	MD	1-NON REACTIVE	2016	65.8301	34	DC	99-N/A	99-N/A	99-N/A	99-N/A	99-N/A	99-N/A	99-N/A	99-N/A	99-N/A	99-N/A	99-N/A	99-N/A	99-N/A	99-N/A	99-N/A	99-N/A	99-N/A	99-N/A	99-N/A	99-N/A	99-N/A	99-N/A	99-N/A	99-N/A	99-N/A	99-N/A	99-N/A	99-N/A	99-N/A	99-N/A	99-N/A	99-N/A	99-N/A	99-N/A	99-N/A	99-N/A	99-N/A	99-N/A
466	1950	3-PRIVATE	2-MALE	1-NON HISPANIC	1-BLACK OR AFRICAN AMERICAN	DC	2-REACTIVE	2015	65.4192	34	DC	1-Yes	1-Yes	2016	1696900	1-Positive	66.2247	1b	1-Yes	0-Negative	1-Yes	1-Yes	F3	2016	2- Specialty	1-Yes	99-N/A	1-Yes	3-Fibroscan	2016	0- Normal	0-NO	1-Yes	2016	01-Hepatology	1- Medstar	1-YES	2016	1-Yes	1-Yes	1-Yes	2016	1-Yes	2016	1-Yes	1-Yes	1-Yes	55-UNK	55-UNK
467	1950	3-PRIVATE	1-FEMALE	1-NON HISPANIC	1-BLACK OR AFRICAN AMERICAN	MD	1-NON REACTIVE	2016	66.0575	34	DC	99-N/A	99-N/A	99-N/A	99-N/A	99-N/A	99-N/A	99-N/A	99-N/A	99-N/A	99-N/A	99-N/A	99-N/A	99-N/A	99-N/A	99-N/A	99-N/A	99-N/A	99-N/A	99-N/A	99-N/A	99-N/A	99-N/A	99-N/A	99-N/A	99-N/A	99-N/A	99-N/A	99-N/A	99-N/A	99-N/A	99-N/A	99-N/A	99-N/A	99-N/A	99-N/A	99-N/A	99-N/A	99-N/A
468	1950	3-PRIVATE	1-FEMALE	1-NON HISPANIC	1-BLACK OR AFRICAN AMERICAN	DC	1-NON REACTIVE	2016	66.2493	34	DC	99-N/A	99-N/A	99-N/A	99-N/A	99-N/A	99-N/A	99-N/A	99-N/A	99-N/A	99-N/A	99-N/A	99-N/A	99-N/A	99-N/A	99-N/A	99-N/A	99-N/A	99-N/A	99-N/A	99-N/A	99-N/A	99-N/A	99-N/A	99-N/A	99-N/A	99-N/A	99-N/A	99-N/A	99-N/A	99-N/A	99-N/A	99-N/A	99-N/A	99-N/A	99-N/A	99-N/A	99-N/A	99-N/A
469	1950	3-PRIVATE	1-FEMALE	1-NON HISPANIC	2-WHITE	VA	1-NON REACTIVE	2015	65.0849	34	DC	99-N/A	99-N/A	99-N/A	99-N/A	99-N/A	99-N/A	99-N/A	99-N/A	99-N/A	99-N/A	99-N/A	99-N/A	99-N/A	99-N/A	99-N/A	99-N/A	99-N/A	99-N/A	99-N/A	99-N/A	99-N/A	99-N/A	99-N/A	99-N/A	99-N/A	99-N/A	99-N/A	99-N/A	99-N/A	99-N/A	99-N/A	99-N/A	99-N/A	99-N/A	99-N/A	99-N/A	99-N/A	99-N/A
470	1950	3-PRIVATE	2-MALE	1-NON HISPANIC	55-UNKNOWN OR OTHER	DC	1-NON REACTIVE	2016	65.7945	34	DC	99-N/A	99-N/A	99-N/A	99-N/A	99-N/A	99-N/A	99-N/A	99-N/A	99-N/A	99-N/A	99-N/A	99-N/A	99-N/A	99-N/A	99-N/A	99-N/A	99-N/A	99-N/A	99-N/A	99-N/A	99-N/A	99-N/A	99-N/A	99-N/A	99-N/A	99-N/A	99-N/A	99-N/A	99-N/A	99-N/A	99-N/A	99-N/A	99-N/A	99-N/A	99-N/A	99-N/A	99-N/A	99-N/A
471	1950	3-PRIVATE	2-MALE	1-NON HISPANIC	1-BLACK OR AFRICAN AMERICAN	MD	1-NON REACTIVE	2015	65.2411	34	DC	99-N/A	99-N/A	99-N/A	99-N/A	99-N/A	99-N/A	99-N/A	99-N/A	99-N/A	99-N/A	99-N/A	99-N/A	99-N/A	99-N/A	99-N/A	99-N/A	99-N/A	99-N/A	99-N/A	99-N/A	99-N/A	99-N/A	99-N/A	99-N/A	99-N/A	99-N/A	99-N/A	99-N/A	99-N/A	99-N/A	99-N/A	99-N/A	99-N/A	99-N/A	99-N/A	99-N/A	99-N/A	99-N/A
472	1950	3-PRIVATE	2-MALE	2-HISPANIC OR LATINO	2-WHITE	VA	1-NON REACTIVE	2016	65.7479	34	DC	99-N/A	99-N/A	99-N/A	99-N/A	99-N/A	99-N/A	99-N/A	99-N/A	99-N/A	99-N/A	99-N/A	99-N/A	99-N/A	99-N/A	99-N/A	99-N/A	99-N/A	99-N/A	99-N/A	99-N/A	99-N/A	99-N/A	99-N/A	99-N/A	99-N/A	99-N/A	99-N/A	99-N/A	99-N/A	99-N/A	99-N/A	99-N/A	99-N/A	99-N/A	99-N/A	99-N/A	99-N/A	99-N/A
473	1950	1-MEDICARE	1-FEMALE	1-NON HISPANIC	1-BLACK OR AFRICAN AMERICAN	DC	1-NON REACTIVE	2015	65.1205	34	DC	99-N/A	99-N/A	99-N/A	99-N/A	99-N/A	99-N/A	99-N/A	99-N/A	99-N/A	99-N/A	99-N/A	99-N/A	99-N/A	99-N/A	99-N/A	99-N/A	99-N/A	99-N/A	99-N/A	99-N/A	99-N/A	99-N/A	99-N/A	99-N/A	99-N/A	99-N/A	99-N/A	99-N/A	99-N/A	99-N/A	99-N/A	99-N/A	99-N/A	99-N/A	99-N/A	99-N/A	99-N/A	99-N/A
474	1950	1-MEDICARE	2-MALE	1-NON HISPANIC	2-WHITE	MD	1-NON REACTIVE	2016	65.5945	34	DC	99-N/A	99-N/A	99-N/A	99-N/A	99-N/A	99-N/A	99-N/A	99-N/A	99-N/A	99-N/A	99-N/A	99-N/A	99-N/A	99-N/A	99-N/A	99-N/A	99-N/A	99-N/A	99-N/A	99-N/A	99-N/A	99-N/A	99-N/A	99-N/A	99-N/A	99-N/A	99-N/A	99-N/A	99-N/A	99-N/A	99-N/A	99-N/A	99-N/A	99-N/A	99-N/A	99-N/A	99-N/A	99-N/A
475	1950	1-MEDICARE	1-FEMALE	1-NON HISPANIC	1-BLACK OR AFRICAN AMERICAN	MD	1-NON REACTIVE	2015	64.9945	34	DC	99-N/A	99-N/A	99-N/A	99-N/A	99-N/A	99-N/A	99-N/A	99-N/A	99-N/A	99-N/A	99-N/A	99-N/A	99-N/A	99-N/A	99-N/A	99-N/A	99-N/A	99-N/A	99-N/A	99-N/A	99-N/A	99-N/A	99-N/A	99-N/A	99-N/A	99-N/A	99-N/A	99-N/A	99-N/A	99-N/A	99-N/A	99-N/A	99-N/A	99-N/A	99-N/A	99-N/A	99-N/A	99-N/A
476	1950	1-MEDICARE	1-FEMALE	1-NON HISPANIC	1-BLACK OR AFRICAN AMERICAN	MD	1-NON REACTIVE	2015	64.9808	34	DC	99-N/A	99-N/A	99-N/A	99-N/A	99-N/A	99-N/A	99-N/A	99-N/A	99-N/A	99-N/A	99-N/A	99-N/A	99-N/A	99-N/A	99-N/A	99-N/A	99-N/A	99-N/A	99-N/A	99-N/A	99-N/A	99-N/A	99-N/A	99-N/A	99-N/A	99-N/A	99-N/A	99-N/A	99-N/A	99-N/A	99-N/A	99-N/A	99-N/A	99-N/A	99-N/A	99-N/A	99-N/A	99-N/A
477	1950	3-PRIVATE	2-MALE	1-NON HISPANIC	2-WHITE	MD	1-NON REACTIVE	2016	65.6055	34	DC	99-N/A	99-N/A	99-N/A	99-N/A	99-N/A	99-N/A	99-N/A	99-N/A	99-N/A	99-N/A	99-N/A	99-N/A	99-N/A	99-N/A	99-N/A	99-N/A	99-N/A	99-N/A	99-N/A	99-N/A	99-N/A	99-N/A	99-N/A	99-N/A	99-N/A	99-N/A	99-N/A	99-N/A	99-N/A	99-N/A	99-N/A	99-N/A	99-N/A	99-N/A	99-N/A	99-N/A	99-N/A	99-N/A
478	1950	1-MEDICARE	2-MALE	1-NON HISPANIC	2-WHITE	MD	1-NON REACTIVE	2015	65.0493	34	DC	99-N/A	99-N/A	99-N/A	99-N/A	99-N/A	99-N/A	99-N/A	99-N/A	99-N/A	99-N/A	99-N/A	99-N/A	99-N/A	99-N/A	99-N/A	99-N/A	99-N/A	99-N/A	99-N/A	99-N/A	99-N/A	99-N/A	99-N/A	99-N/A	99-N/A	99-N/A	99-N/A	99-N/A	99-N/A	99-N/A	99-N/A	99-N/A	99-N/A	99-N/A	99-N/A	99-N/A	99-N/A	99-N/A
479	1946	1-MEDICARE	1-FEMALE	1-NON HISPANIC	2-WHITE	MD	1-NON REACTIVE	2016	69.7644	19	DC	99-N/A	99-N/A	99-N/A	99-N/A	99-N/A	99-N/A	99-N/A	99-N/A	99-N/A	99-N/A	99-N/A	99-N/A	99-N/A	99-N/A	99-N/A	99-N/A	99-N/A	99-N/A	99-N/A	99-N/A	99-N/A	99-N/A	99-N/A	99-N/A	99-N/A	99-N/A	99-N/A	99-N/A	99-N/A	99-N/A	99-N/A	99-N/A	99-N/A	99-N/A	99-N/A	99-N/A	99-N/A	99-N/A
480	1950	1-MEDICARE	1-FEMALE	1-NON HISPANIC	2-WHITE	MD	1-NON REACTIVE	2016	65.3863	34	DC	99-N/A	99-N/A	99-N/A	99-N/A	99-N/A	99-N/A	99-N/A	99-N/A	99-N/A	99-N/A	99-N/A	99-N/A	99-N/A	99-N/A	99-N/A	99-N/A	99-N/A	99-N/A	99-N/A	99-N/A	99-N/A	99-N/A	99-N/A	99-N/A	99-N/A	99-N/A	99-N/A	99-N/A	99-N/A	99-N/A	99-N/A	99-N/A	99-N/A	99-N/A	99-N/A	99-N/A	99-N/A	99-N/A
481	1951	3-PRIVATE	2-MALE	1-NON HISPANIC	3-ASIAN	MD	1-NON REACTIVE	2015	64.5644	34	DC	99-N/A	99-N/A	99-N/A	99-N/A	99-N/A	99-N/A	99-N/A	99-N/A	99-N/A	99-N/A	99-N/A	99-N/A	99-N/A	99-N/A	99-N/A	99-N/A	99-N/A	99-N/A	99-N/A	99-N/A	99-N/A	99-N/A	99-N/A	99-N/A	99-N/A	99-N/A	99-N/A	99-N/A	99-N/A	99-N/A	99-N/A	99-N/A	99-N/A	99-N/A	99-N/A	99-N/A	99-N/A	99-N/A
482	1951	1-MEDICARE	1-FEMALE	1-NON HISPANIC	1-BLACK OR AFRICAN AMERICAN	MD	1-NON REACTIVE	2016	65.3918	34	DC	99-N/A	99-N/A	99-N/A	99-N/A	99-N/A	99-N/A	99-N/A	99-N/A	99-N/A	99-N/A	99-N/A	99-N/A	99-N/A	99-N/A	99-N/A	99-N/A	99-N/A	99-N/A	99-N/A	99-N/A	99-N/A	99-N/A	99-N/A	99-N/A	99-N/A	99-N/A	99-N/A	99-N/A	99-N/A	99-N/A	99-N/A	99-N/A	99-N/A	99-N/A	99-N/A	99-N/A	99-N/A	99-N/A
483	1951	5-OTHER	1-FEMALE	3-OTHER	55-UNKNOWN OR OTHER	MD	1-NON REACTIVE	2016	65.463	34	DC	99-N/A	99-N/A	99-N/A	99-N/A	99-N/A	99-N/A	99-N/A	99-N/A	99-N/A	99-N/A	99-N/A	99-N/A	99-N/A	99-N/A	99-N/A	99-N/A	99-N/A	99-N/A	99-N/A	99-N/A	99-N/A	99-N/A	99-N/A	99-N/A	99-N/A	99-N/A	99-N/A	99-N/A	99-N/A	99-N/A	99-N/A	99-N/A	99-N/A	99-N/A	99-N/A	99-N/A	99-N/A	99-N/A
484	1948	1-MEDICARE	1-FEMALE	1-NON HISPANIC	2-WHITE	MD	1-NON REACTIVE	2016	68.3068	22	DC	99-N/A	99-N/A	99-N/A	99-N/A	99-N/A	99-N/A	99-N/A	99-N/A	99-N/A	99-N/A	99-N/A	99-N/A	99-N/A	99-N/A	99-N/A	99-N/A	99-N/A	99-N/A	99-N/A	99-N/A	99-N/A	99-N/A	99-N/A	99-N/A	99-N/A	99-N/A	99-N/A	99-N/A	99-N/A	99-N/A	99-N/A	99-N/A	99-N/A	99-N/A	99-N/A	99-N/A	99-N/A	99-N/A
485	1951	1-MEDICARE	1-FEMALE	1-NON HISPANIC	1-BLACK OR AFRICAN AMERICAN	MD	1-NON REACTIVE	2016	65.6795	34	DC	99-N/A	99-N/A	99-N/A	99-N/A	99-N/A	99-N/A	99-N/A	99-N/A	99-N/A	99-N/A	99-N/A	99-N/A	99-N/A	99-N/A	99-N/A	99-N/A	99-N/A	99-N/A	99-N/A	99-N/A	99-N/A	99-N/A	99-N/A	99-N/A	99-N/A	99-N/A	99-N/A	99-N/A	99-N/A	99-N/A	99-N/A	99-N/A	99-N/A	99-N/A	99-N/A	99-N/A	99-N/A	99-N/A
486	1951	1-MEDICARE	2-MALE	1-NON HISPANIC	2-WHITE	MD	1-NON REACTIVE	2016	64.863	34	DC	99-N/A	99-N/A	99-N/A	99-N/A	99-N/A	99-N/A	99-N/A	99-N/A	99-N/A	99-N/A	99-N/A	99-N/A	99-N/A	99-N/A	99-N/A	99-N/A	99-N/A	99-N/A	99-N/A	99-N/A	99-N/A	99-N/A	99-N/A	99-N/A	99-N/A	99-N/A	99-N/A	99-N/A	99-N/A	99-N/A	99-N/A	99-N/A	99-N/A	99-N/A	99-N/A	99-N/A	99-N/A	99-N/A
487	1951	1-MEDICARE	1-FEMALE	1-NON HISPANIC	1-BLACK OR AFRICAN AMERICAN	DC	1-NON REACTIVE	2016	64.8849	34	DC	99-N/A	99-N/A	99-N/A	99-N/A	99-N/A	99-N/A	99-N/A	99-N/A	99-N/A	99-N/A	99-N/A	99-N/A	99-N/A	99-N/A	99-N/A	99-N/A	99-N/A	99-N/A	99-N/A	99-N/A	99-N/A	99-N/A	99-N/A	99-N/A	99-N/A	99-N/A	99-N/A	99-N/A	99-N/A	99-N/A	99-N/A	99-N/A	99-N/A	99-N/A	99-N/A	99-N/A	99-N/A	99-N/A
488	1951	3-PRIVATE	1-FEMALE	1-NON HISPANIC	2-WHITE	MD	1-NON REACTIVE	2015	64.4192	34	DC	99-N/A	99-N/A	99-N/A	99-N/A	99-N/A	99-N/A	99-N/A	99-N/A	99-N/A	99-N/A	99-N/A	99-N/A	99-N/A	99-N/A	99-N/A	99-N/A	99-N/A	99-N/A	99-N/A	99-N/A	99-N/A	99-N/A	99-N/A	99-N/A	99-N/A	99-N/A	99-N/A	99-N/A	99-N/A	99-N/A	99-N/A	99-N/A	99-N/A	99-N/A	99-N/A	99-N/A	99-N/A	99-N/A
489	1951	1-MEDICARE	1-FEMALE	1-NON HISPANIC	1-BLACK OR AFRICAN AMERICAN	MD	1-NON REACTIVE	2016	65.2137	34	DC	99-N/A	99-N/A	99-N/A	99-N/A	99-N/A	99-N/A	99-N/A	99-N/A	99-N/A	99-N/A	99-N/A	99-N/A	99-N/A	99-N/A	99-N/A	99-N/A	99-N/A	99-N/A	99-N/A	99-N/A	99-N/A	99-N/A	99-N/A	99-N/A	99-N/A	99-N/A	99-N/A	99-N/A	99-N/A	99-N/A	99-N/A	99-N/A	99-N/A	99-N/A	99-N/A	99-N/A	99-N/A	99-N/A
490	1951	3-PRIVATE	1-FEMALE	1-NON HISPANIC	1-BLACK OR AFRICAN AMERICAN	MD	1-NON REACTIVE	2016	65.0164	34	DC	99-N/A	99-N/A	99-N/A	99-N/A	99-N/A	99-N/A	99-N/A	99-N/A	99-N/A	99-N/A	99-N/A	99-N/A	99-N/A	99-N/A	99-N/A	99-N/A	99-N/A	99-N/A	99-N/A	99-N/A	99-N/A	99-N/A	99-N/A	99-N/A	99-N/A	99-N/A	99-N/A	99-N/A	99-N/A	99-N/A	99-N/A	99-N/A	99-N/A	99-N/A	99-N/A	99-N/A	99-N/A	99-N/A
491	1951	1-MEDICARE	1-FEMALE	1-NON HISPANIC	1-BLACK OR AFRICAN AMERICAN	DC	1-NON REACTIVE	2015	64.0055	34	DC	99-N/A	99-N/A	99-N/A	99-N/A	99-N/A	99-N/A	99-N/A	99-N/A	99-N/A	99-N/A	99-N/A	99-N/A	99-N/A	99-N/A	99-N/A	99-N/A	99-N/A	99-N/A	99-N/A	99-N/A	99-N/A	99-N/A	99-N/A	99-N/A	99-N/A	99-N/A	99-N/A	99-N/A	99-N/A	99-N/A	99-N/A	99-N/A	99-N/A	99-N/A	99-N/A	99-N/A	99-N/A	99-N/A
492	1951	3-PRIVATE	2-MALE	1-NON HISPANIC	2-WHITE	VA	1-NON REACTIVE	2016	65.2027	34	DC	99-N/A	99-N/A	99-N/A	99-N/A	99-N/A	99-N/A	99-N/A	99-N/A	99-N/A	99-N/A	99-N/A	99-N/A	99-N/A	99-N/A	99-N/A	99-N/A	99-N/A	99-N/A	99-N/A	99-N/A	99-N/A	99-N/A	99-N/A	99-N/A	99-N/A	99-N/A	99-N/A	99-N/A	99-N/A	99-N/A	99-N/A	99-N/A	99-N/A	99-N/A	99-N/A	99-N/A	99-N/A	99-N/A
493	1951	5-OTHER	1-FEMALE	1-NON HISPANIC	2-WHITE	MD	1-NON REACTIVE	2016	65.0356	34	DC	99-N/A	99-N/A	99-N/A	99-N/A	99-N/A	99-N/A	99-N/A	99-N/A	99-N/A	99-N/A	99-N/A	99-N/A	99-N/A	99-N/A	99-N/A	99-N/A	99-N/A	99-N/A	99-N/A	99-N/A	99-N/A	99-N/A	99-N/A	99-N/A	99-N/A	99-N/A	99-N/A	99-N/A	99-N/A	99-N/A	99-N/A	99-N/A	99-N/A	99-N/A	99-N/A	99-N/A	99-N/A	99-N/A
494	1951	3-PRIVATE	1-FEMALE	1-NON HISPANIC	1-BLACK OR AFRICAN AMERICAN	MD	1-NON REACTIVE	2015	64.3589	34	DC	99-N/A	99-N/A	99-N/A	99-N/A	99-N/A	99-N/A	99-N/A	99-N/A	99-N/A	99-N/A	99-N/A	99-N/A	99-N/A	99-N/A	99-N/A	99-N/A	99-N/A	99-N/A	99-N/A	99-N/A	99-N/A	99-N/A	99-N/A	99-N/A	99-N/A	99-N/A	99-N/A	99-N/A	99-N/A	99-N/A	99-N/A	99-N/A	99-N/A	99-N/A	99-N/A	99-N/A	99-N/A	99-N/A
495	1951	3-PRIVATE	2-MALE	1-NON HISPANIC	3-ASIAN	MD	1-NON REACTIVE	2015	64.1068	34	DC	99-N/A	99-N/A	99-N/A	99-N/A	99-N/A	99-N/A	99-N/A	99-N/A	99-N/A	99-N/A	99-N/A	99-N/A	99-N/A	99-N/A	99-N/A	99-N/A	99-N/A	99-N/A	99-N/A	99-N/A	99-N/A	99-N/A	99-N/A	99-N/A	99-N/A	99-N/A	99-N/A	99-N/A	99-N/A	99-N/A	99-N/A	99-N/A	99-N/A	99-N/A	99-N/A	99-N/A	99-N/A	99-N/A
496	1951	1-MEDICARE	1-FEMALE	1-NON HISPANIC	2-WHITE	MD	1-NON REACTIVE	2016	64.6493	34	DC	99-N/A	99-N/A	99-N/A	99-N/A	99-N/A	99-N/A	99-N/A	99-N/A	99-N/A	99-N/A	99-N/A	99-N/A	99-N/A	99-N/A	99-N/A	99-N/A	99-N/A	99-N/A	99-N/A	99-N/A	99-N/A	99-N/A	99-N/A	99-N/A	99-N/A	99-N/A	99-N/A	99-N/A	99-N/A	99-N/A	99-N/A	99-N/A	99-N/A	99-N/A	99-N/A	99-N/A	99-N/A	99-N/A
497	1951	1-MEDICARE	1-FEMALE	1-NON HISPANIC	1-BLACK OR AFRICAN AMERICAN	MD	1-NON REACTIVE	2016	64.4055	34	DC	99-N/A	99-N/A	99-N/A	99-N/A	99-N/A	99-N/A	99-N/A	99-N/A	99-N/A	99-N/A	99-N/A	99-N/A	99-N/A	99-N/A	99-N/A	99-N/A	99-N/A	99-N/A	99-N/A	99-N/A	99-N/A	99-N/A	99-N/A	99-N/A	99-N/A	99-N/A	99-N/A	99-N/A	99-N/A	99-N/A	99-N/A	99-N/A	99-N/A	99-N/A	99-N/A	99-N/A	99-N/A	99-N/A
498	1951	3-PRIVATE	2-MALE	1-NON HISPANIC	55-UNKNOWN OR OTHER	MD	1-NON REACTIVE	2015	64.0082	34	DC	99-N/A	99-N/A	99-N/A	99-N/A	99-N/A	99-N/A	99-N/A	99-N/A	99-N/A	99-N/A	99-N/A	99-N/A	99-N/A	99-N/A	99-N/A	99-N/A	99-N/A	99-N/A	99-N/A	99-N/A	99-N/A	99-N/A	99-N/A	99-N/A	99-N/A	99-N/A	99-N/A	99-N/A	99-N/A	99-N/A	99-N/A	99-N/A	99-N/A	99-N/A	99-N/A	99-N/A	99-N/A	99-N/A
499	1951	3-PRIVATE	1-FEMALE	1-NON HISPANIC	55-UNKNOWN OR OTHER	MD	1-NON REACTIVE	2016	64.6301	34	DC	99-N/A	99-N/A	99-N/A	99-N/A	99-N/A	99-N/A	99-N/A	99-N/A	99-N/A	99-N/A	99-N/A	99-N/A	99-N/A	99-N/A	99-N/A	99-N/A	99-N/A	99-N/A	99-N/A	99-N/A	99-N/A	99-N/A	99-N/A	99-N/A	99-N/A	99-N/A	99-N/A	99-N/A	99-N/A	99-N/A	99-N/A	99-N/A	99-N/A	99-N/A	99-N/A	99-N/A	99-N/A	99-N/A
500	1951	3-PRIVATE	2-MALE	1-NON HISPANIC	2-WHITE	MD	1-NON REACTIVE	2016	64.6137	34	DC	99-N/A	99-N/A	99-N/A	99-N/A	99-N/A	99-N/A	99-N/A	99-N/A	99-N/A	99-N/A	99-N/A	99-N/A	99-N/A	99-N/A	99-N/A	99-N/A	99-N/A	99-N/A	99-N/A	99-N/A	99-N/A	99-N/A	99-N/A	99-N/A	99-N/A	99-N/A	99-N/A	99-N/A	99-N/A	99-N/A	99-N/A	99-N/A	99-N/A	99-N/A	99-N/A	99-N/A	99-N/A	99-N/A
501	1952	2-MEDICAID	1-FEMALE	1-NON HISPANIC	1-BLACK OR AFRICAN AMERICAN	DC	1-NON REACTIVE	2016	64.8438	34	DC	99-N/A	99-N/A	99-N/A	99-N/A	99-N/A	99-N/A	99-N/A	99-N/A	99-N/A	99-N/A	99-N/A	99-N/A	99-N/A	99-N/A	99-N/A	99-N/A	99-N/A	99-N/A	99-N/A	99-N/A	99-N/A	99-N/A	99-N/A	99-N/A	99-N/A	99-N/A	99-N/A	99-N/A	99-N/A	99-N/A	99-N/A	99-N/A	99-N/A	99-N/A	99-N/A	99-N/A	99-N/A	99-N/A
502	1952	2-MEDICAID	1-FEMALE	1-NON HISPANIC	1-BLACK OR AFRICAN AMERICAN	DC	1-NON REACTIVE	2016	64.7918	34	DC	99-N/A	99-N/A	99-N/A	99-N/A	99-N/A	99-N/A	99-N/A	99-N/A	99-N/A	99-N/A	99-N/A	99-N/A	99-N/A	99-N/A	99-N/A	99-N/A	99-N/A	99-N/A	99-N/A	99-N/A	99-N/A	99-N/A	99-N/A	99-N/A	99-N/A	99-N/A	99-N/A	99-N/A	99-N/A	99-N/A	99-N/A	99-N/A	99-N/A	99-N/A	99-N/A	99-N/A	99-N/A	99-N/A
503	1952	3-PRIVATE	2-MALE	3-OTHER	1-BLACK OR AFRICAN AMERICAN	MD	1-NON REACTIVE	2015	63.5671	34	DC	99-N/A	99-N/A	99-N/A	99-N/A	99-N/A	99-N/A	99-N/A	99-N/A	99-N/A	99-N/A	99-N/A	99-N/A	99-N/A	99-N/A	99-N/A	99-N/A	99-N/A	99-N/A	99-N/A	99-N/A	99-N/A	99-N/A	99-N/A	99-N/A	99-N/A	99-N/A	99-N/A	99-N/A	99-N/A	99-N/A	99-N/A	99-N/A	99-N/A	99-N/A	99-N/A	99-N/A	99-N/A	99-N/A
504	1952	3-PRIVATE	1-FEMALE	1-NON HISPANIC	2-WHITE	DC	1-NON REACTIVE	2015	63.6986	34	DC	99-N/A	99-N/A	99-N/A	99-N/A	99-N/A	99-N/A	99-N/A	99-N/A	99-N/A	99-N/A	99-N/A	99-N/A	99-N/A	99-N/A	99-N/A	99-N/A	99-N/A	99-N/A	99-N/A	99-N/A	99-N/A	99-N/A	99-N/A	99-N/A	99-N/A	99-N/A	99-N/A	99-N/A	99-N/A	99-N/A	99-N/A	99-N/A	99-N/A	99-N/A	99-N/A	99-N/A	99-N/A	99-N/A
505	1952	1-MEDICARE	1-FEMALE	1-NON HISPANIC	1-BLACK OR AFRICAN AMERICAN	DC	1-NON REACTIVE	2016	64.5671	34	DC	99-N/A	99-N/A	99-N/A	99-N/A	99-N/A	99-N/A	99-N/A	99-N/A	99-N/A	99-N/A	99-N/A	99-N/A	99-N/A	99-N/A	99-N/A	99-N/A	99-N/A	99-N/A	99-N/A	99-N/A	99-N/A	99-N/A	99-N/A	99-N/A	99-N/A	99-N/A	99-N/A	99-N/A	99-N/A	99-N/A	99-N/A	99-N/A	99-N/A	99-N/A	99-N/A	99-N/A	99-N/A	99-N/A
506	1952	3-PRIVATE	1-FEMALE	1-NON HISPANIC	2-WHITE	MD	1-NON REACTIVE	2015	63.5479	34	DC	99-N/A	99-N/A	99-N/A	99-N/A	99-N/A	99-N/A	99-N/A	99-N/A	99-N/A	99-N/A	99-N/A	99-N/A	99-N/A	99-N/A	99-N/A	99-N/A	99-N/A	99-N/A	99-N/A	99-N/A	99-N/A	99-N/A	99-N/A	99-N/A	99-N/A	99-N/A	99-N/A	99-N/A	99-N/A	99-N/A	99-N/A	99-N/A	99-N/A	99-N/A	99-N/A	99-N/A	99-N/A	99-N/A
507	1952	3-PRIVATE	1-FEMALE	1-NON HISPANIC	2-WHITE	MD	1-NON REACTIVE	2016	64.0575	34	DC	99-N/A	99-N/A	99-N/A	99-N/A	99-N/A	99-N/A	99-N/A	99-N/A	99-N/A	99-N/A	99-N/A	99-N/A	99-N/A	99-N/A	99-N/A	99-N/A	99-N/A	99-N/A	99-N/A	99-N/A	99-N/A	99-N/A	99-N/A	99-N/A	99-N/A	99-N/A	99-N/A	99-N/A	99-N/A	99-N/A	99-N/A	99-N/A	99-N/A	99-N/A	99-N/A	99-N/A	99-N/A	99-N/A
508	1952	1-MEDICARE	1-FEMALE	1-NON HISPANIC	2-WHITE	MD	1-NON REACTIVE	2015	63.2356	34	DC	99-N/A	99-N/A	99-N/A	99-N/A	99-N/A	99-N/A	99-N/A	99-N/A	99-N/A	99-N/A	99-N/A	99-N/A	99-N/A	99-N/A	99-N/A	99-N/A	99-N/A	99-N/A	99-N/A	99-N/A	99-N/A	99-N/A	99-N/A	99-N/A	99-N/A	99-N/A	99-N/A	99-N/A	99-N/A	99-N/A	99-N/A	99-N/A	99-N/A	99-N/A	99-N/A	99-N/A	99-N/A	99-N/A
509	1949	1-MEDICARE	1-FEMALE	2-HISPANIC OR LATINO	2-WHITE	MD	1-NON REACTIVE	2016	66.6438	25	DC	99-N/A	99-N/A	99-N/A	99-N/A	99-N/A	99-N/A	99-N/A	99-N/A	99-N/A	99-N/A	99-N/A	99-N/A	99-N/A	99-N/A	99-N/A	99-N/A	99-N/A	99-N/A	99-N/A	99-N/A	99-N/A	99-N/A	99-N/A	99-N/A	99-N/A	99-N/A	99-N/A	99-N/A	99-N/A	99-N/A	99-N/A	99-N/A	99-N/A	99-N/A	99-N/A	99-N/A	99-N/A	99-N/A
510	1952	2-MEDICAID	1-FEMALE	1-NON HISPANIC	1-BLACK OR AFRICAN AMERICAN	MD	1-NON REACTIVE	2015	63.0932	34	DC	99-N/A	99-N/A	99-N/A	99-N/A	99-N/A	99-N/A	99-N/A	99-N/A	99-N/A	99-N/A	99-N/A	99-N/A	99-N/A	99-N/A	99-N/A	99-N/A	99-N/A	99-N/A	99-N/A	99-N/A	99-N/A	99-N/A	99-N/A	99-N/A	99-N/A	99-N/A	99-N/A	99-N/A	99-N/A	99-N/A	99-N/A	99-N/A	99-N/A	99-N/A	99-N/A	99-N/A	99-N/A	99-N/A
511	1952	3-PRIVATE	2-MALE	1-NON HISPANIC	1-BLACK OR AFRICAN AMERICAN	MD	1-NON REACTIVE	2016	64.0055	34	DC	99-N/A	99-N/A	99-N/A	99-N/A	99-N/A	99-N/A	99-N/A	99-N/A	99-N/A	99-N/A	99-N/A	99-N/A	99-N/A	99-N/A	99-N/A	99-N/A	99-N/A	99-N/A	99-N/A	99-N/A	99-N/A	99-N/A	99-N/A	99-N/A	99-N/A	99-N/A	99-N/A	99-N/A	99-N/A	99-N/A	99-N/A	99-N/A	99-N/A	99-N/A	99-N/A	99-N/A	99-N/A	99-N/A
512	1952	1-MEDICARE	1-FEMALE	1-NON HISPANIC	2-WHITE	MD	1-NON REACTIVE	2016	63.8795	34	DC	99-N/A	99-N/A	99-N/A	99-N/A	99-N/A	99-N/A	99-N/A	99-N/A	99-N/A	99-N/A	99-N/A	99-N/A	99-N/A	99-N/A	99-N/A	99-N/A	99-N/A	99-N/A	99-N/A	99-N/A	99-N/A	99-N/A	99-N/A	99-N/A	99-N/A	99-N/A	99-N/A	99-N/A	99-N/A	99-N/A	99-N/A	99-N/A	99-N/A	99-N/A	99-N/A	99-N/A	99-N/A	99-N/A
513	1952	3-PRIVATE	1-FEMALE	1-NON HISPANIC	1-BLACK OR AFRICAN AMERICAN	MD	1-NON REACTIVE	2015	63.0164	34	DC	99-N/A	99-N/A	99-N/A	99-N/A	99-N/A	99-N/A	99-N/A	99-N/A	99-N/A	99-N/A	99-N/A	99-N/A	99-N/A	99-N/A	99-N/A	99-N/A	99-N/A	99-N/A	99-N/A	99-N/A	99-N/A	99-N/A	99-N/A	99-N/A	99-N/A	99-N/A	99-N/A	99-N/A	99-N/A	99-N/A	99-N/A	99-N/A	99-N/A	99-N/A	99-N/A	99-N/A	99-N/A	99-N/A
514	1952	2-MEDICAID	1-FEMALE	1-NON HISPANIC	2-WHITE	DC	1-NON REACTIVE	2015	63.3123	34	DC	99-N/A	99-N/A	99-N/A	99-N/A	99-N/A	99-N/A	99-N/A	99-N/A	99-N/A	99-N/A	99-N/A	99-N/A	99-N/A	99-N/A	99-N/A	99-N/A	99-N/A	99-N/A	99-N/A	99-N/A	99-N/A	99-N/A	99-N/A	99-N/A	99-N/A	99-N/A	99-N/A	99-N/A	99-N/A	99-N/A	99-N/A	99-N/A	99-N/A	99-N/A	99-N/A	99-N/A	99-N/A	99-N/A
515	1952	3-PRIVATE	2-MALE	1-NON HISPANIC	55-UNKNOWN OR OTHER	MD	1-NON REACTIVE	2016	63.9479	34	DC	99-N/A	99-N/A	99-N/A	99-N/A	99-N/A	99-N/A	99-N/A	99-N/A	99-N/A	99-N/A	99-N/A	99-N/A	99-N/A	99-N/A	99-N/A	99-N/A	99-N/A	99-N/A	99-N/A	99-N/A	99-N/A	99-N/A	99-N/A	99-N/A	99-N/A	99-N/A	99-N/A	99-N/A	99-N/A	99-N/A	99-N/A	99-N/A	99-N/A	99-N/A	99-N/A	99-N/A	99-N/A	99-N/A
516	1952	3-PRIVATE	1-FEMALE	1-NON HISPANIC	2-WHITE	MD	1-NON REACTIVE	2016	64.0274	34	DC	99-N/A	99-N/A	99-N/A	99-N/A	99-N/A	99-N/A	99-N/A	99-N/A	99-N/A	99-N/A	99-N/A	99-N/A	99-N/A	99-N/A	99-N/A	99-N/A	99-N/A	99-N/A	99-N/A	99-N/A	99-N/A	99-N/A	99-N/A	99-N/A	99-N/A	99-N/A	99-N/A	99-N/A	99-N/A	99-N/A	99-N/A	99-N/A	99-N/A	99-N/A	99-N/A	99-N/A	99-N/A	99-N/A
517	1952	3-PRIVATE	1-FEMALE	2-HISPANIC OR LATINO	55-UNKNOWN OR OTHER	MD	1-NON REACTIVE	2015	63.1726	34	DC	99-N/A	99-N/A	99-N/A	99-N/A	99-N/A	99-N/A	99-N/A	99-N/A	99-N/A	99-N/A	99-N/A	99-N/A	99-N/A	99-N/A	99-N/A	99-N/A	99-N/A	99-N/A	99-N/A	99-N/A	99-N/A	99-N/A	99-N/A	99-N/A	99-N/A	99-N/A	99-N/A	99-N/A	99-N/A	99-N/A	99-N/A	99-N/A	99-N/A	99-N/A	99-N/A	99-N/A	99-N/A	99-N/A
518	1952	2-MEDICAID	2-MALE	1-NON HISPANIC	1-BLACK OR AFRICAN AMERICAN	DC	1-NON REACTIVE	2016	63.7288	34	DC	99-N/A	99-N/A	99-N/A	99-N/A	99-N/A	99-N/A	99-N/A	99-N/A	99-N/A	99-N/A	99-N/A	99-N/A	99-N/A	99-N/A	99-N/A	99-N/A	99-N/A	99-N/A	99-N/A	99-N/A	99-N/A	99-N/A	99-N/A	99-N/A	99-N/A	99-N/A	99-N/A	99-N/A	99-N/A	99-N/A	99-N/A	99-N/A	99-N/A	99-N/A	99-N/A	99-N/A	99-N/A	99-N/A
519	1952	3-PRIVATE	1-FEMALE	1-NON HISPANIC	2-WHITE	MD	1-NON REACTIVE	2016	63.6795	34	DC	99-N/A	99-N/A	99-N/A	99-N/A	99-N/A	99-N/A	99-N/A	99-N/A	99-N/A	99-N/A	99-N/A	99-N/A	99-N/A	99-N/A	99-N/A	99-N/A	99-N/A	99-N/A	99-N/A	99-N/A	99-N/A	99-N/A	99-N/A	99-N/A	99-N/A	99-N/A	99-N/A	99-N/A	99-N/A	99-N/A	99-N/A	99-N/A	99-N/A	99-N/A	99-N/A	99-N/A	99-N/A	99-N/A
520	1952	3-PRIVATE	2-MALE	1-NON HISPANIC	2-WHITE	MD	1-NON REACTIVE	2015	62.9616	34	DC	99-N/A	99-N/A	99-N/A	99-N/A	99-N/A	99-N/A	99-N/A	99-N/A	99-N/A	99-N/A	99-N/A	99-N/A	99-N/A	99-N/A	99-N/A	99-N/A	99-N/A	99-N/A	99-N/A	99-N/A	99-N/A	99-N/A	99-N/A	99-N/A	99-N/A	99-N/A	99-N/A	99-N/A	99-N/A	99-N/A	99-N/A	99-N/A	99-N/A	99-N/A	99-N/A	99-N/A	99-N/A	99-N/A
521	1953	3-PRIVATE	1-FEMALE	1-NON HISPANIC	2-WHITE	MD	1-NON REACTIVE	2016	63.0685	34	DC	99-N/A	99-N/A	99-N/A	99-N/A	99-N/A	99-N/A	99-N/A	99-N/A	99-N/A	99-N/A	99-N/A	99-N/A	99-N/A	99-N/A	99-N/A	99-N/A	99-N/A	99-N/A	99-N/A	99-N/A	99-N/A	99-N/A	99-N/A	99-N/A	99-N/A	99-N/A	99-N/A	99-N/A	99-N/A	99-N/A	99-N/A	99-N/A	99-N/A	99-N/A	99-N/A	99-N/A	99-N/A	99-N/A
522	1953	2-MEDICAID	2-MALE	1-NON HISPANIC	2-WHITE	DC	1-NON REACTIVE	2015	62.6767	34	DC	99-N/A	99-N/A	99-N/A	99-N/A	99-N/A	99-N/A	99-N/A	99-N/A	99-N/A	99-N/A	99-N/A	99-N/A	99-N/A	99-N/A	99-N/A	99-N/A	99-N/A	99-N/A	99-N/A	99-N/A	99-N/A	99-N/A	99-N/A	99-N/A	99-N/A	99-N/A	99-N/A	99-N/A	99-N/A	99-N/A	99-N/A	99-N/A	99-N/A	99-N/A	99-N/A	99-N/A	99-N/A	99-N/A
523	1953	3-PRIVATE	1-FEMALE	1-NON HISPANIC	2-WHITE	MD	1-NON REACTIVE	2015	62.9507	34	DC	99-N/A	99-N/A	99-N/A	99-N/A	99-N/A	99-N/A	99-N/A	99-N/A	99-N/A	99-N/A	99-N/A	99-N/A	99-N/A	99-N/A	99-N/A	99-N/A	99-N/A	99-N/A	99-N/A	99-N/A	99-N/A	99-N/A	99-N/A	99-N/A	99-N/A	99-N/A	99-N/A	99-N/A	99-N/A	99-N/A	99-N/A	99-N/A	99-N/A	99-N/A	99-N/A	99-N/A	99-N/A	99-N/A
524	1953	3-PRIVATE	2-MALE	1-NON HISPANIC	1-BLACK OR AFRICAN AMERICAN	MD	1-NON REACTIVE	2015	62.5288	34	DC	99-N/A	99-N/A	99-N/A	99-N/A	99-N/A	99-N/A	99-N/A	99-N/A	99-N/A	99-N/A	99-N/A	99-N/A	99-N/A	99-N/A	99-N/A	99-N/A	99-N/A	99-N/A	99-N/A	99-N/A	99-N/A	99-N/A	99-N/A	99-N/A	99-N/A	99-N/A	99-N/A	99-N/A	99-N/A	99-N/A	99-N/A	99-N/A	99-N/A	99-N/A	99-N/A	99-N/A	99-N/A	99-N/A
525	1953	3-PRIVATE	2-MALE	1-NON HISPANIC	1-BLACK OR AFRICAN AMERICAN	MD	1-NON REACTIVE	2015	62.6959	34	DC	99-N/A	99-N/A	99-N/A	99-N/A	99-N/A	99-N/A	99-N/A	99-N/A	99-N/A	99-N/A	99-N/A	99-N/A	99-N/A	99-N/A	99-N/A	99-N/A	99-N/A	99-N/A	99-N/A	99-N/A	99-N/A	99-N/A	99-N/A	99-N/A	99-N/A	99-N/A	99-N/A	99-N/A	99-N/A	99-N/A	99-N/A	99-N/A	99-N/A	99-N/A	99-N/A	99-N/A	99-N/A	99-N/A
526	1953	2-MEDICAID	1-FEMALE	1-NON HISPANIC	1-BLACK OR AFRICAN AMERICAN	MD	1-NON REACTIVE	2015	62.6384	34	DC	99-N/A	99-N/A	99-N/A	99-N/A	99-N/A	99-N/A	99-N/A	99-N/A	99-N/A	99-N/A	99-N/A	99-N/A	99-N/A	99-N/A	99-N/A	99-N/A	99-N/A	99-N/A	99-N/A	99-N/A	99-N/A	99-N/A	99-N/A	99-N/A	99-N/A	99-N/A	99-N/A	99-N/A	99-N/A	99-N/A	99-N/A	99-N/A	99-N/A	99-N/A	99-N/A	99-N/A	99-N/A	99-N/A
527	1946	3-PRIVATE	2-MALE	1-NON HISPANIC	1-BLACK OR AFRICAN AMERICAN	DC	1-NON REACTIVE	2016	69.0877	18	DC	99-N/A	99-N/A	99-N/A	99-N/A	99-N/A	99-N/A	99-N/A	99-N/A	99-N/A	99-N/A	99-N/A	99-N/A	99-N/A	99-N/A	99-N/A	99-N/A	99-N/A	99-N/A	99-N/A	99-N/A	99-N/A	99-N/A	99-N/A	99-N/A	99-N/A	99-N/A	99-N/A	99-N/A	99-N/A	99-N/A	99-N/A	99-N/A	99-N/A	99-N/A	99-N/A	99-N/A	99-N/A	99-N/A
528	1953	3-PRIVATE	1-FEMALE	1-NON HISPANIC	2-WHITE	MD	2-REACTIVE	2016	63.3178	34	DC	1-Yes	1-Yes	2016	0	0-Negative	63.3178	0	0-No	99-N/A	0-No	0-No	99-N/A	99-N/A	0- None	0-No	99-N/A	0-No	99-N/A	99-N/A	99-N/A	99-N/A	99-N/A	99-N/A	99-N/A	99-N/A	0-NO	99-N/A	0- No	0- No	0- No	99-N/A	0-NO	99-N/A	0-NO	0-NO	0-No	99-N/A	99-N/A
529	1953	3-PRIVATE	1-FEMALE	1-NON HISPANIC	2-WHITE	MD	1-NON REACTIVE	2016	63.6274	34	DC	99-N/A	99-N/A	99-N/A	99-N/A	99-N/A	99-N/A	99-N/A	99-N/A	99-N/A	99-N/A	99-N/A	99-N/A	99-N/A	99-N/A	99-N/A	99-N/A	99-N/A	99-N/A	99-N/A	99-N/A	99-N/A	99-N/A	99-N/A	99-N/A	99-N/A	99-N/A	99-N/A	99-N/A	99-N/A	99-N/A	99-N/A	99-N/A	99-N/A	99-N/A	99-N/A	99-N/A	99-N/A	99-N/A
530	1953	3-PRIVATE	2-MALE	1-NON HISPANIC	2-WHITE	DC	1-NON REACTIVE	2016	63.3507	34	DC	99-N/A	99-N/A	99-N/A	99-N/A	99-N/A	99-N/A	99-N/A	99-N/A	99-N/A	99-N/A	99-N/A	99-N/A	99-N/A	99-N/A	99-N/A	99-N/A	99-N/A	99-N/A	99-N/A	99-N/A	99-N/A	99-N/A	99-N/A	99-N/A	99-N/A	99-N/A	99-N/A	99-N/A	99-N/A	99-N/A	99-N/A	99-N/A	99-N/A	99-N/A	99-N/A	99-N/A	99-N/A	99-N/A
531	1953	2-MEDICAID	1-FEMALE	1-NON HISPANIC	1-BLACK OR AFRICAN AMERICAN	DC	1-NON REACTIVE	2016	62.9534	34	DC	99-N/A	99-N/A	99-N/A	99-N/A	99-N/A	99-N/A	99-N/A	99-N/A	99-N/A	99-N/A	99-N/A	99-N/A	99-N/A	99-N/A	99-N/A	99-N/A	99-N/A	99-N/A	99-N/A	99-N/A	99-N/A	99-N/A	99-N/A	99-N/A	99-N/A	99-N/A	99-N/A	99-N/A	99-N/A	99-N/A	99-N/A	99-N/A	99-N/A	99-N/A	99-N/A	99-N/A	99-N/A	99-N/A
532	1953	3-PRIVATE	1-FEMALE	1-NON HISPANIC	2-WHITE	MD	1-NON REACTIVE	2015	62.5123	34	DC	99-N/A	99-N/A	99-N/A	99-N/A	99-N/A	99-N/A	99-N/A	99-N/A	99-N/A	99-N/A	99-N/A	99-N/A	99-N/A	99-N/A	99-N/A	99-N/A	99-N/A	99-N/A	99-N/A	99-N/A	99-N/A	99-N/A	99-N/A	99-N/A	99-N/A	99-N/A	99-N/A	99-N/A	99-N/A	99-N/A	99-N/A	99-N/A	99-N/A	99-N/A	99-N/A	99-N/A	99-N/A	99-N/A
533	1953	3-PRIVATE	2-MALE	1-NON HISPANIC	2-WHITE	MD	1-NON REACTIVE	2016	63.1205	34	DC	99-N/A	99-N/A	99-N/A	99-N/A	99-N/A	99-N/A	99-N/A	99-N/A	99-N/A	99-N/A	99-N/A	99-N/A	99-N/A	99-N/A	99-N/A	99-N/A	99-N/A	99-N/A	99-N/A	99-N/A	99-N/A	99-N/A	99-N/A	99-N/A	99-N/A	99-N/A	99-N/A	99-N/A	99-N/A	99-N/A	99-N/A	99-N/A	99-N/A	99-N/A	99-N/A	99-N/A	99-N/A	99-N/A
534	1953	2-MEDICAID	1-FEMALE	1-NON HISPANIC	2-WHITE	MD	1-NON REACTIVE	2016	63.2493	34	DC	99-N/A	99-N/A	99-N/A	99-N/A	99-N/A	99-N/A	99-N/A	99-N/A	99-N/A	99-N/A	99-N/A	99-N/A	99-N/A	99-N/A	99-N/A	99-N/A	99-N/A	99-N/A	99-N/A	99-N/A	99-N/A	99-N/A	99-N/A	99-N/A	99-N/A	99-N/A	99-N/A	99-N/A	99-N/A	99-N/A	99-N/A	99-N/A	99-N/A	99-N/A	99-N/A	99-N/A	99-N/A	99-N/A
535	1953	4-SELF PAY	2-MALE	1-NON HISPANIC	55-UNKNOWN OR OTHER	MD	1-NON REACTIVE	2016	63.0603	34	DC	99-N/A	99-N/A	99-N/A	99-N/A	99-N/A	99-N/A	99-N/A	99-N/A	99-N/A	99-N/A	99-N/A	99-N/A	99-N/A	99-N/A	99-N/A	99-N/A	99-N/A	99-N/A	99-N/A	99-N/A	99-N/A	99-N/A	99-N/A	99-N/A	99-N/A	99-N/A	99-N/A	99-N/A	99-N/A	99-N/A	99-N/A	99-N/A	99-N/A	99-N/A	99-N/A	99-N/A	99-N/A	99-N/A
536	1953	3-PRIVATE	1-FEMALE	1-NON HISPANIC	1-BLACK OR AFRICAN AMERICAN	MD	1-NON REACTIVE	2015	62.1945	34	DC	99-N/A	99-N/A	99-N/A	99-N/A	99-N/A	99-N/A	99-N/A	99-N/A	99-N/A	99-N/A	99-N/A	99-N/A	99-N/A	99-N/A	99-N/A	99-N/A	99-N/A	99-N/A	99-N/A	99-N/A	99-N/A	99-N/A	99-N/A	99-N/A	99-N/A	99-N/A	99-N/A	99-N/A	99-N/A	99-N/A	99-N/A	99-N/A	99-N/A	99-N/A	99-N/A	99-N/A	99-N/A	99-N/A
537	1953	3-PRIVATE	2-MALE	1-NON HISPANIC	1-BLACK OR AFRICAN AMERICAN	MD	1-NON REACTIVE	2016	63.1452	34	DC	99-N/A	99-N/A	99-N/A	99-N/A	99-N/A	99-N/A	99-N/A	99-N/A	99-N/A	99-N/A	99-N/A	99-N/A	99-N/A	99-N/A	99-N/A	99-N/A	99-N/A	99-N/A	99-N/A	99-N/A	99-N/A	99-N/A	99-N/A	99-N/A	99-N/A	99-N/A	99-N/A	99-N/A	99-N/A	99-N/A	99-N/A	99-N/A	99-N/A	99-N/A	99-N/A	99-N/A	99-N/A	99-N/A
538	1953	3-PRIVATE	1-FEMALE	1-NON HISPANIC	2-WHITE	MD	1-NON REACTIVE	2016	62.5342	34	DC	99-N/A	99-N/A	99-N/A	99-N/A	99-N/A	99-N/A	99-N/A	99-N/A	99-N/A	99-N/A	99-N/A	99-N/A	99-N/A	99-N/A	99-N/A	99-N/A	99-N/A	99-N/A	99-N/A	99-N/A	99-N/A	99-N/A	99-N/A	99-N/A	99-N/A	99-N/A	99-N/A	99-N/A	99-N/A	99-N/A	99-N/A	99-N/A	99-N/A	99-N/A	99-N/A	99-N/A	99-N/A	99-N/A
539	1953	3-PRIVATE	1-FEMALE	1-NON HISPANIC	1-BLACK OR AFRICAN AMERICAN	MD	2-REACTIVE	2015	62.0767	34	DC	1-Yes	1-Yes	2015	0	0-Negative	62.074	0	1-Yes	0-Negative	0-No	0-No	99-N/A	99-N/A	0- None	0-No	99-N/A	0-No	99-N/A	99-N/A	99-N/A	99-N/A	99-N/A	99-N/A	99-N/A	99-N/A	0-NO	99-N/A	0- No	0- No	0- No	99-N/A	0-NO	99-N/A	0-NO	0-NO	0-No	99-N/A	99-N/A
540	1953	3-PRIVATE	1-FEMALE	1-NON HISPANIC	2-WHITE	MD	1-NON REACTIVE	2016	62.7753	34	DC	99-N/A	99-N/A	99-N/A	99-N/A	99-N/A	99-N/A	99-N/A	99-N/A	99-N/A	99-N/A	99-N/A	99-N/A	99-N/A	99-N/A	99-N/A	99-N/A	99-N/A	99-N/A	99-N/A	99-N/A	99-N/A	99-N/A	99-N/A	99-N/A	99-N/A	99-N/A	99-N/A	99-N/A	99-N/A	99-N/A	99-N/A	99-N/A	99-N/A	99-N/A	99-N/A	99-N/A	99-N/A	99-N/A
541	1953	1-MEDICARE	2-MALE	1-NON HISPANIC	2-WHITE	MD	1-NON REACTIVE	2015	61.7836	34	DC	99-N/A	99-N/A	99-N/A	99-N/A	99-N/A	99-N/A	99-N/A	99-N/A	99-N/A	99-N/A	99-N/A	99-N/A	99-N/A	99-N/A	99-N/A	99-N/A	99-N/A	99-N/A	99-N/A	99-N/A	99-N/A	99-N/A	99-N/A	99-N/A	99-N/A	99-N/A	99-N/A	99-N/A	99-N/A	99-N/A	99-N/A	99-N/A	99-N/A	99-N/A	99-N/A	99-N/A	99-N/A	99-N/A
542	1954	3-PRIVATE	2-MALE	1-NON HISPANIC	55-UNKNOWN OR OTHER	MD	1-NON REACTIVE	2016	62.4137	34	DC	99-N/A	99-N/A	99-N/A	99-N/A	99-N/A	99-N/A	99-N/A	99-N/A	99-N/A	99-N/A	99-N/A	99-N/A	99-N/A	99-N/A	99-N/A	99-N/A	99-N/A	99-N/A	99-N/A	99-N/A	99-N/A	99-N/A	99-N/A	99-N/A	99-N/A	99-N/A	99-N/A	99-N/A	99-N/A	99-N/A	99-N/A	99-N/A	99-N/A	99-N/A	99-N/A	99-N/A	99-N/A	99-N/A
543	1954	3-PRIVATE	1-FEMALE	1-NON HISPANIC	1-BLACK OR AFRICAN AMERICAN	MD	1-NON REACTIVE	2015	61.8356	34	DC	99-N/A	99-N/A	99-N/A	99-N/A	99-N/A	99-N/A	99-N/A	99-N/A	99-N/A	99-N/A	99-N/A	99-N/A	99-N/A	99-N/A	99-N/A	99-N/A	99-N/A	99-N/A	99-N/A	99-N/A	99-N/A	99-N/A	99-N/A	99-N/A	99-N/A	99-N/A	99-N/A	99-N/A	99-N/A	99-N/A	99-N/A	99-N/A	99-N/A	99-N/A	99-N/A	99-N/A	99-N/A	99-N/A
544	1954	3-PRIVATE	1-FEMALE	1-NON HISPANIC	2-WHITE	MD	1-NON REACTIVE	2015	61.8904	34	DC	99-N/A	99-N/A	99-N/A	99-N/A	99-N/A	99-N/A	99-N/A	99-N/A	99-N/A	99-N/A	99-N/A	99-N/A	99-N/A	99-N/A	99-N/A	99-N/A	99-N/A	99-N/A	99-N/A	99-N/A	99-N/A	99-N/A	99-N/A	99-N/A	99-N/A	99-N/A	99-N/A	99-N/A	99-N/A	99-N/A	99-N/A	99-N/A	99-N/A	99-N/A	99-N/A	99-N/A	99-N/A	99-N/A
545	1954	3-PRIVATE	1-FEMALE	1-NON HISPANIC	1-BLACK OR AFRICAN AMERICAN	MD	1-NON REACTIVE	2016	62.3479	34	DC	99-N/A	99-N/A	99-N/A	99-N/A	99-N/A	99-N/A	99-N/A	99-N/A	99-N/A	99-N/A	99-N/A	99-N/A	99-N/A	99-N/A	99-N/A	99-N/A	99-N/A	99-N/A	99-N/A	99-N/A	99-N/A	99-N/A	99-N/A	99-N/A	99-N/A	99-N/A	99-N/A	99-N/A	99-N/A	99-N/A	99-N/A	99-N/A	99-N/A	99-N/A	99-N/A	99-N/A	99-N/A	99-N/A
546	1954	2-MEDICAID	1-FEMALE	1-NON HISPANIC	1-BLACK OR AFRICAN AMERICAN	DC	1-NON REACTIVE	2016	62.4137	34	DC	99-N/A	99-N/A	99-N/A	99-N/A	99-N/A	99-N/A	99-N/A	99-N/A	99-N/A	99-N/A	99-N/A	99-N/A	99-N/A	99-N/A	99-N/A	99-N/A	99-N/A	99-N/A	99-N/A	99-N/A	99-N/A	99-N/A	99-N/A	99-N/A	99-N/A	99-N/A	99-N/A	99-N/A	99-N/A	99-N/A	99-N/A	99-N/A	99-N/A	99-N/A	99-N/A	99-N/A	99-N/A	99-N/A
547	1954	2-MEDICAID	2-MALE	1-NON HISPANIC	2-WHITE	MD	1-NON REACTIVE	2016	61.989	34	DC	99-N/A	99-N/A	99-N/A	99-N/A	99-N/A	99-N/A	99-N/A	99-N/A	99-N/A	99-N/A	99-N/A	99-N/A	99-N/A	99-N/A	99-N/A	99-N/A	99-N/A	99-N/A	99-N/A	99-N/A	99-N/A	99-N/A	99-N/A	99-N/A	99-N/A	99-N/A	99-N/A	99-N/A	99-N/A	99-N/A	99-N/A	99-N/A	99-N/A	99-N/A	99-N/A	99-N/A	99-N/A	99-N/A
548	1954	2-MEDICAID	2-MALE	3-OTHER	55-UNKNOWN OR OTHER	MD	1-NON REACTIVE	2016	62.2603	34	DC	99-N/A	99-N/A	99-N/A	99-N/A	99-N/A	99-N/A	99-N/A	99-N/A	99-N/A	99-N/A	99-N/A	99-N/A	99-N/A	99-N/A	99-N/A	99-N/A	99-N/A	99-N/A	99-N/A	99-N/A	99-N/A	99-N/A	99-N/A	99-N/A	99-N/A	99-N/A	99-N/A	99-N/A	99-N/A	99-N/A	99-N/A	99-N/A	99-N/A	99-N/A	99-N/A	99-N/A	99-N/A	99-N/A
549	1954	3-PRIVATE	2-MALE	3-OTHER	2-WHITE	MD	1-NON REACTIVE	2015	61.7616	34	DC	99-N/A	99-N/A	99-N/A	99-N/A	99-N/A	99-N/A	99-N/A	99-N/A	99-N/A	99-N/A	99-N/A	99-N/A	99-N/A	99-N/A	99-N/A	99-N/A	99-N/A	99-N/A	99-N/A	99-N/A	99-N/A	99-N/A	99-N/A	99-N/A	99-N/A	99-N/A	99-N/A	99-N/A	99-N/A	99-N/A	99-N/A	99-N/A	99-N/A	99-N/A	99-N/A	99-N/A	99-N/A	99-N/A
550	1954	2-MEDICAID	1-FEMALE	1-NON HISPANIC	2-WHITE	MD	1-NON REACTIVE	2015	61.6548	34	DC	99-N/A	99-N/A	99-N/A	99-N/A	99-N/A	99-N/A	99-N/A	99-N/A	99-N/A	99-N/A	99-N/A	99-N/A	99-N/A	99-N/A	99-N/A	99-N/A	99-N/A	99-N/A	99-N/A	99-N/A	99-N/A	99-N/A	99-N/A	99-N/A	99-N/A	99-N/A	99-N/A	99-N/A	99-N/A	99-N/A	99-N/A	99-N/A	99-N/A	99-N/A	99-N/A	99-N/A	99-N/A	99-N/A
551	1954	3-PRIVATE	1-FEMALE	1-NON HISPANIC	2-WHITE	MD	1-NON REACTIVE	2016	62.1534	34	DC	99-N/A	99-N/A	99-N/A	99-N/A	99-N/A	99-N/A	99-N/A	99-N/A	99-N/A	99-N/A	99-N/A	99-N/A	99-N/A	99-N/A	99-N/A	99-N/A	99-N/A	99-N/A	99-N/A	99-N/A	99-N/A	99-N/A	99-N/A	99-N/A	99-N/A	99-N/A	99-N/A	99-N/A	99-N/A	99-N/A	99-N/A	99-N/A	99-N/A	99-N/A	99-N/A	99-N/A	99-N/A	99-N/A
552	1954	3-PRIVATE	1-FEMALE	1-NON HISPANIC	2-WHITE	MD	1-NON REACTIVE	2015	61.3205	34	DC	99-N/A	99-N/A	99-N/A	99-N/A	99-N/A	99-N/A	99-N/A	99-N/A	99-N/A	99-N/A	99-N/A	99-N/A	99-N/A	99-N/A	99-N/A	99-N/A	99-N/A	99-N/A	99-N/A	99-N/A	99-N/A	99-N/A	99-N/A	99-N/A	99-N/A	99-N/A	99-N/A	99-N/A	99-N/A	99-N/A	99-N/A	99-N/A	99-N/A	99-N/A	99-N/A	99-N/A	99-N/A	99-N/A
553	1954	2-MEDICAID	2-MALE	1-NON HISPANIC	1-BLACK OR AFRICAN AMERICAN	DC	1-NON REACTIVE	2016	62.5151	34	DC	99-N/A	99-N/A	99-N/A	99-N/A	99-N/A	99-N/A	99-N/A	99-N/A	99-N/A	99-N/A	99-N/A	99-N/A	99-N/A	99-N/A	99-N/A	99-N/A	99-N/A	99-N/A	99-N/A	99-N/A	99-N/A	99-N/A	99-N/A	99-N/A	99-N/A	99-N/A	99-N/A	99-N/A	99-N/A	99-N/A	99-N/A	99-N/A	99-N/A	99-N/A	99-N/A	99-N/A	99-N/A	99-N/A
554	1954	3-PRIVATE	1-FEMALE	1-NON HISPANIC	3-ASIAN	MD	1-NON REACTIVE	2016	61.9808	34	DC	99-N/A	99-N/A	99-N/A	99-N/A	99-N/A	99-N/A	99-N/A	99-N/A	99-N/A	99-N/A	99-N/A	99-N/A	99-N/A	99-N/A	99-N/A	99-N/A	99-N/A	99-N/A	99-N/A	99-N/A	99-N/A	99-N/A	99-N/A	99-N/A	99-N/A	99-N/A	99-N/A	99-N/A	99-N/A	99-N/A	99-N/A	99-N/A	99-N/A	99-N/A	99-N/A	99-N/A	99-N/A	99-N/A
555	1954	3-PRIVATE	1-FEMALE	1-NON HISPANIC	1-BLACK OR AFRICAN AMERICAN	MD	1-NON REACTIVE	2015	61.2301	34	DC	99-N/A	99-N/A	99-N/A	99-N/A	99-N/A	99-N/A	99-N/A	99-N/A	99-N/A	99-N/A	99-N/A	99-N/A	99-N/A	99-N/A	99-N/A	99-N/A	99-N/A	99-N/A	99-N/A	99-N/A	99-N/A	99-N/A	99-N/A	99-N/A	99-N/A	99-N/A	99-N/A	99-N/A	99-N/A	99-N/A	99-N/A	99-N/A	99-N/A	99-N/A	99-N/A	99-N/A	99-N/A	99-N/A
556	1954	3-PRIVATE	1-FEMALE	1-NON HISPANIC	55-UNKNOWN OR OTHER	MD	1-NON REACTIVE	2016	62.2027	34	DC	99-N/A	99-N/A	99-N/A	99-N/A	99-N/A	99-N/A	99-N/A	99-N/A	99-N/A	99-N/A	99-N/A	99-N/A	99-N/A	99-N/A	99-N/A	99-N/A	99-N/A	99-N/A	99-N/A	99-N/A	99-N/A	99-N/A	99-N/A	99-N/A	99-N/A	99-N/A	99-N/A	99-N/A	99-N/A	99-N/A	99-N/A	99-N/A	99-N/A	99-N/A	99-N/A	99-N/A	99-N/A	99-N/A
557	1954	3-PRIVATE	1-FEMALE	1-NON HISPANIC	1-BLACK OR AFRICAN AMERICAN	MD	1-NON REACTIVE	2016	62.1397	34	DC	99-N/A	99-N/A	99-N/A	99-N/A	99-N/A	99-N/A	99-N/A	99-N/A	99-N/A	99-N/A	99-N/A	99-N/A	99-N/A	99-N/A	99-N/A	99-N/A	99-N/A	99-N/A	99-N/A	99-N/A	99-N/A	99-N/A	99-N/A	99-N/A	99-N/A	99-N/A	99-N/A	99-N/A	99-N/A	99-N/A	99-N/A	99-N/A	99-N/A	99-N/A	99-N/A	99-N/A	99-N/A	99-N/A
558	1954	2-MEDICAID	1-FEMALE	1-NON HISPANIC	2-WHITE	MD	1-NON REACTIVE	2015	61.4712	34	DC	99-N/A	99-N/A	99-N/A	99-N/A	99-N/A	99-N/A	99-N/A	99-N/A	99-N/A	99-N/A	99-N/A	99-N/A	99-N/A	99-N/A	99-N/A	99-N/A	99-N/A	99-N/A	99-N/A	99-N/A	99-N/A	99-N/A	99-N/A	99-N/A	99-N/A	99-N/A	99-N/A	99-N/A	99-N/A	99-N/A	99-N/A	99-N/A	99-N/A	99-N/A	99-N/A	99-N/A	99-N/A	99-N/A
559	1954	3-PRIVATE	2-MALE	1-NON HISPANIC	2-WHITE	MD	1-NON REACTIVE	2016	62.126	34	DC	99-N/A	99-N/A	99-N/A	99-N/A	99-N/A	99-N/A	99-N/A	99-N/A	99-N/A	99-N/A	99-N/A	99-N/A	99-N/A	99-N/A	99-N/A	99-N/A	99-N/A	99-N/A	99-N/A	99-N/A	99-N/A	99-N/A	99-N/A	99-N/A	99-N/A	99-N/A	99-N/A	99-N/A	99-N/A	99-N/A	99-N/A	99-N/A	99-N/A	99-N/A	99-N/A	99-N/A	99-N/A	99-N/A
560	1954	3-PRIVATE	1-FEMALE	1-NON HISPANIC	2-WHITE	MD	1-NON REACTIVE	2016	62.0219	34	DC	99-N/A	99-N/A	99-N/A	99-N/A	99-N/A	99-N/A	99-N/A	99-N/A	99-N/A	99-N/A	99-N/A	99-N/A	99-N/A	99-N/A	99-N/A	99-N/A	99-N/A	99-N/A	99-N/A	99-N/A	99-N/A	99-N/A	99-N/A	99-N/A	99-N/A	99-N/A	99-N/A	99-N/A	99-N/A	99-N/A	99-N/A	99-N/A	99-N/A	99-N/A	99-N/A	99-N/A	99-N/A	99-N/A
561	1954	3-PRIVATE	1-FEMALE	1-NON HISPANIC	2-WHITE	MD	1-NON REACTIVE	2016	62.0219	34	DC	99-N/A	99-N/A	99-N/A	99-N/A	99-N/A	99-N/A	99-N/A	99-N/A	99-N/A	99-N/A	99-N/A	99-N/A	99-N/A	99-N/A	99-N/A	99-N/A	99-N/A	99-N/A	99-N/A	99-N/A	99-N/A	99-N/A	99-N/A	99-N/A	99-N/A	99-N/A	99-N/A	99-N/A	99-N/A	99-N/A	99-N/A	99-N/A	99-N/A	99-N/A	99-N/A	99-N/A	99-N/A	99-N/A
562	1954	3-PRIVATE	2-MALE	1-NON HISPANIC	55-UNKNOWN OR OTHER	DC	1-NON REACTIVE	2015	61.4027	34	DC	99-N/A	99-N/A	99-N/A	99-N/A	99-N/A	99-N/A	99-N/A	99-N/A	99-N/A	99-N/A	99-N/A	99-N/A	99-N/A	99-N/A	99-N/A	99-N/A	99-N/A	99-N/A	99-N/A	99-N/A	99-N/A	99-N/A	99-N/A	99-N/A	99-N/A	99-N/A	99-N/A	99-N/A	99-N/A	99-N/A	99-N/A	99-N/A	99-N/A	99-N/A	99-N/A	99-N/A	99-N/A	99-N/A
563	1954	3-PRIVATE	2-MALE	1-NON HISPANIC	1-BLACK OR AFRICAN AMERICAN	DC	1-NON REACTIVE	2016	62.1233	34	DC	99-N/A	99-N/A	99-N/A	99-N/A	99-N/A	99-N/A	99-N/A	99-N/A	99-N/A	99-N/A	99-N/A	99-N/A	99-N/A	99-N/A	99-N/A	99-N/A	99-N/A	99-N/A	99-N/A	99-N/A	99-N/A	99-N/A	99-N/A	99-N/A	99-N/A	99-N/A	99-N/A	99-N/A	99-N/A	99-N/A	99-N/A	99-N/A	99-N/A	99-N/A	99-N/A	99-N/A	99-N/A	99-N/A
564	1954	3-PRIVATE	2-MALE	1-NON HISPANIC	1-BLACK OR AFRICAN AMERICAN	DC	1-NON REACTIVE	2016	61.8521	34	DC	99-N/A	99-N/A	99-N/A	99-N/A	99-N/A	99-N/A	99-N/A	99-N/A	99-N/A	99-N/A	99-N/A	99-N/A	99-N/A	99-N/A	99-N/A	99-N/A	99-N/A	99-N/A	99-N/A	99-N/A	99-N/A	99-N/A	99-N/A	99-N/A	99-N/A	99-N/A	99-N/A	99-N/A	99-N/A	99-N/A	99-N/A	99-N/A	99-N/A	99-N/A	99-N/A	99-N/A	99-N/A	99-N/A
565	1954	3-PRIVATE	2-MALE	1-NON HISPANIC	2-WHITE	MD	1-NON REACTIVE	2015	61.0575	34	DC	99-N/A	99-N/A	99-N/A	99-N/A	99-N/A	99-N/A	99-N/A	99-N/A	99-N/A	99-N/A	99-N/A	99-N/A	99-N/A	99-N/A	99-N/A	99-N/A	99-N/A	99-N/A	99-N/A	99-N/A	99-N/A	99-N/A	99-N/A	99-N/A	99-N/A	99-N/A	99-N/A	99-N/A	99-N/A	99-N/A	99-N/A	99-N/A	99-N/A	99-N/A	99-N/A	99-N/A	99-N/A	99-N/A
566	1954	3-PRIVATE	1-FEMALE	3-OTHER	1-BLACK OR AFRICAN AMERICAN	MD	1-NON REACTIVE	2015	61.2329	34	DC	99-N/A	99-N/A	99-N/A	99-N/A	99-N/A	99-N/A	99-N/A	99-N/A	99-N/A	99-N/A	99-N/A	99-N/A	99-N/A	99-N/A	99-N/A	99-N/A	99-N/A	99-N/A	99-N/A	99-N/A	99-N/A	99-N/A	99-N/A	99-N/A	99-N/A	99-N/A	99-N/A	99-N/A	99-N/A	99-N/A	99-N/A	99-N/A	99-N/A	99-N/A	99-N/A	99-N/A	99-N/A	99-N/A
567	1954	3-PRIVATE	2-MALE	1-NON HISPANIC	2-WHITE	MD	1-NON REACTIVE	2015	61.2575	34	DC	99-N/A	99-N/A	99-N/A	99-N/A	99-N/A	99-N/A	99-N/A	99-N/A	99-N/A	99-N/A	99-N/A	99-N/A	99-N/A	99-N/A	99-N/A	99-N/A	99-N/A	99-N/A	99-N/A	99-N/A	99-N/A	99-N/A	99-N/A	99-N/A	99-N/A	99-N/A	99-N/A	99-N/A	99-N/A	99-N/A	99-N/A	99-N/A	99-N/A	99-N/A	99-N/A	99-N/A	99-N/A	99-N/A
568	1954	3-PRIVATE	2-MALE	1-NON HISPANIC	2-WHITE	MD	1-NON REACTIVE	2016	61.6849	34	DC	99-N/A	99-N/A	99-N/A	99-N/A	99-N/A	99-N/A	99-N/A	99-N/A	99-N/A	99-N/A	99-N/A	99-N/A	99-N/A	99-N/A	99-N/A	99-N/A	99-N/A	99-N/A	99-N/A	99-N/A	99-N/A	99-N/A	99-N/A	99-N/A	99-N/A	99-N/A	99-N/A	99-N/A	99-N/A	99-N/A	99-N/A	99-N/A	99-N/A	99-N/A	99-N/A	99-N/A	99-N/A	99-N/A
569	1954	3-PRIVATE	2-MALE	1-NON HISPANIC	2-WHITE	MD	1-NON REACTIVE	2016	61.0877	34	DC	99-N/A	99-N/A	99-N/A	99-N/A	99-N/A	99-N/A	99-N/A	99-N/A	99-N/A	99-N/A	99-N/A	99-N/A	99-N/A	99-N/A	99-N/A	99-N/A	99-N/A	99-N/A	99-N/A	99-N/A	99-N/A	99-N/A	99-N/A	99-N/A	99-N/A	99-N/A	99-N/A	99-N/A	99-N/A	99-N/A	99-N/A	99-N/A	99-N/A	99-N/A	99-N/A	99-N/A	99-N/A	99-N/A
570	1954	3-PRIVATE	2-MALE	1-NON HISPANIC	2-WHITE	DC	1-NON REACTIVE	2015	60.9205	34	DC	99-N/A	99-N/A	99-N/A	99-N/A	99-N/A	99-N/A	99-N/A	99-N/A	99-N/A	99-N/A	99-N/A	99-N/A	99-N/A	99-N/A	99-N/A	99-N/A	99-N/A	99-N/A	99-N/A	99-N/A	99-N/A	99-N/A	99-N/A	99-N/A	99-N/A	99-N/A	99-N/A	99-N/A	99-N/A	99-N/A	99-N/A	99-N/A	99-N/A	99-N/A	99-N/A	99-N/A	99-N/A	99-N/A
571	1954	5-OTHER	1-FEMALE	1-NON HISPANIC	1-BLACK OR AFRICAN AMERICAN	DC	1-NON REACTIVE	2015	60.5616	34	DC	99-N/A	99-N/A	99-N/A	99-N/A	99-N/A	99-N/A	99-N/A	99-N/A	99-N/A	99-N/A	99-N/A	99-N/A	99-N/A	99-N/A	99-N/A	99-N/A	99-N/A	99-N/A	99-N/A	99-N/A	99-N/A	99-N/A	99-N/A	99-N/A	99-N/A	99-N/A	99-N/A	99-N/A	99-N/A	99-N/A	99-N/A	99-N/A	99-N/A	99-N/A	99-N/A	99-N/A	99-N/A	99-N/A
572	1954	2-MEDICAID	2-MALE	1-NON HISPANIC	1-BLACK OR AFRICAN AMERICAN	DC	1-NON REACTIVE	2016	61.6137	34	DC	99-N/A	99-N/A	99-N/A	99-N/A	99-N/A	99-N/A	99-N/A	99-N/A	99-N/A	99-N/A	99-N/A	99-N/A	99-N/A	99-N/A	99-N/A	99-N/A	99-N/A	99-N/A	99-N/A	99-N/A	99-N/A	99-N/A	99-N/A	99-N/A	99-N/A	99-N/A	99-N/A	99-N/A	99-N/A	99-N/A	99-N/A	99-N/A	99-N/A	99-N/A	99-N/A	99-N/A	99-N/A	99-N/A
573	1954	3-PRIVATE	1-FEMALE	1-NON HISPANIC	1-BLACK OR AFRICAN AMERICAN	MD	1-NON REACTIVE	2016	61.8329	34	DC	99-N/A	99-N/A	99-N/A	99-N/A	99-N/A	99-N/A	99-N/A	99-N/A	99-N/A	99-N/A	99-N/A	99-N/A	99-N/A	99-N/A	99-N/A	99-N/A	99-N/A	99-N/A	99-N/A	99-N/A	99-N/A	99-N/A	99-N/A	99-N/A	99-N/A	99-N/A	99-N/A	99-N/A	99-N/A	99-N/A	99-N/A	99-N/A	99-N/A	99-N/A	99-N/A	99-N/A	99-N/A	99-N/A
574	1955	3-PRIVATE	2-MALE	1-NON HISPANIC	2-WHITE	MD	1-NON REACTIVE	2016	61.611	34	DC	99-N/A	99-N/A	99-N/A	99-N/A	99-N/A	99-N/A	99-N/A	99-N/A	99-N/A	99-N/A	99-N/A	99-N/A	99-N/A	99-N/A	99-N/A	99-N/A	99-N/A	99-N/A	99-N/A	99-N/A	99-N/A	99-N/A	99-N/A	99-N/A	99-N/A	99-N/A	99-N/A	99-N/A	99-N/A	99-N/A	99-N/A	99-N/A	99-N/A	99-N/A	99-N/A	99-N/A	99-N/A	99-N/A
575	1955	3-PRIVATE	1-FEMALE	1-NON HISPANIC	1-BLACK OR AFRICAN AMERICAN	MD	1-NON REACTIVE	2015	60.9205	34	DC	99-N/A	99-N/A	99-N/A	99-N/A	99-N/A	99-N/A	99-N/A	99-N/A	99-N/A	99-N/A	99-N/A	99-N/A	99-N/A	99-N/A	99-N/A	99-N/A	99-N/A	99-N/A	99-N/A	99-N/A	99-N/A	99-N/A	99-N/A	99-N/A	99-N/A	99-N/A	99-N/A	99-N/A	99-N/A	99-N/A	99-N/A	99-N/A	99-N/A	99-N/A	99-N/A	99-N/A	99-N/A	99-N/A
576	1955	1-MEDICARE	1-FEMALE	1-NON HISPANIC	1-BLACK OR AFRICAN AMERICAN	MD	1-NON REACTIVE	2016	60.9836	34	DC	99-N/A	99-N/A	99-N/A	99-N/A	99-N/A	99-N/A	99-N/A	99-N/A	99-N/A	99-N/A	99-N/A	99-N/A	99-N/A	99-N/A	99-N/A	99-N/A	99-N/A	99-N/A	99-N/A	99-N/A	99-N/A	99-N/A	99-N/A	99-N/A	99-N/A	99-N/A	99-N/A	99-N/A	99-N/A	99-N/A	99-N/A	99-N/A	99-N/A	99-N/A	99-N/A	99-N/A	99-N/A	99-N/A
577	1955	1-MEDICARE	2-MALE	1-NON HISPANIC	1-BLACK OR AFRICAN AMERICAN	MD	1-NON REACTIVE	2016	61.5425	34	DC	99-N/A	99-N/A	99-N/A	99-N/A	99-N/A	99-N/A	99-N/A	99-N/A	99-N/A	99-N/A	99-N/A	99-N/A	99-N/A	99-N/A	99-N/A	99-N/A	99-N/A	99-N/A	99-N/A	99-N/A	99-N/A	99-N/A	99-N/A	99-N/A	99-N/A	99-N/A	99-N/A	99-N/A	99-N/A	99-N/A	99-N/A	99-N/A	99-N/A	99-N/A	99-N/A	99-N/A	99-N/A	99-N/A
578	1955	5-OTHER	1-FEMALE	1-NON HISPANIC	55-UNKNOWN OR OTHER	MD	1-NON REACTIVE	2016	61.3507	34	DC	99-N/A	99-N/A	99-N/A	99-N/A	99-N/A	99-N/A	99-N/A	99-N/A	99-N/A	99-N/A	99-N/A	99-N/A	99-N/A	99-N/A	99-N/A	99-N/A	99-N/A	99-N/A	99-N/A	99-N/A	99-N/A	99-N/A	99-N/A	99-N/A	99-N/A	99-N/A	99-N/A	99-N/A	99-N/A	99-N/A	99-N/A	99-N/A	99-N/A	99-N/A	99-N/A	99-N/A	99-N/A	99-N/A
579	1955	2-MEDICAID	1-FEMALE	1-NON HISPANIC	1-BLACK OR AFRICAN AMERICAN	MD	1-NON REACTIVE	2015	60.6082	34	DC	99-N/A	99-N/A	99-N/A	99-N/A	99-N/A	99-N/A	99-N/A	99-N/A	99-N/A	99-N/A	99-N/A	99-N/A	99-N/A	99-N/A	99-N/A	99-N/A	99-N/A	99-N/A	99-N/A	99-N/A	99-N/A	99-N/A	99-N/A	99-N/A	99-N/A	99-N/A	99-N/A	99-N/A	99-N/A	99-N/A	99-N/A	99-N/A	99-N/A	99-N/A	99-N/A	99-N/A	99-N/A	99-N/A
580	1955	2-MEDICAID	2-MALE	1-NON HISPANIC	1-BLACK OR AFRICAN AMERICAN	MD	1-NON REACTIVE	2016	61.1781	34	DC	99-N/A	99-N/A	99-N/A	99-N/A	99-N/A	99-N/A	99-N/A	99-N/A	99-N/A	99-N/A	99-N/A	99-N/A	99-N/A	99-N/A	99-N/A	99-N/A	99-N/A	99-N/A	99-N/A	99-N/A	99-N/A	99-N/A	99-N/A	99-N/A	99-N/A	99-N/A	99-N/A	99-N/A	99-N/A	99-N/A	99-N/A	99-N/A	99-N/A	99-N/A	99-N/A	99-N/A	99-N/A	99-N/A
581	1955	3-PRIVATE	1-FEMALE	1-NON HISPANIC	2-WHITE	MD	1-NON REACTIVE	2016	61.0411	34	DC	99-N/A	99-N/A	99-N/A	99-N/A	99-N/A	99-N/A	99-N/A	99-N/A	99-N/A	99-N/A	99-N/A	99-N/A	99-N/A	99-N/A	99-N/A	99-N/A	99-N/A	99-N/A	99-N/A	99-N/A	99-N/A	99-N/A	99-N/A	99-N/A	99-N/A	99-N/A	99-N/A	99-N/A	99-N/A	99-N/A	99-N/A	99-N/A	99-N/A	99-N/A	99-N/A	99-N/A	99-N/A	99-N/A
582	1955	3-PRIVATE	1-FEMALE	1-NON HISPANIC	2-WHITE	MD	1-NON REACTIVE	2016	60.7178	34	DC	99-N/A	99-N/A	99-N/A	99-N/A	99-N/A	99-N/A	99-N/A	99-N/A	99-N/A	99-N/A	99-N/A	99-N/A	99-N/A	99-N/A	99-N/A	99-N/A	99-N/A	99-N/A	99-N/A	99-N/A	99-N/A	99-N/A	99-N/A	99-N/A	99-N/A	99-N/A	99-N/A	99-N/A	99-N/A	99-N/A	99-N/A	99-N/A	99-N/A	99-N/A	99-N/A	99-N/A	99-N/A	99-N/A
583	1955	1-MEDICARE	1-FEMALE	1-NON HISPANIC	1-BLACK OR AFRICAN AMERICAN	MD	1-NON REACTIVE	2015	60.3534	34	DC	99-N/A	99-N/A	99-N/A	99-N/A	99-N/A	99-N/A	99-N/A	99-N/A	99-N/A	99-N/A	99-N/A	99-N/A	99-N/A	99-N/A	99-N/A	99-N/A	99-N/A	99-N/A	99-N/A	99-N/A	99-N/A	99-N/A	99-N/A	99-N/A	99-N/A	99-N/A	99-N/A	99-N/A	99-N/A	99-N/A	99-N/A	99-N/A	99-N/A	99-N/A	99-N/A	99-N/A	99-N/A	99-N/A
584	1955	3-PRIVATE	2-MALE	2-HISPANIC OR LATINO	2-WHITE	MD	1-NON REACTIVE	2016	61.4466	34	DC	99-N/A	99-N/A	99-N/A	99-N/A	99-N/A	99-N/A	99-N/A	99-N/A	99-N/A	99-N/A	99-N/A	99-N/A	99-N/A	99-N/A	99-N/A	99-N/A	99-N/A	99-N/A	99-N/A	99-N/A	99-N/A	99-N/A	99-N/A	99-N/A	99-N/A	99-N/A	99-N/A	99-N/A	99-N/A	99-N/A	99-N/A	99-N/A	99-N/A	99-N/A	99-N/A	99-N/A	99-N/A	99-N/A
585	1955	3-PRIVATE	2-MALE	1-NON HISPANIC	1-BLACK OR AFRICAN AMERICAN	MD	1-NON REACTIVE	2016	61.063	34	DC	99-N/A	99-N/A	99-N/A	99-N/A	99-N/A	99-N/A	99-N/A	99-N/A	99-N/A	99-N/A	99-N/A	99-N/A	99-N/A	99-N/A	99-N/A	99-N/A	99-N/A	99-N/A	99-N/A	99-N/A	99-N/A	99-N/A	99-N/A	99-N/A	99-N/A	99-N/A	99-N/A	99-N/A	99-N/A	99-N/A	99-N/A	99-N/A	99-N/A	99-N/A	99-N/A	99-N/A	99-N/A	99-N/A
586	1955	2-MEDICAID	1-FEMALE	1-NON HISPANIC	1-BLACK OR AFRICAN AMERICAN	MD	1-NON REACTIVE	2015	60.1644	34	DC	99-N/A	99-N/A	99-N/A	99-N/A	99-N/A	99-N/A	99-N/A	99-N/A	99-N/A	99-N/A	99-N/A	99-N/A	99-N/A	99-N/A	99-N/A	99-N/A	99-N/A	99-N/A	99-N/A	99-N/A	99-N/A	99-N/A	99-N/A	99-N/A	99-N/A	99-N/A	99-N/A	99-N/A	99-N/A	99-N/A	99-N/A	99-N/A	99-N/A	99-N/A	99-N/A	99-N/A	99-N/A	99-N/A
587	1955	1-MEDICARE	2-MALE	3-OTHER	55-UNKNOWN OR OTHER	MD	1-NON REACTIVE	2015	60.3973	34	DC	99-N/A	99-N/A	99-N/A	99-N/A	99-N/A	99-N/A	99-N/A	99-N/A	99-N/A	99-N/A	99-N/A	99-N/A	99-N/A	99-N/A	99-N/A	99-N/A	99-N/A	99-N/A	99-N/A	99-N/A	99-N/A	99-N/A	99-N/A	99-N/A	99-N/A	99-N/A	99-N/A	99-N/A	99-N/A	99-N/A	99-N/A	99-N/A	99-N/A	99-N/A	99-N/A	99-N/A	99-N/A	99-N/A
588	1955	1-MEDICARE	2-MALE	1-NON HISPANIC	2-WHITE	MD	1-NON REACTIVE	2016	60.6904	34	DC	99-N/A	99-N/A	99-N/A	99-N/A	99-N/A	99-N/A	99-N/A	99-N/A	99-N/A	99-N/A	99-N/A	99-N/A	99-N/A	99-N/A	99-N/A	99-N/A	99-N/A	99-N/A	99-N/A	99-N/A	99-N/A	99-N/A	99-N/A	99-N/A	99-N/A	99-N/A	99-N/A	99-N/A	99-N/A	99-N/A	99-N/A	99-N/A	99-N/A	99-N/A	99-N/A	99-N/A	99-N/A	99-N/A
589	1955	3-PRIVATE	2-MALE	1-NON HISPANIC	2-WHITE	MD	1-NON REACTIVE	2016	60.8822	34	DC	99-N/A	99-N/A	99-N/A	99-N/A	99-N/A	99-N/A	99-N/A	99-N/A	99-N/A	99-N/A	99-N/A	99-N/A	99-N/A	99-N/A	99-N/A	99-N/A	99-N/A	99-N/A	99-N/A	99-N/A	99-N/A	99-N/A	99-N/A	99-N/A	99-N/A	99-N/A	99-N/A	99-N/A	99-N/A	99-N/A	99-N/A	99-N/A	99-N/A	99-N/A	99-N/A	99-N/A	99-N/A	99-N/A
590	1955	3-PRIVATE	2-MALE	1-NON HISPANIC	2-WHITE	MD	1-NON REACTIVE	2015	60.3123	34	DC	99-N/A	99-N/A	99-N/A	99-N/A	99-N/A	99-N/A	99-N/A	99-N/A	99-N/A	99-N/A	99-N/A	99-N/A	99-N/A	99-N/A	99-N/A	99-N/A	99-N/A	99-N/A	99-N/A	99-N/A	99-N/A	99-N/A	99-N/A	99-N/A	99-N/A	99-N/A	99-N/A	99-N/A	99-N/A	99-N/A	99-N/A	99-N/A	99-N/A	99-N/A	99-N/A	99-N/A	99-N/A	99-N/A
591	1955	3-PRIVATE	1-FEMALE	1-NON HISPANIC	2-WHITE	MD	1-NON REACTIVE	2016	60.8055	34	DC	99-N/A	99-N/A	99-N/A	99-N/A	99-N/A	99-N/A	99-N/A	99-N/A	99-N/A	99-N/A	99-N/A	99-N/A	99-N/A	99-N/A	99-N/A	99-N/A	99-N/A	99-N/A	99-N/A	99-N/A	99-N/A	99-N/A	99-N/A	99-N/A	99-N/A	99-N/A	99-N/A	99-N/A	99-N/A	99-N/A	99-N/A	99-N/A	99-N/A	99-N/A	99-N/A	99-N/A	99-N/A	99-N/A
592	1955	3-PRIVATE	2-MALE	1-NON HISPANIC	2-WHITE	MD	1-NON REACTIVE	2015	60.1452	34	DC	99-N/A	99-N/A	99-N/A	99-N/A	99-N/A	99-N/A	99-N/A	99-N/A	99-N/A	99-N/A	99-N/A	99-N/A	99-N/A	99-N/A	99-N/A	99-N/A	99-N/A	99-N/A	99-N/A	99-N/A	99-N/A	99-N/A	99-N/A	99-N/A	99-N/A	99-N/A	99-N/A	99-N/A	99-N/A	99-N/A	99-N/A	99-N/A	99-N/A	99-N/A	99-N/A	99-N/A	99-N/A	99-N/A
593	1955	2-MEDICAID	2-MALE	1-NON HISPANIC	1-BLACK OR AFRICAN AMERICAN	MD	1-NON REACTIVE	2015	60.0247	34	DC	99-N/A	99-N/A	99-N/A	99-N/A	99-N/A	99-N/A	99-N/A	99-N/A	99-N/A	99-N/A	99-N/A	99-N/A	99-N/A	99-N/A	99-N/A	99-N/A	99-N/A	99-N/A	99-N/A	99-N/A	99-N/A	99-N/A	99-N/A	99-N/A	99-N/A	99-N/A	99-N/A	99-N/A	99-N/A	99-N/A	99-N/A	99-N/A	99-N/A	99-N/A	99-N/A	99-N/A	99-N/A	99-N/A
594	1955	3-PRIVATE	2-MALE	1-NON HISPANIC	1-BLACK OR AFRICAN AMERICAN	MD	1-NON REACTIVE	2015	60.0849	34	DC	99-N/A	99-N/A	99-N/A	99-N/A	99-N/A	99-N/A	99-N/A	99-N/A	99-N/A	99-N/A	99-N/A	99-N/A	99-N/A	99-N/A	99-N/A	99-N/A	99-N/A	99-N/A	99-N/A	99-N/A	99-N/A	99-N/A	99-N/A	99-N/A	99-N/A	99-N/A	99-N/A	99-N/A	99-N/A	99-N/A	99-N/A	99-N/A	99-N/A	99-N/A	99-N/A	99-N/A	99-N/A	99-N/A
595	1955	3-PRIVATE	2-MALE	1-NON HISPANIC	2-WHITE	MD	1-NON REACTIVE	2016	60.5178	34	DC	99-N/A	99-N/A	99-N/A	99-N/A	99-N/A	99-N/A	99-N/A	99-N/A	99-N/A	99-N/A	99-N/A	99-N/A	99-N/A	99-N/A	99-N/A	99-N/A	99-N/A	99-N/A	99-N/A	99-N/A	99-N/A	99-N/A	99-N/A	99-N/A	99-N/A	99-N/A	99-N/A	99-N/A	99-N/A	99-N/A	99-N/A	99-N/A	99-N/A	99-N/A	99-N/A	99-N/A	99-N/A	99-N/A
596	1955	2-MEDICAID	2-MALE	1-NON HISPANIC	1-BLACK OR AFRICAN AMERICAN	MD	1-NON REACTIVE	2015	60.1014	34	DC	99-N/A	99-N/A	99-N/A	99-N/A	99-N/A	99-N/A	99-N/A	99-N/A	99-N/A	99-N/A	99-N/A	99-N/A	99-N/A	99-N/A	99-N/A	99-N/A	99-N/A	99-N/A	99-N/A	99-N/A	99-N/A	99-N/A	99-N/A	99-N/A	99-N/A	99-N/A	99-N/A	99-N/A	99-N/A	99-N/A	99-N/A	99-N/A	99-N/A	99-N/A	99-N/A	99-N/A	99-N/A	99-N/A
597	1955	3-PRIVATE	2-MALE	1-NON HISPANIC	2-WHITE	MD	1-NON REACTIVE	2016	60.1123	34	DC	99-N/A	99-N/A	99-N/A	99-N/A	99-N/A	99-N/A	99-N/A	99-N/A	99-N/A	99-N/A	99-N/A	99-N/A	99-N/A	99-N/A	99-N/A	99-N/A	99-N/A	99-N/A	99-N/A	99-N/A	99-N/A	99-N/A	99-N/A	99-N/A	99-N/A	99-N/A	99-N/A	99-N/A	99-N/A	99-N/A	99-N/A	99-N/A	99-N/A	99-N/A	99-N/A	99-N/A	99-N/A	99-N/A
598	1956	3-PRIVATE	1-FEMALE	1-NON HISPANIC	2-WHITE	MD	1-NON REACTIVE	2016	60.8603	34	DC	99-N/A	99-N/A	99-N/A	99-N/A	99-N/A	99-N/A	99-N/A	99-N/A	99-N/A	99-N/A	99-N/A	99-N/A	99-N/A	99-N/A	99-N/A	99-N/A	99-N/A	99-N/A	99-N/A	99-N/A	99-N/A	99-N/A	99-N/A	99-N/A	99-N/A	99-N/A	99-N/A	99-N/A	99-N/A	99-N/A	99-N/A	99-N/A	99-N/A	99-N/A	99-N/A	99-N/A	99-N/A	99-N/A
599	1956	3-PRIVATE	2-MALE	1-NON HISPANIC	2-WHITE	VA	1-NON REACTIVE	2016	60.2356	34	DC	99-N/A	99-N/A	99-N/A	99-N/A	99-N/A	99-N/A	99-N/A	99-N/A	99-N/A	99-N/A	99-N/A	99-N/A	99-N/A	99-N/A	99-N/A	99-N/A	99-N/A	99-N/A	99-N/A	99-N/A	99-N/A	99-N/A	99-N/A	99-N/A	99-N/A	99-N/A	99-N/A	99-N/A	99-N/A	99-N/A	99-N/A	99-N/A	99-N/A	99-N/A	99-N/A	99-N/A	99-N/A	99-N/A
600	1956	3-PRIVATE	2-MALE	1-NON HISPANIC	2-WHITE	MD	1-NON REACTIVE	2015	59.6356	34	DC	99-N/A	99-N/A	99-N/A	99-N/A	99-N/A	99-N/A	99-N/A	99-N/A	99-N/A	99-N/A	99-N/A	99-N/A	99-N/A	99-N/A	99-N/A	99-N/A	99-N/A	99-N/A	99-N/A	99-N/A	99-N/A	99-N/A	99-N/A	99-N/A	99-N/A	99-N/A	99-N/A	99-N/A	99-N/A	99-N/A	99-N/A	99-N/A	99-N/A	99-N/A	99-N/A	99-N/A	99-N/A	99-N/A
601	1956	3-PRIVATE	1-FEMALE	1-NON HISPANIC	1-BLACK OR AFRICAN AMERICAN	MD	1-NON REACTIVE	2015	59.4	34	DC	99-N/A	99-N/A	99-N/A	99-N/A	99-N/A	99-N/A	99-N/A	99-N/A	99-N/A	99-N/A	99-N/A	99-N/A	99-N/A	99-N/A	99-N/A	99-N/A	99-N/A	99-N/A	99-N/A	99-N/A	99-N/A	99-N/A	99-N/A	99-N/A	99-N/A	99-N/A	99-N/A	99-N/A	99-N/A	99-N/A	99-N/A	99-N/A	99-N/A	99-N/A	99-N/A	99-N/A	99-N/A	99-N/A
602	1956	3-PRIVATE	1-FEMALE	1-NON HISPANIC	1-BLACK OR AFRICAN AMERICAN	DC	1-NON REACTIVE	2016	60.2712	34	DC	99-N/A	99-N/A	99-N/A	99-N/A	99-N/A	99-N/A	99-N/A	99-N/A	99-N/A	99-N/A	99-N/A	99-N/A	99-N/A	99-N/A	99-N/A	99-N/A	99-N/A	99-N/A	99-N/A	99-N/A	99-N/A	99-N/A	99-N/A	99-N/A	99-N/A	99-N/A	99-N/A	99-N/A	99-N/A	99-N/A	99-N/A	99-N/A	99-N/A	99-N/A	99-N/A	99-N/A	99-N/A	99-N/A
603	1956	2-MEDICAID	2-MALE	1-NON HISPANIC	2-WHITE	MD	1-NON REACTIVE	2016	60.4548	34	DC	99-N/A	99-N/A	99-N/A	99-N/A	99-N/A	99-N/A	99-N/A	99-N/A	99-N/A	99-N/A	99-N/A	99-N/A	99-N/A	99-N/A	99-N/A	99-N/A	99-N/A	99-N/A	99-N/A	99-N/A	99-N/A	99-N/A	99-N/A	99-N/A	99-N/A	99-N/A	99-N/A	99-N/A	99-N/A	99-N/A	99-N/A	99-N/A	99-N/A	99-N/A	99-N/A	99-N/A	99-N/A	99-N/A
604	1956	3-PRIVATE	2-MALE	1-NON HISPANIC	2-WHITE	MD	1-NON REACTIVE	2016	60.0712	34	DC	99-N/A	99-N/A	99-N/A	99-N/A	99-N/A	99-N/A	99-N/A	99-N/A	99-N/A	99-N/A	99-N/A	99-N/A	99-N/A	99-N/A	99-N/A	99-N/A	99-N/A	99-N/A	99-N/A	99-N/A	99-N/A	99-N/A	99-N/A	99-N/A	99-N/A	99-N/A	99-N/A	99-N/A	99-N/A	99-N/A	99-N/A	99-N/A	99-N/A	99-N/A	99-N/A	99-N/A	99-N/A	99-N/A
605	1956	3-PRIVATE	2-MALE	1-NON HISPANIC	2-WHITE	MD	1-NON REACTIVE	2016	60.2658	34	DC	99-N/A	99-N/A	99-N/A	99-N/A	99-N/A	99-N/A	99-N/A	99-N/A	99-N/A	99-N/A	99-N/A	99-N/A	99-N/A	99-N/A	99-N/A	99-N/A	99-N/A	99-N/A	99-N/A	99-N/A	99-N/A	99-N/A	99-N/A	99-N/A	99-N/A	99-N/A	99-N/A	99-N/A	99-N/A	99-N/A	99-N/A	99-N/A	99-N/A	99-N/A	99-N/A	99-N/A	99-N/A	99-N/A
606	1956	1-MEDICARE	1-FEMALE	1-NON HISPANIC	1-BLACK OR AFRICAN AMERICAN	MD	1-NON REACTIVE	2016	59.7425	34	DC	99-N/A	99-N/A	99-N/A	99-N/A	99-N/A	99-N/A	99-N/A	99-N/A	99-N/A	99-N/A	99-N/A	99-N/A	99-N/A	99-N/A	99-N/A	99-N/A	99-N/A	99-N/A	99-N/A	99-N/A	99-N/A	99-N/A	99-N/A	99-N/A	99-N/A	99-N/A	99-N/A	99-N/A	99-N/A	99-N/A	99-N/A	99-N/A	99-N/A	99-N/A	99-N/A	99-N/A	99-N/A	99-N/A
607	1956	3-PRIVATE	2-MALE	3-OTHER	55-UNKNOWN OR OTHER	MD	2-REACTIVE	2015	59.5068	34	DC	1-Yes	1-Yes	2015	51	1-Positive	59.5068	0	0-No	99-N/A	0-No	0-No	99-N/A	99-N/A	0- None	0-No	99-N/A	0-No	99-N/A	99-N/A	99-N/A	0-NO	1-Yes	2015	03-Gastroenterology	2- Non-Medstar	0-NO	99-N/A	1-Yes	55-UNK	55-UNK	99-N/A	0-NO	99-N/A	0-NO	0-NO	0-No	99-N/A	99-N/A
608	1956	1-MEDICARE	2-MALE	1-NON HISPANIC	2-WHITE	MD	1-NON REACTIVE	2015	59.3534	34	DC	99-N/A	99-N/A	99-N/A	99-N/A	99-N/A	99-N/A	99-N/A	99-N/A	99-N/A	99-N/A	99-N/A	99-N/A	99-N/A	99-N/A	99-N/A	99-N/A	99-N/A	99-N/A	99-N/A	99-N/A	99-N/A	99-N/A	99-N/A	99-N/A	99-N/A	99-N/A	99-N/A	99-N/A	99-N/A	99-N/A	99-N/A	99-N/A	99-N/A	99-N/A	99-N/A	99-N/A	99-N/A	99-N/A
609	1956	1-MEDICARE	1-FEMALE	3-OTHER	1-BLACK OR AFRICAN AMERICAN	MD	1-NON REACTIVE	2015	59.4301	34	DC	99-N/A	99-N/A	99-N/A	99-N/A	99-N/A	99-N/A	99-N/A	99-N/A	99-N/A	99-N/A	99-N/A	99-N/A	99-N/A	99-N/A	99-N/A	99-N/A	99-N/A	99-N/A	99-N/A	99-N/A	99-N/A	99-N/A	99-N/A	99-N/A	99-N/A	99-N/A	99-N/A	99-N/A	99-N/A	99-N/A	99-N/A	99-N/A	99-N/A	99-N/A	99-N/A	99-N/A	99-N/A	99-N/A
610	1956	2-MEDICAID	1-FEMALE	1-NON HISPANIC	1-BLACK OR AFRICAN AMERICAN	DC	1-NON REACTIVE	2016	60.0959	34	DC	99-N/A	99-N/A	99-N/A	99-N/A	99-N/A	99-N/A	99-N/A	99-N/A	99-N/A	99-N/A	99-N/A	99-N/A	99-N/A	99-N/A	99-N/A	99-N/A	99-N/A	99-N/A	99-N/A	99-N/A	99-N/A	99-N/A	99-N/A	99-N/A	99-N/A	99-N/A	99-N/A	99-N/A	99-N/A	99-N/A	99-N/A	99-N/A	99-N/A	99-N/A	99-N/A	99-N/A	99-N/A	99-N/A
611	1956	3-PRIVATE	1-FEMALE	1-NON HISPANIC	1-BLACK OR AFRICAN AMERICAN	MD	1-NON REACTIVE	2016	59.9808	34	DC	99-N/A	99-N/A	99-N/A	99-N/A	99-N/A	99-N/A	99-N/A	99-N/A	99-N/A	99-N/A	99-N/A	99-N/A	99-N/A	99-N/A	99-N/A	99-N/A	99-N/A	99-N/A	99-N/A	99-N/A	99-N/A	99-N/A	99-N/A	99-N/A	99-N/A	99-N/A	99-N/A	99-N/A	99-N/A	99-N/A	99-N/A	99-N/A	99-N/A	99-N/A	99-N/A	99-N/A	99-N/A	99-N/A
612	1956	3-PRIVATE	2-MALE	1-NON HISPANIC	2-WHITE	MD	1-NON REACTIVE	2015	58.9562	34	DC	99-N/A	99-N/A	99-N/A	99-N/A	99-N/A	99-N/A	99-N/A	99-N/A	99-N/A	99-N/A	99-N/A	99-N/A	99-N/A	99-N/A	99-N/A	99-N/A	99-N/A	99-N/A	99-N/A	99-N/A	99-N/A	99-N/A	99-N/A	99-N/A	99-N/A	99-N/A	99-N/A	99-N/A	99-N/A	99-N/A	99-N/A	99-N/A	99-N/A	99-N/A	99-N/A	99-N/A	99-N/A	99-N/A
613	1956	2-MEDICAID	1-FEMALE	1-NON HISPANIC	2-WHITE	MD	1-NON REACTIVE	2016	59.8301	34	DC	99-N/A	99-N/A	99-N/A	99-N/A	99-N/A	99-N/A	99-N/A	99-N/A	99-N/A	99-N/A	99-N/A	99-N/A	99-N/A	99-N/A	99-N/A	99-N/A	99-N/A	99-N/A	99-N/A	99-N/A	99-N/A	99-N/A	99-N/A	99-N/A	99-N/A	99-N/A	99-N/A	99-N/A	99-N/A	99-N/A	99-N/A	99-N/A	99-N/A	99-N/A	99-N/A	99-N/A	99-N/A	99-N/A
614	1956	3-PRIVATE	2-MALE	1-NON HISPANIC	2-WHITE	MD	1-NON REACTIVE	2016	60.0356	34	DC	99-N/A	99-N/A	99-N/A	99-N/A	99-N/A	99-N/A	99-N/A	99-N/A	99-N/A	99-N/A	99-N/A	99-N/A	99-N/A	99-N/A	99-N/A	99-N/A	99-N/A	99-N/A	99-N/A	99-N/A	99-N/A	99-N/A	99-N/A	99-N/A	99-N/A	99-N/A	99-N/A	99-N/A	99-N/A	99-N/A	99-N/A	99-N/A	99-N/A	99-N/A	99-N/A	99-N/A	99-N/A	99-N/A
615	1956	3-PRIVATE	1-FEMALE	1-NON HISPANIC	2-WHITE	MD	1-NON REACTIVE	2015	59.1699	34	DC	99-N/A	99-N/A	99-N/A	99-N/A	99-N/A	99-N/A	99-N/A	99-N/A	99-N/A	99-N/A	99-N/A	99-N/A	99-N/A	99-N/A	99-N/A	99-N/A	99-N/A	99-N/A	99-N/A	99-N/A	99-N/A	99-N/A	99-N/A	99-N/A	99-N/A	99-N/A	99-N/A	99-N/A	99-N/A	99-N/A	99-N/A	99-N/A	99-N/A	99-N/A	99-N/A	99-N/A	99-N/A	99-N/A
616	1956	3-PRIVATE	2-MALE	1-NON HISPANIC	2-WHITE	MD	1-NON REACTIVE	2016	59.5178	34	DC	99-N/A	99-N/A	99-N/A	99-N/A	99-N/A	99-N/A	99-N/A	99-N/A	99-N/A	99-N/A	99-N/A	99-N/A	99-N/A	99-N/A	99-N/A	99-N/A	99-N/A	99-N/A	99-N/A	99-N/A	99-N/A	99-N/A	99-N/A	99-N/A	99-N/A	99-N/A	99-N/A	99-N/A	99-N/A	99-N/A	99-N/A	99-N/A	99-N/A	99-N/A	99-N/A	99-N/A	99-N/A	99-N/A
617	1956	3-PRIVATE	1-FEMALE	1-NON HISPANIC	2-WHITE	MD	1-NON REACTIVE	2016	59.7753	34	DC	99-N/A	99-N/A	99-N/A	99-N/A	99-N/A	99-N/A	99-N/A	99-N/A	99-N/A	99-N/A	99-N/A	99-N/A	99-N/A	99-N/A	99-N/A	99-N/A	99-N/A	99-N/A	99-N/A	99-N/A	99-N/A	99-N/A	99-N/A	99-N/A	99-N/A	99-N/A	99-N/A	99-N/A	99-N/A	99-N/A	99-N/A	99-N/A	99-N/A	99-N/A	99-N/A	99-N/A	99-N/A	99-N/A
618	1956	2-MEDICAID	1-FEMALE	1-NON HISPANIC	2-WHITE	DC	1-NON REACTIVE	2016	59.7151	34	DC	99-N/A	99-N/A	99-N/A	99-N/A	99-N/A	99-N/A	99-N/A	99-N/A	99-N/A	99-N/A	99-N/A	99-N/A	99-N/A	99-N/A	99-N/A	99-N/A	99-N/A	99-N/A	99-N/A	99-N/A	99-N/A	99-N/A	99-N/A	99-N/A	99-N/A	99-N/A	99-N/A	99-N/A	99-N/A	99-N/A	99-N/A	99-N/A	99-N/A	99-N/A	99-N/A	99-N/A	99-N/A	99-N/A
619	1956	3-PRIVATE	1-FEMALE	1-NON HISPANIC	1-BLACK OR AFRICAN AMERICAN	MD	1-NON REACTIVE	2015	58.9589	34	DC	99-N/A	99-N/A	99-N/A	99-N/A	99-N/A	99-N/A	99-N/A	99-N/A	99-N/A	99-N/A	99-N/A	99-N/A	99-N/A	99-N/A	99-N/A	99-N/A	99-N/A	99-N/A	99-N/A	99-N/A	99-N/A	99-N/A	99-N/A	99-N/A	99-N/A	99-N/A	99-N/A	99-N/A	99-N/A	99-N/A	99-N/A	99-N/A	99-N/A	99-N/A	99-N/A	99-N/A	99-N/A	99-N/A
620	1956	3-PRIVATE	1-FEMALE	1-NON HISPANIC	3-ASIAN	MD	1-NON REACTIVE	2016	59.6795	34	DC	99-N/A	99-N/A	99-N/A	99-N/A	99-N/A	99-N/A	99-N/A	99-N/A	99-N/A	99-N/A	99-N/A	99-N/A	99-N/A	99-N/A	99-N/A	99-N/A	99-N/A	99-N/A	99-N/A	99-N/A	99-N/A	99-N/A	99-N/A	99-N/A	99-N/A	99-N/A	99-N/A	99-N/A	99-N/A	99-N/A	99-N/A	99-N/A	99-N/A	99-N/A	99-N/A	99-N/A	99-N/A	99-N/A
621	1956	3-PRIVATE	1-FEMALE	1-NON HISPANIC	1-BLACK OR AFRICAN AMERICAN	MD	1-NON REACTIVE	2016	59.2219	34	DC	99-N/A	99-N/A	99-N/A	99-N/A	99-N/A	99-N/A	99-N/A	99-N/A	99-N/A	99-N/A	99-N/A	99-N/A	99-N/A	99-N/A	99-N/A	99-N/A	99-N/A	99-N/A	99-N/A	99-N/A	99-N/A	99-N/A	99-N/A	99-N/A	99-N/A	99-N/A	99-N/A	99-N/A	99-N/A	99-N/A	99-N/A	99-N/A	99-N/A	99-N/A	99-N/A	99-N/A	99-N/A	99-N/A
622	1957	2-MEDICAID	2-MALE	1-NON HISPANIC	2-WHITE	MD	1-NON REACTIVE	2016	59.4849	34	DC	99-N/A	99-N/A	99-N/A	99-N/A	99-N/A	99-N/A	99-N/A	99-N/A	99-N/A	99-N/A	99-N/A	99-N/A	99-N/A	99-N/A	99-N/A	99-N/A	99-N/A	99-N/A	99-N/A	99-N/A	99-N/A	99-N/A	99-N/A	99-N/A	99-N/A	99-N/A	99-N/A	99-N/A	99-N/A	99-N/A	99-N/A	99-N/A	99-N/A	99-N/A	99-N/A	99-N/A	99-N/A	99-N/A
623	1957	3-PRIVATE	1-FEMALE	1-NON HISPANIC	1-BLACK OR AFRICAN AMERICAN	DC	1-NON REACTIVE	2016	59.0301	34	DC	99-N/A	99-N/A	99-N/A	99-N/A	99-N/A	99-N/A	99-N/A	99-N/A	99-N/A	99-N/A	99-N/A	99-N/A	99-N/A	99-N/A	99-N/A	99-N/A	99-N/A	99-N/A	99-N/A	99-N/A	99-N/A	99-N/A	99-N/A	99-N/A	99-N/A	99-N/A	99-N/A	99-N/A	99-N/A	99-N/A	99-N/A	99-N/A	99-N/A	99-N/A	99-N/A	99-N/A	99-N/A	99-N/A
624	1957	3-PRIVATE	2-MALE	1-NON HISPANIC	1-BLACK OR AFRICAN AMERICAN	MD	1-NON REACTIVE	2015	58.5342	34	DC	99-N/A	99-N/A	99-N/A	99-N/A	99-N/A	99-N/A	99-N/A	99-N/A	99-N/A	99-N/A	99-N/A	99-N/A	99-N/A	99-N/A	99-N/A	99-N/A	99-N/A	99-N/A	99-N/A	99-N/A	99-N/A	99-N/A	99-N/A	99-N/A	99-N/A	99-N/A	99-N/A	99-N/A	99-N/A	99-N/A	99-N/A	99-N/A	99-N/A	99-N/A	99-N/A	99-N/A	99-N/A	99-N/A
625	1957	3-PRIVATE	1-FEMALE	1-NON HISPANIC	1-BLACK OR AFRICAN AMERICAN	DC	1-NON REACTIVE	2016	59.2274	34	DC	99-N/A	99-N/A	99-N/A	99-N/A	99-N/A	99-N/A	99-N/A	99-N/A	99-N/A	99-N/A	99-N/A	99-N/A	99-N/A	99-N/A	99-N/A	99-N/A	99-N/A	99-N/A	99-N/A	99-N/A	99-N/A	99-N/A	99-N/A	99-N/A	99-N/A	99-N/A	99-N/A	99-N/A	99-N/A	99-N/A	99-N/A	99-N/A	99-N/A	99-N/A	99-N/A	99-N/A	99-N/A	99-N/A
626	1957	2-MEDICAID	2-MALE	1-NON HISPANIC	1-BLACK OR AFRICAN AMERICAN	DC	1-NON REACTIVE	2016	59.1562	34	DC	99-N/A	99-N/A	99-N/A	99-N/A	99-N/A	99-N/A	99-N/A	99-N/A	99-N/A	99-N/A	99-N/A	99-N/A	99-N/A	99-N/A	99-N/A	99-N/A	99-N/A	99-N/A	99-N/A	99-N/A	99-N/A	99-N/A	99-N/A	99-N/A	99-N/A	99-N/A	99-N/A	99-N/A	99-N/A	99-N/A	99-N/A	99-N/A	99-N/A	99-N/A	99-N/A	99-N/A	99-N/A	99-N/A
627	1957	3-PRIVATE	1-FEMALE	1-NON HISPANIC	55-UNKNOWN OR OTHER	MD	1-NON REACTIVE	2016	58.863	34	DC	99-N/A	99-N/A	99-N/A	99-N/A	99-N/A	99-N/A	99-N/A	99-N/A	99-N/A	99-N/A	99-N/A	99-N/A	99-N/A	99-N/A	99-N/A	99-N/A	99-N/A	99-N/A	99-N/A	99-N/A	99-N/A	99-N/A	99-N/A	99-N/A	99-N/A	99-N/A	99-N/A	99-N/A	99-N/A	99-N/A	99-N/A	99-N/A	99-N/A	99-N/A	99-N/A	99-N/A	99-N/A	99-N/A
628	1957	2-MEDICAID	1-FEMALE	1-NON HISPANIC	1-BLACK OR AFRICAN AMERICAN	DC	2-REACTIVE	2016	59.2959	34	DC	1-Yes	1-Yes	2016	0	0-Negative	59.2959	0	0-No	99-N/A	0-No	0-No	99-N/A	99-N/A	0- None	0-No	99-N/A	0-No	99-N/A	99-N/A	99-N/A	99-N/A	0-NO	99-N/A	99-N/A	99-N/A	0-NO	99-N/A	0- No	0- No	0- No	99-N/A	0-NO	99-N/A	0-NO	0-NO	0-No	99-N/A	99-N/A
629	1957	3-PRIVATE	2-MALE	1-NON HISPANIC	2-WHITE	MD	1-NON REACTIVE	2016	59.3068	34	DC	99-N/A	99-N/A	99-N/A	99-N/A	99-N/A	99-N/A	99-N/A	99-N/A	99-N/A	99-N/A	99-N/A	99-N/A	99-N/A	99-N/A	99-N/A	99-N/A	99-N/A	99-N/A	99-N/A	99-N/A	99-N/A	99-N/A	99-N/A	99-N/A	99-N/A	99-N/A	99-N/A	99-N/A	99-N/A	99-N/A	99-N/A	99-N/A	99-N/A	99-N/A	99-N/A	99-N/A	99-N/A	99-N/A
630	1957	1-MEDICARE	1-FEMALE	1-NON HISPANIC	2-WHITE	MD	1-NON REACTIVE	2016	59.4137	34	DC	99-N/A	99-N/A	99-N/A	99-N/A	99-N/A	99-N/A	99-N/A	99-N/A	99-N/A	99-N/A	99-N/A	99-N/A	99-N/A	99-N/A	99-N/A	99-N/A	99-N/A	99-N/A	99-N/A	99-N/A	99-N/A	99-N/A	99-N/A	99-N/A	99-N/A	99-N/A	99-N/A	99-N/A	99-N/A	99-N/A	99-N/A	99-N/A	99-N/A	99-N/A	99-N/A	99-N/A	99-N/A	99-N/A
631	1951	3-PRIVATE	1-FEMALE	1-NON HISPANIC	1-BLACK OR AFRICAN AMERICAN	MD	1-NON REACTIVE	2016	65.274	25	DC	99-N/A	99-N/A	99-N/A	99-N/A	99-N/A	99-N/A	99-N/A	99-N/A	99-N/A	99-N/A	99-N/A	99-N/A	99-N/A	99-N/A	99-N/A	99-N/A	99-N/A	99-N/A	99-N/A	99-N/A	99-N/A	99-N/A	99-N/A	99-N/A	99-N/A	99-N/A	99-N/A	99-N/A	99-N/A	99-N/A	99-N/A	99-N/A	99-N/A	99-N/A	99-N/A	99-N/A	99-N/A	99-N/A
632	1957	5-OTHER	1-FEMALE	1-NON HISPANIC	2-WHITE	MD	1-NON REACTIVE	2015	58.3205	34	DC	99-N/A	99-N/A	99-N/A	99-N/A	99-N/A	99-N/A	99-N/A	99-N/A	99-N/A	99-N/A	99-N/A	99-N/A	99-N/A	99-N/A	99-N/A	99-N/A	99-N/A	99-N/A	99-N/A	99-N/A	99-N/A	99-N/A	99-N/A	99-N/A	99-N/A	99-N/A	99-N/A	99-N/A	99-N/A	99-N/A	99-N/A	99-N/A	99-N/A	99-N/A	99-N/A	99-N/A	99-N/A	99-N/A
633	1957	1-MEDICARE	1-FEMALE	1-NON HISPANIC	2-WHITE	MD	1-NON REACTIVE	2015	58.0466	34	DC	99-N/A	99-N/A	99-N/A	99-N/A	99-N/A	99-N/A	99-N/A	99-N/A	99-N/A	99-N/A	99-N/A	99-N/A	99-N/A	99-N/A	99-N/A	99-N/A	99-N/A	99-N/A	99-N/A	99-N/A	99-N/A	99-N/A	99-N/A	99-N/A	99-N/A	99-N/A	99-N/A	99-N/A	99-N/A	99-N/A	99-N/A	99-N/A	99-N/A	99-N/A	99-N/A	99-N/A	99-N/A	99-N/A
634	1957	3-PRIVATE	1-FEMALE	1-NON HISPANIC	3-ASIAN	MD	1-NON REACTIVE	2016	59.4164	34	DC	99-N/A	99-N/A	99-N/A	99-N/A	99-N/A	99-N/A	99-N/A	99-N/A	99-N/A	99-N/A	99-N/A	99-N/A	99-N/A	99-N/A	99-N/A	99-N/A	99-N/A	99-N/A	99-N/A	99-N/A	99-N/A	99-N/A	99-N/A	99-N/A	99-N/A	99-N/A	99-N/A	99-N/A	99-N/A	99-N/A	99-N/A	99-N/A	99-N/A	99-N/A	99-N/A	99-N/A	99-N/A	99-N/A
635	1957	3-PRIVATE	2-MALE	1-NON HISPANIC	2-WHITE	MD	1-NON REACTIVE	2016	58.4767	34	DC	99-N/A	99-N/A	99-N/A	99-N/A	99-N/A	99-N/A	99-N/A	99-N/A	99-N/A	99-N/A	99-N/A	99-N/A	99-N/A	99-N/A	99-N/A	99-N/A	99-N/A	99-N/A	99-N/A	99-N/A	99-N/A	99-N/A	99-N/A	99-N/A	99-N/A	99-N/A	99-N/A	99-N/A	99-N/A	99-N/A	99-N/A	99-N/A	99-N/A	99-N/A	99-N/A	99-N/A	99-N/A	99-N/A
636	1957	3-PRIVATE	2-MALE	1-NON HISPANIC	2-WHITE	DC	1-NON REACTIVE	2015	58.2055	34	DC	99-N/A	99-N/A	99-N/A	99-N/A	99-N/A	99-N/A	99-N/A	99-N/A	99-N/A	99-N/A	99-N/A	99-N/A	99-N/A	99-N/A	99-N/A	99-N/A	99-N/A	99-N/A	99-N/A	99-N/A	99-N/A	99-N/A	99-N/A	99-N/A	99-N/A	99-N/A	99-N/A	99-N/A	99-N/A	99-N/A	99-N/A	99-N/A	99-N/A	99-N/A	99-N/A	99-N/A	99-N/A	99-N/A
637	1957	5-OTHER	1-FEMALE	1-NON HISPANIC	1-BLACK OR AFRICAN AMERICAN	DC	1-NON REACTIVE	2016	58.411	34	DC	99-N/A	99-N/A	99-N/A	99-N/A	99-N/A	99-N/A	99-N/A	99-N/A	99-N/A	99-N/A	99-N/A	99-N/A	99-N/A	99-N/A	99-N/A	99-N/A	99-N/A	99-N/A	99-N/A	99-N/A	99-N/A	99-N/A	99-N/A	99-N/A	99-N/A	99-N/A	99-N/A	99-N/A	99-N/A	99-N/A	99-N/A	99-N/A	99-N/A	99-N/A	99-N/A	99-N/A	99-N/A	99-N/A
638	1957	1-MEDICARE	2-MALE	1-NON HISPANIC	1-BLACK OR AFRICAN AMERICAN	DC	1-NON REACTIVE	2016	58.4411	34	DC	99-N/A	99-N/A	99-N/A	99-N/A	99-N/A	99-N/A	99-N/A	99-N/A	99-N/A	99-N/A	99-N/A	99-N/A	99-N/A	99-N/A	99-N/A	99-N/A	99-N/A	99-N/A	99-N/A	99-N/A	99-N/A	99-N/A	99-N/A	99-N/A	99-N/A	99-N/A	99-N/A	99-N/A	99-N/A	99-N/A	99-N/A	99-N/A	99-N/A	99-N/A	99-N/A	99-N/A	99-N/A	99-N/A
639	1957	3-PRIVATE	2-MALE	1-NON HISPANIC	2-WHITE	MD	1-NON REACTIVE	2015	58.1836	34	DC	99-N/A	99-N/A	99-N/A	99-N/A	99-N/A	99-N/A	99-N/A	99-N/A	99-N/A	99-N/A	99-N/A	99-N/A	99-N/A	99-N/A	99-N/A	99-N/A	99-N/A	99-N/A	99-N/A	99-N/A	99-N/A	99-N/A	99-N/A	99-N/A	99-N/A	99-N/A	99-N/A	99-N/A	99-N/A	99-N/A	99-N/A	99-N/A	99-N/A	99-N/A	99-N/A	99-N/A	99-N/A	99-N/A
640	1957	3-PRIVATE	1-FEMALE	1-NON HISPANIC	2-WHITE	MD	1-NON REACTIVE	2015	58.1562	34	DC	99-N/A	99-N/A	99-N/A	99-N/A	99-N/A	99-N/A	99-N/A	99-N/A	99-N/A	99-N/A	99-N/A	99-N/A	99-N/A	99-N/A	99-N/A	99-N/A	99-N/A	99-N/A	99-N/A	99-N/A	99-N/A	99-N/A	99-N/A	99-N/A	99-N/A	99-N/A	99-N/A	99-N/A	99-N/A	99-N/A	99-N/A	99-N/A	99-N/A	99-N/A	99-N/A	99-N/A	99-N/A	99-N/A
641	1957	3-PRIVATE	1-FEMALE	1-NON HISPANIC	2-WHITE	MD	1-NON REACTIVE	2016	58.2521	34	DC	99-N/A	99-N/A	99-N/A	99-N/A	99-N/A	99-N/A	99-N/A	99-N/A	99-N/A	99-N/A	99-N/A	99-N/A	99-N/A	99-N/A	99-N/A	99-N/A	99-N/A	99-N/A	99-N/A	99-N/A	99-N/A	99-N/A	99-N/A	99-N/A	99-N/A	99-N/A	99-N/A	99-N/A	99-N/A	99-N/A	99-N/A	99-N/A	99-N/A	99-N/A	99-N/A	99-N/A	99-N/A	99-N/A
642	1957	2-MEDICAID	1-FEMALE	1-NON HISPANIC	1-BLACK OR AFRICAN AMERICAN	DC	1-NON REACTIVE	2016	58.5178	34	DC	99-N/A	99-N/A	99-N/A	99-N/A	99-N/A	99-N/A	99-N/A	99-N/A	99-N/A	99-N/A	99-N/A	99-N/A	99-N/A	99-N/A	99-N/A	99-N/A	99-N/A	99-N/A	99-N/A	99-N/A	99-N/A	99-N/A	99-N/A	99-N/A	99-N/A	99-N/A	99-N/A	99-N/A	99-N/A	99-N/A	99-N/A	99-N/A	99-N/A	99-N/A	99-N/A	99-N/A	99-N/A	99-N/A
643	1957	3-PRIVATE	1-FEMALE	1-NON HISPANIC	1-BLACK OR AFRICAN AMERICAN	MD	1-NON REACTIVE	2016	58.1589	34	DC	99-N/A	99-N/A	99-N/A	99-N/A	99-N/A	99-N/A	99-N/A	99-N/A	99-N/A	99-N/A	99-N/A	99-N/A	99-N/A	99-N/A	99-N/A	99-N/A	99-N/A	99-N/A	99-N/A	99-N/A	99-N/A	99-N/A	99-N/A	99-N/A	99-N/A	99-N/A	99-N/A	99-N/A	99-N/A	99-N/A	99-N/A	99-N/A	99-N/A	99-N/A	99-N/A	99-N/A	99-N/A	99-N/A
644	1958	3-PRIVATE	1-FEMALE	1-NON HISPANIC	1-BLACK OR AFRICAN AMERICAN	MD	1-NON REACTIVE	2015	57.6301	34	DC	99-N/A	99-N/A	99-N/A	99-N/A	99-N/A	99-N/A	99-N/A	99-N/A	99-N/A	99-N/A	99-N/A	99-N/A	99-N/A	99-N/A	99-N/A	99-N/A	99-N/A	99-N/A	99-N/A	99-N/A	99-N/A	99-N/A	99-N/A	99-N/A	99-N/A	99-N/A	99-N/A	99-N/A	99-N/A	99-N/A	99-N/A	99-N/A	99-N/A	99-N/A	99-N/A	99-N/A	99-N/A	99-N/A
645	1958	5-OTHER	2-MALE	1-NON HISPANIC	2-WHITE	VA	1-NON REACTIVE	2016	58.2274	34	DC	99-N/A	99-N/A	99-N/A	99-N/A	99-N/A	99-N/A	99-N/A	99-N/A	99-N/A	99-N/A	99-N/A	99-N/A	99-N/A	99-N/A	99-N/A	99-N/A	99-N/A	99-N/A	99-N/A	99-N/A	99-N/A	99-N/A	99-N/A	99-N/A	99-N/A	99-N/A	99-N/A	99-N/A	99-N/A	99-N/A	99-N/A	99-N/A	99-N/A	99-N/A	99-N/A	99-N/A	99-N/A	99-N/A
646	1958	3-PRIVATE	1-FEMALE	1-NON HISPANIC	2-WHITE	MD	1-NON REACTIVE	2016	58.0493	34	DC	99-N/A	99-N/A	99-N/A	99-N/A	99-N/A	99-N/A	99-N/A	99-N/A	99-N/A	99-N/A	99-N/A	99-N/A	99-N/A	99-N/A	99-N/A	99-N/A	99-N/A	99-N/A	99-N/A	99-N/A	99-N/A	99-N/A	99-N/A	99-N/A	99-N/A	99-N/A	99-N/A	99-N/A	99-N/A	99-N/A	99-N/A	99-N/A	99-N/A	99-N/A	99-N/A	99-N/A	99-N/A	99-N/A
647	1958	3-PRIVATE	2-MALE	2-HISPANIC OR LATINO	2-WHITE	MD	1-NON REACTIVE	2015	57.5288	34	DC	99-N/A	99-N/A	99-N/A	99-N/A	99-N/A	99-N/A	99-N/A	99-N/A	99-N/A	99-N/A	99-N/A	99-N/A	99-N/A	99-N/A	99-N/A	99-N/A	99-N/A	99-N/A	99-N/A	99-N/A	99-N/A	99-N/A	99-N/A	99-N/A	99-N/A	99-N/A	99-N/A	99-N/A	99-N/A	99-N/A	99-N/A	99-N/A	99-N/A	99-N/A	99-N/A	99-N/A	99-N/A	99-N/A
648	1958	3-PRIVATE	1-FEMALE	1-NON HISPANIC	1-BLACK OR AFRICAN AMERICAN	MD	1-NON REACTIVE	2016	58.3397	34	DC	99-N/A	99-N/A	99-N/A	99-N/A	99-N/A	99-N/A	99-N/A	99-N/A	99-N/A	99-N/A	99-N/A	99-N/A	99-N/A	99-N/A	99-N/A	99-N/A	99-N/A	99-N/A	99-N/A	99-N/A	99-N/A	99-N/A	99-N/A	99-N/A	99-N/A	99-N/A	99-N/A	99-N/A	99-N/A	99-N/A	99-N/A	99-N/A	99-N/A	99-N/A	99-N/A	99-N/A	99-N/A	99-N/A
649	1958	3-PRIVATE	2-MALE	1-NON HISPANIC	2-WHITE	MD	1-NON REACTIVE	2016	58.5945	34	DC	99-N/A	99-N/A	99-N/A	99-N/A	99-N/A	99-N/A	99-N/A	99-N/A	99-N/A	99-N/A	99-N/A	99-N/A	99-N/A	99-N/A	99-N/A	99-N/A	99-N/A	99-N/A	99-N/A	99-N/A	99-N/A	99-N/A	99-N/A	99-N/A	99-N/A	99-N/A	99-N/A	99-N/A	99-N/A	99-N/A	99-N/A	99-N/A	99-N/A	99-N/A	99-N/A	99-N/A	99-N/A	99-N/A
650	1959	3-PRIVATE	2-MALE	1-NON HISPANIC	2-WHITE	MD	1-NON REACTIVE	2016	56.6795	25	DC	99-N/A	99-N/A	99-N/A	99-N/A	99-N/A	99-N/A	99-N/A	99-N/A	99-N/A	99-N/A	99-N/A	99-N/A	99-N/A	99-N/A	99-N/A	99-N/A	99-N/A	99-N/A	99-N/A	99-N/A	99-N/A	99-N/A	99-N/A	99-N/A	99-N/A	99-N/A	99-N/A	99-N/A	99-N/A	99-N/A	99-N/A	99-N/A	99-N/A	99-N/A	99-N/A	99-N/A	99-N/A	99-N/A
651	1958	3-PRIVATE	2-MALE	1-NON HISPANIC	1-BLACK OR AFRICAN AMERICAN	MD	1-NON REACTIVE	2016	58.2	34	DC	99-N/A	99-N/A	99-N/A	99-N/A	99-N/A	99-N/A	99-N/A	99-N/A	99-N/A	99-N/A	99-N/A	99-N/A	99-N/A	99-N/A	99-N/A	99-N/A	99-N/A	99-N/A	99-N/A	99-N/A	99-N/A	99-N/A	99-N/A	99-N/A	99-N/A	99-N/A	99-N/A	99-N/A	99-N/A	99-N/A	99-N/A	99-N/A	99-N/A	99-N/A	99-N/A	99-N/A	99-N/A	99-N/A
652	1958	3-PRIVATE	2-MALE	1-NON HISPANIC	2-WHITE	MD	1-NON REACTIVE	2016	58.2685	34	DC	99-N/A	99-N/A	99-N/A	99-N/A	99-N/A	99-N/A	99-N/A	99-N/A	99-N/A	99-N/A	99-N/A	99-N/A	99-N/A	99-N/A	99-N/A	99-N/A	99-N/A	99-N/A	99-N/A	99-N/A	99-N/A	99-N/A	99-N/A	99-N/A	99-N/A	99-N/A	99-N/A	99-N/A	99-N/A	99-N/A	99-N/A	99-N/A	99-N/A	99-N/A	99-N/A	99-N/A	99-N/A	99-N/A
653	1958	2-MEDICAID	2-MALE	1-NON HISPANIC	2-WHITE	MD	1-NON REACTIVE	2015	57.411	34	DC	99-N/A	99-N/A	99-N/A	99-N/A	99-N/A	99-N/A	99-N/A	99-N/A	99-N/A	99-N/A	99-N/A	99-N/A	99-N/A	99-N/A	99-N/A	99-N/A	99-N/A	99-N/A	99-N/A	99-N/A	99-N/A	99-N/A	99-N/A	99-N/A	99-N/A	99-N/A	99-N/A	99-N/A	99-N/A	99-N/A	99-N/A	99-N/A	99-N/A	99-N/A	99-N/A	99-N/A	99-N/A	99-N/A
654	1958	3-PRIVATE	1-FEMALE	1-NON HISPANIC	1-BLACK OR AFRICAN AMERICAN	MD	1-NON REACTIVE	2016	58.5041	34	DC	99-N/A	99-N/A	99-N/A	99-N/A	99-N/A	99-N/A	99-N/A	99-N/A	99-N/A	99-N/A	99-N/A	99-N/A	99-N/A	99-N/A	99-N/A	99-N/A	99-N/A	99-N/A	99-N/A	99-N/A	99-N/A	99-N/A	99-N/A	99-N/A	99-N/A	99-N/A	99-N/A	99-N/A	99-N/A	99-N/A	99-N/A	99-N/A	99-N/A	99-N/A	99-N/A	99-N/A	99-N/A	99-N/A
655	1958	3-PRIVATE	1-FEMALE	1-NON HISPANIC	2-WHITE	MD	1-NON REACTIVE	2016	58.2164	34	DC	99-N/A	99-N/A	99-N/A	99-N/A	99-N/A	99-N/A	99-N/A	99-N/A	99-N/A	99-N/A	99-N/A	99-N/A	99-N/A	99-N/A	99-N/A	99-N/A	99-N/A	99-N/A	99-N/A	99-N/A	99-N/A	99-N/A	99-N/A	99-N/A	99-N/A	99-N/A	99-N/A	99-N/A	99-N/A	99-N/A	99-N/A	99-N/A	99-N/A	99-N/A	99-N/A	99-N/A	99-N/A	99-N/A
656	1958	2-MEDICAID	2-MALE	1-NON HISPANIC	2-WHITE	MD	1-NON REACTIVE	2015	57.3945	34	DC	99-N/A	99-N/A	99-N/A	99-N/A	99-N/A	99-N/A	99-N/A	99-N/A	99-N/A	99-N/A	99-N/A	99-N/A	99-N/A	99-N/A	99-N/A	99-N/A	99-N/A	99-N/A	99-N/A	99-N/A	99-N/A	99-N/A	99-N/A	99-N/A	99-N/A	99-N/A	99-N/A	99-N/A	99-N/A	99-N/A	99-N/A	99-N/A	99-N/A	99-N/A	99-N/A	99-N/A	99-N/A	99-N/A
657	1958	3-PRIVATE	1-FEMALE	1-NON HISPANIC	1-BLACK OR AFRICAN AMERICAN	MD	1-NON REACTIVE	2016	57.5205	34	DC	99-N/A	99-N/A	99-N/A	99-N/A	99-N/A	99-N/A	99-N/A	99-N/A	99-N/A	99-N/A	99-N/A	99-N/A	99-N/A	99-N/A	99-N/A	99-N/A	99-N/A	99-N/A	99-N/A	99-N/A	99-N/A	99-N/A	99-N/A	99-N/A	99-N/A	99-N/A	99-N/A	99-N/A	99-N/A	99-N/A	99-N/A	99-N/A	99-N/A	99-N/A	99-N/A	99-N/A	99-N/A	99-N/A
658	1958	3-PRIVATE	1-FEMALE	1-NON HISPANIC	1-BLACK OR AFRICAN AMERICAN	MD	1-NON REACTIVE	2015	57.2356	34	DC	99-N/A	99-N/A	99-N/A	99-N/A	99-N/A	99-N/A	99-N/A	99-N/A	99-N/A	99-N/A	99-N/A	99-N/A	99-N/A	99-N/A	99-N/A	99-N/A	99-N/A	99-N/A	99-N/A	99-N/A	99-N/A	99-N/A	99-N/A	99-N/A	99-N/A	99-N/A	99-N/A	99-N/A	99-N/A	99-N/A	99-N/A	99-N/A	99-N/A	99-N/A	99-N/A	99-N/A	99-N/A	99-N/A
659	1958	3-PRIVATE	1-FEMALE	1-NON HISPANIC	1-BLACK OR AFRICAN AMERICAN	DC	1-NON REACTIVE	2015	57.0658	34	DC	99-N/A	99-N/A	99-N/A	99-N/A	99-N/A	99-N/A	99-N/A	99-N/A	99-N/A	99-N/A	99-N/A	99-N/A	99-N/A	99-N/A	99-N/A	99-N/A	99-N/A	99-N/A	99-N/A	99-N/A	99-N/A	99-N/A	99-N/A	99-N/A	99-N/A	99-N/A	99-N/A	99-N/A	99-N/A	99-N/A	99-N/A	99-N/A	99-N/A	99-N/A	99-N/A	99-N/A	99-N/A	99-N/A
660	1958	3-PRIVATE	2-MALE	1-NON HISPANIC	1-BLACK OR AFRICAN AMERICAN	MD	1-NON REACTIVE	2015	57.2	34	DC	99-N/A	99-N/A	99-N/A	99-N/A	99-N/A	99-N/A	99-N/A	99-N/A	99-N/A	99-N/A	99-N/A	99-N/A	99-N/A	99-N/A	99-N/A	99-N/A	99-N/A	99-N/A	99-N/A	99-N/A	99-N/A	99-N/A	99-N/A	99-N/A	99-N/A	99-N/A	99-N/A	99-N/A	99-N/A	99-N/A	99-N/A	99-N/A	99-N/A	99-N/A	99-N/A	99-N/A	99-N/A	99-N/A
661	1958	2-MEDICAID	1-FEMALE	1-NON HISPANIC	55-UNKNOWN OR OTHER	MD	1-NON REACTIVE	2015	57.2986	34	DC	99-N/A	99-N/A	99-N/A	99-N/A	99-N/A	99-N/A	99-N/A	99-N/A	99-N/A	99-N/A	99-N/A	99-N/A	99-N/A	99-N/A	99-N/A	99-N/A	99-N/A	99-N/A	99-N/A	99-N/A	99-N/A	99-N/A	99-N/A	99-N/A	99-N/A	99-N/A	99-N/A	99-N/A	99-N/A	99-N/A	99-N/A	99-N/A	99-N/A	99-N/A	99-N/A	99-N/A	99-N/A	99-N/A
662	1958	3-PRIVATE	1-FEMALE	1-NON HISPANIC	55-UNKNOWN OR OTHER	MD	1-NON REACTIVE	2016	57.7288	34	DC	99-N/A	99-N/A	99-N/A	99-N/A	99-N/A	99-N/A	99-N/A	99-N/A	99-N/A	99-N/A	99-N/A	99-N/A	99-N/A	99-N/A	99-N/A	99-N/A	99-N/A	99-N/A	99-N/A	99-N/A	99-N/A	99-N/A	99-N/A	99-N/A	99-N/A	99-N/A	99-N/A	99-N/A	99-N/A	99-N/A	99-N/A	99-N/A	99-N/A	99-N/A	99-N/A	99-N/A	99-N/A	99-N/A
663	1945	1-MEDICARE	2-MALE	1-NON HISPANIC	2-WHITE	MD	1-NON REACTIVE	2016	71.0192	26	DC	99-N/A	99-N/A	99-N/A	99-N/A	99-N/A	99-N/A	99-N/A	99-N/A	99-N/A	99-N/A	99-N/A	99-N/A	99-N/A	99-N/A	99-N/A	99-N/A	99-N/A	99-N/A	99-N/A	99-N/A	99-N/A	99-N/A	99-N/A	99-N/A	99-N/A	99-N/A	99-N/A	99-N/A	99-N/A	99-N/A	99-N/A	99-N/A	99-N/A	99-N/A	99-N/A	99-N/A	99-N/A	99-N/A
664	1958	3-PRIVATE	2-MALE	1-NON HISPANIC	1-BLACK OR AFRICAN AMERICAN	MD	1-NON REACTIVE	2016	57.5507	34	DC	99-N/A	99-N/A	99-N/A	99-N/A	99-N/A	99-N/A	99-N/A	99-N/A	99-N/A	99-N/A	99-N/A	99-N/A	99-N/A	99-N/A	99-N/A	99-N/A	99-N/A	99-N/A	99-N/A	99-N/A	99-N/A	99-N/A	99-N/A	99-N/A	99-N/A	99-N/A	99-N/A	99-N/A	99-N/A	99-N/A	99-N/A	99-N/A	99-N/A	99-N/A	99-N/A	99-N/A	99-N/A	99-N/A
665	1958	2-MEDICAID	2-MALE	1-NON HISPANIC	1-BLACK OR AFRICAN AMERICAN	MD	1-NON REACTIVE	2016	57.7151	34	DC	99-N/A	99-N/A	99-N/A	99-N/A	99-N/A	99-N/A	99-N/A	99-N/A	99-N/A	99-N/A	99-N/A	99-N/A	99-N/A	99-N/A	99-N/A	99-N/A	99-N/A	99-N/A	99-N/A	99-N/A	99-N/A	99-N/A	99-N/A	99-N/A	99-N/A	99-N/A	99-N/A	99-N/A	99-N/A	99-N/A	99-N/A	99-N/A	99-N/A	99-N/A	99-N/A	99-N/A	99-N/A	99-N/A
666	1958	3-PRIVATE	1-FEMALE	1-NON HISPANIC	1-BLACK OR AFRICAN AMERICAN	DC	1-NON REACTIVE	2016	57.7068	34	DC	99-N/A	99-N/A	99-N/A	99-N/A	99-N/A	99-N/A	99-N/A	99-N/A	99-N/A	99-N/A	99-N/A	99-N/A	99-N/A	99-N/A	99-N/A	99-N/A	99-N/A	99-N/A	99-N/A	99-N/A	99-N/A	99-N/A	99-N/A	99-N/A	99-N/A	99-N/A	99-N/A	99-N/A	99-N/A	99-N/A	99-N/A	99-N/A	99-N/A	99-N/A	99-N/A	99-N/A	99-N/A	99-N/A
667	1958	3-PRIVATE	2-MALE	1-NON HISPANIC	1-BLACK OR AFRICAN AMERICAN	MD	1-NON REACTIVE	2016	57.5753	34	DC	99-N/A	99-N/A	99-N/A	99-N/A	99-N/A	99-N/A	99-N/A	99-N/A	99-N/A	99-N/A	99-N/A	99-N/A	99-N/A	99-N/A	99-N/A	99-N/A	99-N/A	99-N/A	99-N/A	99-N/A	99-N/A	99-N/A	99-N/A	99-N/A	99-N/A	99-N/A	99-N/A	99-N/A	99-N/A	99-N/A	99-N/A	99-N/A	99-N/A	99-N/A	99-N/A	99-N/A	99-N/A	99-N/A
668	1959	1-MEDICARE	1-FEMALE	1-NON HISPANIC	1-BLACK OR AFRICAN AMERICAN	MD	1-NON REACTIVE	2016	57.2959	34	DC	99-N/A	99-N/A	99-N/A	99-N/A	99-N/A	99-N/A	99-N/A	99-N/A	99-N/A	99-N/A	99-N/A	99-N/A	99-N/A	99-N/A	99-N/A	99-N/A	99-N/A	99-N/A	99-N/A	99-N/A	99-N/A	99-N/A	99-N/A	99-N/A	99-N/A	99-N/A	99-N/A	99-N/A	99-N/A	99-N/A	99-N/A	99-N/A	99-N/A	99-N/A	99-N/A	99-N/A	99-N/A	99-N/A
669	1959	3-PRIVATE	2-MALE	1-NON HISPANIC	3-ASIAN	MD	1-NON REACTIVE	2015	56.8274	34	DC	99-N/A	99-N/A	99-N/A	99-N/A	99-N/A	99-N/A	99-N/A	99-N/A	99-N/A	99-N/A	99-N/A	99-N/A	99-N/A	99-N/A	99-N/A	99-N/A	99-N/A	99-N/A	99-N/A	99-N/A	99-N/A	99-N/A	99-N/A	99-N/A	99-N/A	99-N/A	99-N/A	99-N/A	99-N/A	99-N/A	99-N/A	99-N/A	99-N/A	99-N/A	99-N/A	99-N/A	99-N/A	99-N/A
670	1959	3-PRIVATE	1-FEMALE	1-NON HISPANIC	1-BLACK OR AFRICAN AMERICAN	MD	1-NON REACTIVE	2015	56.6329	34	DC	99-N/A	99-N/A	99-N/A	99-N/A	99-N/A	99-N/A	99-N/A	99-N/A	99-N/A	99-N/A	99-N/A	99-N/A	99-N/A	99-N/A	99-N/A	99-N/A	99-N/A	99-N/A	99-N/A	99-N/A	99-N/A	99-N/A	99-N/A	99-N/A	99-N/A	99-N/A	99-N/A	99-N/A	99-N/A	99-N/A	99-N/A	99-N/A	99-N/A	99-N/A	99-N/A	99-N/A	99-N/A	99-N/A
671	1959	3-PRIVATE	1-FEMALE	1-NON HISPANIC	2-WHITE	MD	1-NON REACTIVE	2016	57.7781	34	DC	99-N/A	99-N/A	99-N/A	99-N/A	99-N/A	99-N/A	99-N/A	99-N/A	99-N/A	99-N/A	99-N/A	99-N/A	99-N/A	99-N/A	99-N/A	99-N/A	99-N/A	99-N/A	99-N/A	99-N/A	99-N/A	99-N/A	99-N/A	99-N/A	99-N/A	99-N/A	99-N/A	99-N/A	99-N/A	99-N/A	99-N/A	99-N/A	99-N/A	99-N/A	99-N/A	99-N/A	99-N/A	99-N/A
672	1959	1-MEDICARE	2-MALE	1-NON HISPANIC	1-BLACK OR AFRICAN AMERICAN	DC	1-NON REACTIVE	2016	57.6082	34	DC	99-N/A	99-N/A	99-N/A	99-N/A	99-N/A	99-N/A	99-N/A	99-N/A	99-N/A	99-N/A	99-N/A	99-N/A	99-N/A	99-N/A	99-N/A	99-N/A	99-N/A	99-N/A	99-N/A	99-N/A	99-N/A	99-N/A	99-N/A	99-N/A	99-N/A	99-N/A	99-N/A	99-N/A	99-N/A	99-N/A	99-N/A	99-N/A	99-N/A	99-N/A	99-N/A	99-N/A	99-N/A	99-N/A
673	1959	3-PRIVATE	1-FEMALE	1-NON HISPANIC	1-BLACK OR AFRICAN AMERICAN	MD	1-NON REACTIVE	2015	56.7178	34	DC	99-N/A	99-N/A	99-N/A	99-N/A	99-N/A	99-N/A	99-N/A	99-N/A	99-N/A	99-N/A	99-N/A	99-N/A	99-N/A	99-N/A	99-N/A	99-N/A	99-N/A	99-N/A	99-N/A	99-N/A	99-N/A	99-N/A	99-N/A	99-N/A	99-N/A	99-N/A	99-N/A	99-N/A	99-N/A	99-N/A	99-N/A	99-N/A	99-N/A	99-N/A	99-N/A	99-N/A	99-N/A	99-N/A
674	1959	3-PRIVATE	2-MALE	1-NON HISPANIC	2-WHITE	MD	1-NON REACTIVE	2016	57.6849	34	DC	99-N/A	99-N/A	99-N/A	99-N/A	99-N/A	99-N/A	99-N/A	99-N/A	99-N/A	99-N/A	99-N/A	99-N/A	99-N/A	99-N/A	99-N/A	99-N/A	99-N/A	99-N/A	99-N/A	99-N/A	99-N/A	99-N/A	99-N/A	99-N/A	99-N/A	99-N/A	99-N/A	99-N/A	99-N/A	99-N/A	99-N/A	99-N/A	99-N/A	99-N/A	99-N/A	99-N/A	99-N/A	99-N/A
675	1959	3-PRIVATE	1-FEMALE	1-NON HISPANIC	2-WHITE	MD	1-NON REACTIVE	2015	56.326	34	DC	99-N/A	99-N/A	99-N/A	99-N/A	99-N/A	99-N/A	99-N/A	99-N/A	99-N/A	99-N/A	99-N/A	99-N/A	99-N/A	99-N/A	99-N/A	99-N/A	99-N/A	99-N/A	99-N/A	99-N/A	99-N/A	99-N/A	99-N/A	99-N/A	99-N/A	99-N/A	99-N/A	99-N/A	99-N/A	99-N/A	99-N/A	99-N/A	99-N/A	99-N/A	99-N/A	99-N/A	99-N/A	99-N/A
676	1959	3-PRIVATE	2-MALE	1-NON HISPANIC	2-WHITE	MD	1-NON REACTIVE	2016	57.5315	34	DC	99-N/A	99-N/A	99-N/A	99-N/A	99-N/A	99-N/A	99-N/A	99-N/A	99-N/A	99-N/A	99-N/A	99-N/A	99-N/A	99-N/A	99-N/A	99-N/A	99-N/A	99-N/A	99-N/A	99-N/A	99-N/A	99-N/A	99-N/A	99-N/A	99-N/A	99-N/A	99-N/A	99-N/A	99-N/A	99-N/A	99-N/A	99-N/A	99-N/A	99-N/A	99-N/A	99-N/A	99-N/A	99-N/A
677	1959	2-MEDICAID	2-MALE	1-NON HISPANIC	2-WHITE	MD	1-NON REACTIVE	2016	56.8438	34	DC	99-N/A	99-N/A	99-N/A	99-N/A	99-N/A	99-N/A	99-N/A	99-N/A	99-N/A	99-N/A	99-N/A	99-N/A	99-N/A	99-N/A	99-N/A	99-N/A	99-N/A	99-N/A	99-N/A	99-N/A	99-N/A	99-N/A	99-N/A	99-N/A	99-N/A	99-N/A	99-N/A	99-N/A	99-N/A	99-N/A	99-N/A	99-N/A	99-N/A	99-N/A	99-N/A	99-N/A	99-N/A	99-N/A
678	1959	3-PRIVATE	1-FEMALE	1-NON HISPANIC	2-WHITE	MD	1-NON REACTIVE	2015	56.611	34	DC	99-N/A	99-N/A	99-N/A	99-N/A	99-N/A	99-N/A	99-N/A	99-N/A	99-N/A	99-N/A	99-N/A	99-N/A	99-N/A	99-N/A	99-N/A	99-N/A	99-N/A	99-N/A	99-N/A	99-N/A	99-N/A	99-N/A	99-N/A	99-N/A	99-N/A	99-N/A	99-N/A	99-N/A	99-N/A	99-N/A	99-N/A	99-N/A	99-N/A	99-N/A	99-N/A	99-N/A	99-N/A	99-N/A
679	1959	3-PRIVATE	2-MALE	1-NON HISPANIC	1-BLACK OR AFRICAN AMERICAN	MD	1-NON REACTIVE	2015	56.3233	34	DC	99-N/A	99-N/A	99-N/A	99-N/A	99-N/A	99-N/A	99-N/A	99-N/A	99-N/A	99-N/A	99-N/A	99-N/A	99-N/A	99-N/A	99-N/A	99-N/A	99-N/A	99-N/A	99-N/A	99-N/A	99-N/A	99-N/A	99-N/A	99-N/A	99-N/A	99-N/A	99-N/A	99-N/A	99-N/A	99-N/A	99-N/A	99-N/A	99-N/A	99-N/A	99-N/A	99-N/A	99-N/A	99-N/A
680	1959	2-MEDICAID	1-FEMALE	1-NON HISPANIC	1-BLACK OR AFRICAN AMERICAN	DC	1-NON REACTIVE	2016	56.9178	34	DC	99-N/A	99-N/A	99-N/A	99-N/A	99-N/A	99-N/A	99-N/A	99-N/A	99-N/A	99-N/A	99-N/A	99-N/A	99-N/A	99-N/A	99-N/A	99-N/A	99-N/A	99-N/A	99-N/A	99-N/A	99-N/A	99-N/A	99-N/A	99-N/A	99-N/A	99-N/A	99-N/A	99-N/A	99-N/A	99-N/A	99-N/A	99-N/A	99-N/A	99-N/A	99-N/A	99-N/A	99-N/A	99-N/A
681	1959	3-PRIVATE	2-MALE	1-NON HISPANIC	1-BLACK OR AFRICAN AMERICAN	MD	1-NON REACTIVE	2016	56.8658	34	DC	99-N/A	99-N/A	99-N/A	99-N/A	99-N/A	99-N/A	99-N/A	99-N/A	99-N/A	99-N/A	99-N/A	99-N/A	99-N/A	99-N/A	99-N/A	99-N/A	99-N/A	99-N/A	99-N/A	99-N/A	99-N/A	99-N/A	99-N/A	99-N/A	99-N/A	99-N/A	99-N/A	99-N/A	99-N/A	99-N/A	99-N/A	99-N/A	99-N/A	99-N/A	99-N/A	99-N/A	99-N/A	99-N/A
682	1959	3-PRIVATE	2-MALE	1-NON HISPANIC	1-BLACK OR AFRICAN AMERICAN	DC	1-NON REACTIVE	2015	56.3288	34	DC	99-N/A	99-N/A	99-N/A	99-N/A	99-N/A	99-N/A	99-N/A	99-N/A	99-N/A	99-N/A	99-N/A	99-N/A	99-N/A	99-N/A	99-N/A	99-N/A	99-N/A	99-N/A	99-N/A	99-N/A	99-N/A	99-N/A	99-N/A	99-N/A	99-N/A	99-N/A	99-N/A	99-N/A	99-N/A	99-N/A	99-N/A	99-N/A	99-N/A	99-N/A	99-N/A	99-N/A	99-N/A	99-N/A
683	1959	2-MEDICAID	2-MALE	1-NON HISPANIC	2-WHITE	MD	1-NON REACTIVE	2015	56.1342	34	DC	99-N/A	99-N/A	99-N/A	99-N/A	99-N/A	99-N/A	99-N/A	99-N/A	99-N/A	99-N/A	99-N/A	99-N/A	99-N/A	99-N/A	99-N/A	99-N/A	99-N/A	99-N/A	99-N/A	99-N/A	99-N/A	99-N/A	99-N/A	99-N/A	99-N/A	99-N/A	99-N/A	99-N/A	99-N/A	99-N/A	99-N/A	99-N/A	99-N/A	99-N/A	99-N/A	99-N/A	99-N/A	99-N/A
684	1959	3-PRIVATE	2-MALE	1-NON HISPANIC	2-WHITE	MD	1-NON REACTIVE	2016	56.4658	34	DC	99-N/A	99-N/A	99-N/A	99-N/A	99-N/A	99-N/A	99-N/A	99-N/A	99-N/A	99-N/A	99-N/A	99-N/A	99-N/A	99-N/A	99-N/A	99-N/A	99-N/A	99-N/A	99-N/A	99-N/A	99-N/A	99-N/A	99-N/A	99-N/A	99-N/A	99-N/A	99-N/A	99-N/A	99-N/A	99-N/A	99-N/A	99-N/A	99-N/A	99-N/A	99-N/A	99-N/A	99-N/A	99-N/A
685	1959	3-PRIVATE	2-MALE	1-NON HISPANIC	2-WHITE	MD	1-NON REACTIVE	2016	56.326	34	DC	99-N/A	99-N/A	99-N/A	99-N/A	99-N/A	99-N/A	99-N/A	99-N/A	99-N/A	99-N/A	99-N/A	99-N/A	99-N/A	99-N/A	99-N/A	99-N/A	99-N/A	99-N/A	99-N/A	99-N/A	99-N/A	99-N/A	99-N/A	99-N/A	99-N/A	99-N/A	99-N/A	99-N/A	99-N/A	99-N/A	99-N/A	99-N/A	99-N/A	99-N/A	99-N/A	99-N/A	99-N/A	99-N/A
686	1959	3-PRIVATE	1-FEMALE	1-NON HISPANIC	1-BLACK OR AFRICAN AMERICAN	DC	1-NON REACTIVE	2016	56.8274	34	DC	99-N/A	99-N/A	99-N/A	99-N/A	99-N/A	99-N/A	99-N/A	99-N/A	99-N/A	99-N/A	99-N/A	99-N/A	99-N/A	99-N/A	99-N/A	99-N/A	99-N/A	99-N/A	99-N/A	99-N/A	99-N/A	99-N/A	99-N/A	99-N/A	99-N/A	99-N/A	99-N/A	99-N/A	99-N/A	99-N/A	99-N/A	99-N/A	99-N/A	99-N/A	99-N/A	99-N/A	99-N/A	99-N/A
687	1959	3-PRIVATE	2-MALE	1-NON HISPANIC	1-BLACK OR AFRICAN AMERICAN	MD	1-NON REACTIVE	2015	56.0795	34	DC	99-N/A	99-N/A	99-N/A	99-N/A	99-N/A	99-N/A	99-N/A	99-N/A	99-N/A	99-N/A	99-N/A	99-N/A	99-N/A	99-N/A	99-N/A	99-N/A	99-N/A	99-N/A	99-N/A	99-N/A	99-N/A	99-N/A	99-N/A	99-N/A	99-N/A	99-N/A	99-N/A	99-N/A	99-N/A	99-N/A	99-N/A	99-N/A	99-N/A	99-N/A	99-N/A	99-N/A	99-N/A	99-N/A
688	1947	5-OTHER	2-MALE	1-NON HISPANIC	2-WHITE	DC	1-NON REACTIVE	2016	68.5863	140	DC	99-N/A	99-N/A	99-N/A	99-N/A	99-N/A	99-N/A	99-N/A	99-N/A	99-N/A	99-N/A	99-N/A	99-N/A	99-N/A	99-N/A	99-N/A	99-N/A	99-N/A	99-N/A	99-N/A	99-N/A	99-N/A	99-N/A	99-N/A	99-N/A	99-N/A	99-N/A	99-N/A	99-N/A	99-N/A	99-N/A	99-N/A	99-N/A	99-N/A	99-N/A	99-N/A	99-N/A	99-N/A	99-N/A
689	1959	3-PRIVATE	2-MALE	1-NON HISPANIC	55-UNKNOWN OR OTHER	MD	1-NON REACTIVE	2015	55.7178	34	DC	99-N/A	99-N/A	99-N/A	99-N/A	99-N/A	99-N/A	99-N/A	99-N/A	99-N/A	99-N/A	99-N/A	99-N/A	99-N/A	99-N/A	99-N/A	99-N/A	99-N/A	99-N/A	99-N/A	99-N/A	99-N/A	99-N/A	99-N/A	99-N/A	99-N/A	99-N/A	99-N/A	99-N/A	99-N/A	99-N/A	99-N/A	99-N/A	99-N/A	99-N/A	99-N/A	99-N/A	99-N/A	99-N/A
690	1959	2-MEDICAID	1-FEMALE	1-NON HISPANIC	2-WHITE	MD	1-NON REACTIVE	2015	55.7096	34	DC	99-N/A	99-N/A	99-N/A	99-N/A	99-N/A	99-N/A	99-N/A	99-N/A	99-N/A	99-N/A	99-N/A	99-N/A	99-N/A	99-N/A	99-N/A	99-N/A	99-N/A	99-N/A	99-N/A	99-N/A	99-N/A	99-N/A	99-N/A	99-N/A	99-N/A	99-N/A	99-N/A	99-N/A	99-N/A	99-N/A	99-N/A	99-N/A	99-N/A	99-N/A	99-N/A	99-N/A	99-N/A	99-N/A
691	1959	3-PRIVATE	1-FEMALE	3-OTHER	55-UNKNOWN OR OTHER	DC	1-NON REACTIVE	2016	56.9342	34	DC	99-N/A	99-N/A	99-N/A	99-N/A	99-N/A	99-N/A	99-N/A	99-N/A	99-N/A	99-N/A	99-N/A	99-N/A	99-N/A	99-N/A	99-N/A	99-N/A	99-N/A	99-N/A	99-N/A	99-N/A	99-N/A	99-N/A	99-N/A	99-N/A	99-N/A	99-N/A	99-N/A	99-N/A	99-N/A	99-N/A	99-N/A	99-N/A	99-N/A	99-N/A	99-N/A	99-N/A	99-N/A	99-N/A
692	1959	3-PRIVATE	1-FEMALE	1-NON HISPANIC	1-BLACK OR AFRICAN AMERICAN	MD	1-NON REACTIVE	2015	55.8603	34	DC	99-N/A	99-N/A	99-N/A	99-N/A	99-N/A	99-N/A	99-N/A	99-N/A	99-N/A	99-N/A	99-N/A	99-N/A	99-N/A	99-N/A	99-N/A	99-N/A	99-N/A	99-N/A	99-N/A	99-N/A	99-N/A	99-N/A	99-N/A	99-N/A	99-N/A	99-N/A	99-N/A	99-N/A	99-N/A	99-N/A	99-N/A	99-N/A	99-N/A	99-N/A	99-N/A	99-N/A	99-N/A	99-N/A
693	1959	2-MEDICAID	2-MALE	1-NON HISPANIC	1-BLACK OR AFRICAN AMERICAN	MD	1-NON REACTIVE	2016	56.1918	34	DC	99-N/A	99-N/A	99-N/A	99-N/A	99-N/A	99-N/A	99-N/A	99-N/A	99-N/A	99-N/A	99-N/A	99-N/A	99-N/A	99-N/A	99-N/A	99-N/A	99-N/A	99-N/A	99-N/A	99-N/A	99-N/A	99-N/A	99-N/A	99-N/A	99-N/A	99-N/A	99-N/A	99-N/A	99-N/A	99-N/A	99-N/A	99-N/A	99-N/A	99-N/A	99-N/A	99-N/A	99-N/A	99-N/A
694	1960	3-PRIVATE	2-MALE	1-NON HISPANIC	1-BLACK OR AFRICAN AMERICAN	DC	1-NON REACTIVE	2016	56.2137	34	DC	99-N/A	99-N/A	99-N/A	99-N/A	99-N/A	99-N/A	99-N/A	99-N/A	99-N/A	99-N/A	99-N/A	99-N/A	99-N/A	99-N/A	99-N/A	99-N/A	99-N/A	99-N/A	99-N/A	99-N/A	99-N/A	99-N/A	99-N/A	99-N/A	99-N/A	99-N/A	99-N/A	99-N/A	99-N/A	99-N/A	99-N/A	99-N/A	99-N/A	99-N/A	99-N/A	99-N/A	99-N/A	99-N/A
695	1960	3-PRIVATE	2-MALE	1-NON HISPANIC	2-WHITE	MD	1-NON REACTIVE	2016	56.1288	34	DC	99-N/A	99-N/A	99-N/A	99-N/A	99-N/A	99-N/A	99-N/A	99-N/A	99-N/A	99-N/A	99-N/A	99-N/A	99-N/A	99-N/A	99-N/A	99-N/A	99-N/A	99-N/A	99-N/A	99-N/A	99-N/A	99-N/A	99-N/A	99-N/A	99-N/A	99-N/A	99-N/A	99-N/A	99-N/A	99-N/A	99-N/A	99-N/A	99-N/A	99-N/A	99-N/A	99-N/A	99-N/A	99-N/A
696	1960	2-MEDICAID	1-FEMALE	1-NON HISPANIC	1-BLACK OR AFRICAN AMERICAN	MD	1-NON REACTIVE	2016	56.8082	34	DC	99-N/A	99-N/A	99-N/A	99-N/A	99-N/A	99-N/A	99-N/A	99-N/A	99-N/A	99-N/A	99-N/A	99-N/A	99-N/A	99-N/A	99-N/A	99-N/A	99-N/A	99-N/A	99-N/A	99-N/A	99-N/A	99-N/A	99-N/A	99-N/A	99-N/A	99-N/A	99-N/A	99-N/A	99-N/A	99-N/A	99-N/A	99-N/A	99-N/A	99-N/A	99-N/A	99-N/A	99-N/A	99-N/A
697	1960	3-PRIVATE	2-MALE	1-NON HISPANIC	1-BLACK OR AFRICAN AMERICAN	MD	1-NON REACTIVE	2016	56.4548	34	DC	99-N/A	99-N/A	99-N/A	99-N/A	99-N/A	99-N/A	99-N/A	99-N/A	99-N/A	99-N/A	99-N/A	99-N/A	99-N/A	99-N/A	99-N/A	99-N/A	99-N/A	99-N/A	99-N/A	99-N/A	99-N/A	99-N/A	99-N/A	99-N/A	99-N/A	99-N/A	99-N/A	99-N/A	99-N/A	99-N/A	99-N/A	99-N/A	99-N/A	99-N/A	99-N/A	99-N/A	99-N/A	99-N/A
698	1960	1-MEDICARE	2-MALE	1-NON HISPANIC	1-BLACK OR AFRICAN AMERICAN	MD	1-NON REACTIVE	2016	56.674	34	DC	99-N/A	99-N/A	99-N/A	99-N/A	99-N/A	99-N/A	99-N/A	99-N/A	99-N/A	99-N/A	99-N/A	99-N/A	99-N/A	99-N/A	99-N/A	99-N/A	99-N/A	99-N/A	99-N/A	99-N/A	99-N/A	99-N/A	99-N/A	99-N/A	99-N/A	99-N/A	99-N/A	99-N/A	99-N/A	99-N/A	99-N/A	99-N/A	99-N/A	99-N/A	99-N/A	99-N/A	99-N/A	99-N/A
699	1960	3-PRIVATE	2-MALE	1-NON HISPANIC	2-WHITE	DC	1-NON REACTIVE	2015	55.3726	34	DC	99-N/A	99-N/A	99-N/A	99-N/A	99-N/A	99-N/A	99-N/A	99-N/A	99-N/A	99-N/A	99-N/A	99-N/A	99-N/A	99-N/A	99-N/A	99-N/A	99-N/A	99-N/A	99-N/A	99-N/A	99-N/A	99-N/A	99-N/A	99-N/A	99-N/A	99-N/A	99-N/A	99-N/A	99-N/A	99-N/A	99-N/A	99-N/A	99-N/A	99-N/A	99-N/A	99-N/A	99-N/A	99-N/A
700	1960	2-MEDICAID	2-MALE	1-NON HISPANIC	55-UNKNOWN OR OTHER	MD	1-NON REACTIVE	2015	55.6575	34	DC	99-N/A	99-N/A	99-N/A	99-N/A	99-N/A	99-N/A	99-N/A	99-N/A	99-N/A	99-N/A	99-N/A	99-N/A	99-N/A	99-N/A	99-N/A	99-N/A	99-N/A	99-N/A	99-N/A	99-N/A	99-N/A	99-N/A	99-N/A	99-N/A	99-N/A	99-N/A	99-N/A	99-N/A	99-N/A	99-N/A	99-N/A	99-N/A	99-N/A	99-N/A	99-N/A	99-N/A	99-N/A	99-N/A
701	1960	1-MEDICARE	2-MALE	1-NON HISPANIC	1-BLACK OR AFRICAN AMERICAN	MD	1-NON REACTIVE	2015	55.7096	34	DC	99-N/A	99-N/A	99-N/A	99-N/A	99-N/A	99-N/A	99-N/A	99-N/A	99-N/A	99-N/A	99-N/A	99-N/A	99-N/A	99-N/A	99-N/A	99-N/A	99-N/A	99-N/A	99-N/A	99-N/A	99-N/A	99-N/A	99-N/A	99-N/A	99-N/A	99-N/A	99-N/A	99-N/A	99-N/A	99-N/A	99-N/A	99-N/A	99-N/A	99-N/A	99-N/A	99-N/A	99-N/A	99-N/A
702	1960	2-MEDICAID	1-FEMALE	1-NON HISPANIC	55-UNKNOWN OR OTHER	MD	1-NON REACTIVE	2016	56.3425	34	DC	99-N/A	99-N/A	99-N/A	99-N/A	99-N/A	99-N/A	99-N/A	99-N/A	99-N/A	99-N/A	99-N/A	99-N/A	99-N/A	99-N/A	99-N/A	99-N/A	99-N/A	99-N/A	99-N/A	99-N/A	99-N/A	99-N/A	99-N/A	99-N/A	99-N/A	99-N/A	99-N/A	99-N/A	99-N/A	99-N/A	99-N/A	99-N/A	99-N/A	99-N/A	99-N/A	99-N/A	99-N/A	99-N/A
703	1960	3-PRIVATE	1-FEMALE	1-NON HISPANIC	2-WHITE	MD	1-NON REACTIVE	2015	55.274	34	DC	99-N/A	99-N/A	99-N/A	99-N/A	99-N/A	99-N/A	99-N/A	99-N/A	99-N/A	99-N/A	99-N/A	99-N/A	99-N/A	99-N/A	99-N/A	99-N/A	99-N/A	99-N/A	99-N/A	99-N/A	99-N/A	99-N/A	99-N/A	99-N/A	99-N/A	99-N/A	99-N/A	99-N/A	99-N/A	99-N/A	99-N/A	99-N/A	99-N/A	99-N/A	99-N/A	99-N/A	99-N/A	99-N/A
704	1960	3-PRIVATE	2-MALE	1-NON HISPANIC	1-BLACK OR AFRICAN AMERICAN	MD	1-NON REACTIVE	2015	55.6301	34	DC	99-N/A	99-N/A	99-N/A	99-N/A	99-N/A	99-N/A	99-N/A	99-N/A	99-N/A	99-N/A	99-N/A	99-N/A	99-N/A	99-N/A	99-N/A	99-N/A	99-N/A	99-N/A	99-N/A	99-N/A	99-N/A	99-N/A	99-N/A	99-N/A	99-N/A	99-N/A	99-N/A	99-N/A	99-N/A	99-N/A	99-N/A	99-N/A	99-N/A	99-N/A	99-N/A	99-N/A	99-N/A	99-N/A
705	1960	3-PRIVATE	1-FEMALE	1-NON HISPANIC	1-BLACK OR AFRICAN AMERICAN	MD	1-NON REACTIVE	2016	56.2521	34	DC	99-N/A	99-N/A	99-N/A	99-N/A	99-N/A	99-N/A	99-N/A	99-N/A	99-N/A	99-N/A	99-N/A	99-N/A	99-N/A	99-N/A	99-N/A	99-N/A	99-N/A	99-N/A	99-N/A	99-N/A	99-N/A	99-N/A	99-N/A	99-N/A	99-N/A	99-N/A	99-N/A	99-N/A	99-N/A	99-N/A	99-N/A	99-N/A	99-N/A	99-N/A	99-N/A	99-N/A	99-N/A	99-N/A
706	1960	3-PRIVATE	1-FEMALE	1-NON HISPANIC	2-WHITE	DC	1-NON REACTIVE	2015	55.2329	34	DC	99-N/A	99-N/A	99-N/A	99-N/A	99-N/A	99-N/A	99-N/A	99-N/A	99-N/A	99-N/A	99-N/A	99-N/A	99-N/A	99-N/A	99-N/A	99-N/A	99-N/A	99-N/A	99-N/A	99-N/A	99-N/A	99-N/A	99-N/A	99-N/A	99-N/A	99-N/A	99-N/A	99-N/A	99-N/A	99-N/A	99-N/A	99-N/A	99-N/A	99-N/A	99-N/A	99-N/A	99-N/A	99-N/A
707	1960	3-PRIVATE	2-MALE	1-NON HISPANIC	2-WHITE	VA	1-NON REACTIVE	2016	56.0027	34	DC	99-N/A	99-N/A	99-N/A	99-N/A	99-N/A	99-N/A	99-N/A	99-N/A	99-N/A	99-N/A	99-N/A	99-N/A	99-N/A	99-N/A	99-N/A	99-N/A	99-N/A	99-N/A	99-N/A	99-N/A	99-N/A	99-N/A	99-N/A	99-N/A	99-N/A	99-N/A	99-N/A	99-N/A	99-N/A	99-N/A	99-N/A	99-N/A	99-N/A	99-N/A	99-N/A	99-N/A	99-N/A	99-N/A
708	1960	3-PRIVATE	2-MALE	3-OTHER	1-BLACK OR AFRICAN AMERICAN	MD	1-NON REACTIVE	2016	56.1452	34	DC	99-N/A	99-N/A	99-N/A	99-N/A	99-N/A	99-N/A	99-N/A	99-N/A	99-N/A	99-N/A	99-N/A	99-N/A	99-N/A	99-N/A	99-N/A	99-N/A	99-N/A	99-N/A	99-N/A	99-N/A	99-N/A	99-N/A	99-N/A	99-N/A	99-N/A	99-N/A	99-N/A	99-N/A	99-N/A	99-N/A	99-N/A	99-N/A	99-N/A	99-N/A	99-N/A	99-N/A	99-N/A	99-N/A
709	1960	3-PRIVATE	2-MALE	1-NON HISPANIC	2-WHITE	MD	1-NON REACTIVE	2016	56.0329	34	DC	99-N/A	99-N/A	99-N/A	99-N/A	99-N/A	99-N/A	99-N/A	99-N/A	99-N/A	99-N/A	99-N/A	99-N/A	99-N/A	99-N/A	99-N/A	99-N/A	99-N/A	99-N/A	99-N/A	99-N/A	99-N/A	99-N/A	99-N/A	99-N/A	99-N/A	99-N/A	99-N/A	99-N/A	99-N/A	99-N/A	99-N/A	99-N/A	99-N/A	99-N/A	99-N/A	99-N/A	99-N/A	99-N/A
710	1960	3-PRIVATE	1-FEMALE	1-NON HISPANIC	1-BLACK OR AFRICAN AMERICAN	DC	1-NON REACTIVE	2016	55.6137	34	DC	99-N/A	99-N/A	99-N/A	99-N/A	99-N/A	99-N/A	99-N/A	99-N/A	99-N/A	99-N/A	99-N/A	99-N/A	99-N/A	99-N/A	99-N/A	99-N/A	99-N/A	99-N/A	99-N/A	99-N/A	99-N/A	99-N/A	99-N/A	99-N/A	99-N/A	99-N/A	99-N/A	99-N/A	99-N/A	99-N/A	99-N/A	99-N/A	99-N/A	99-N/A	99-N/A	99-N/A	99-N/A	99-N/A
711	1960	2-MEDICAID	2-MALE	3-OTHER	55-UNKNOWN OR OTHER	DC	1-NON REACTIVE	2016	55.8219	34	DC	99-N/A	99-N/A	99-N/A	99-N/A	99-N/A	99-N/A	99-N/A	99-N/A	99-N/A	99-N/A	99-N/A	99-N/A	99-N/A	99-N/A	99-N/A	99-N/A	99-N/A	99-N/A	99-N/A	99-N/A	99-N/A	99-N/A	99-N/A	99-N/A	99-N/A	99-N/A	99-N/A	99-N/A	99-N/A	99-N/A	99-N/A	99-N/A	99-N/A	99-N/A	99-N/A	99-N/A	99-N/A	99-N/A
712	1960	3-PRIVATE	2-MALE	1-NON HISPANIC	1-BLACK OR AFRICAN AMERICAN	MD	1-NON REACTIVE	2016	55.9781	34	DC	99-N/A	99-N/A	99-N/A	99-N/A	99-N/A	99-N/A	99-N/A	99-N/A	99-N/A	99-N/A	99-N/A	99-N/A	99-N/A	99-N/A	99-N/A	99-N/A	99-N/A	99-N/A	99-N/A	99-N/A	99-N/A	99-N/A	99-N/A	99-N/A	99-N/A	99-N/A	99-N/A	99-N/A	99-N/A	99-N/A	99-N/A	99-N/A	99-N/A	99-N/A	99-N/A	99-N/A	99-N/A	99-N/A
713	1960	3-PRIVATE	1-FEMALE	1-NON HISPANIC	2-WHITE	MD	1-NON REACTIVE	2015	55.1836	34	DC	99-N/A	99-N/A	99-N/A	99-N/A	99-N/A	99-N/A	99-N/A	99-N/A	99-N/A	99-N/A	99-N/A	99-N/A	99-N/A	99-N/A	99-N/A	99-N/A	99-N/A	99-N/A	99-N/A	99-N/A	99-N/A	99-N/A	99-N/A	99-N/A	99-N/A	99-N/A	99-N/A	99-N/A	99-N/A	99-N/A	99-N/A	99-N/A	99-N/A	99-N/A	99-N/A	99-N/A	99-N/A	99-N/A
714	1946	2-MEDICAID	1-FEMALE	1-NON HISPANIC	2-WHITE	MD	1-NON REACTIVE	2016	69.7836	26	DC	99-N/A	99-N/A	99-N/A	99-N/A	99-N/A	99-N/A	99-N/A	99-N/A	99-N/A	99-N/A	99-N/A	99-N/A	99-N/A	99-N/A	99-N/A	99-N/A	99-N/A	99-N/A	99-N/A	99-N/A	99-N/A	99-N/A	99-N/A	99-N/A	99-N/A	99-N/A	99-N/A	99-N/A	99-N/A	99-N/A	99-N/A	99-N/A	99-N/A	99-N/A	99-N/A	99-N/A	99-N/A	99-N/A
715	1960	1-MEDICARE	1-FEMALE	1-NON HISPANIC	1-BLACK OR AFRICAN AMERICAN	MD	1-NON REACTIVE	2015	55.0603	34	DC	99-N/A	99-N/A	99-N/A	99-N/A	99-N/A	99-N/A	99-N/A	99-N/A	99-N/A	99-N/A	99-N/A	99-N/A	99-N/A	99-N/A	99-N/A	99-N/A	99-N/A	99-N/A	99-N/A	99-N/A	99-N/A	99-N/A	99-N/A	99-N/A	99-N/A	99-N/A	99-N/A	99-N/A	99-N/A	99-N/A	99-N/A	99-N/A	99-N/A	99-N/A	99-N/A	99-N/A	99-N/A	99-N/A
716	1960	3-PRIVATE	1-FEMALE	1-NON HISPANIC	1-BLACK OR AFRICAN AMERICAN	MD	1-NON REACTIVE	2016	55.5507	34	DC	99-N/A	99-N/A	99-N/A	99-N/A	99-N/A	99-N/A	99-N/A	99-N/A	99-N/A	99-N/A	99-N/A	99-N/A	99-N/A	99-N/A	99-N/A	99-N/A	99-N/A	99-N/A	99-N/A	99-N/A	99-N/A	99-N/A	99-N/A	99-N/A	99-N/A	99-N/A	99-N/A	99-N/A	99-N/A	99-N/A	99-N/A	99-N/A	99-N/A	99-N/A	99-N/A	99-N/A	99-N/A	99-N/A
717	1960	3-PRIVATE	2-MALE	1-NON HISPANIC	2-WHITE	VA	1-NON REACTIVE	2016	55.3671	34	DC	99-N/A	99-N/A	99-N/A	99-N/A	99-N/A	99-N/A	99-N/A	99-N/A	99-N/A	99-N/A	99-N/A	99-N/A	99-N/A	99-N/A	99-N/A	99-N/A	99-N/A	99-N/A	99-N/A	99-N/A	99-N/A	99-N/A	99-N/A	99-N/A	99-N/A	99-N/A	99-N/A	99-N/A	99-N/A	99-N/A	99-N/A	99-N/A	99-N/A	99-N/A	99-N/A	99-N/A	99-N/A	99-N/A
718	1960	3-PRIVATE	1-FEMALE	1-NON HISPANIC	1-BLACK OR AFRICAN AMERICAN	MD	1-NON REACTIVE	2016	55.3753	34	DC	99-N/A	99-N/A	99-N/A	99-N/A	99-N/A	99-N/A	99-N/A	99-N/A	99-N/A	99-N/A	99-N/A	99-N/A	99-N/A	99-N/A	99-N/A	99-N/A	99-N/A	99-N/A	99-N/A	99-N/A	99-N/A	99-N/A	99-N/A	99-N/A	99-N/A	99-N/A	99-N/A	99-N/A	99-N/A	99-N/A	99-N/A	99-N/A	99-N/A	99-N/A	99-N/A	99-N/A	99-N/A	99-N/A
719	1960	2-MEDICAID	1-FEMALE	1-NON HISPANIC	2-WHITE	MD	1-NON REACTIVE	2015	55.0712	34	DC	99-N/A	99-N/A	99-N/A	99-N/A	99-N/A	99-N/A	99-N/A	99-N/A	99-N/A	99-N/A	99-N/A	99-N/A	99-N/A	99-N/A	99-N/A	99-N/A	99-N/A	99-N/A	99-N/A	99-N/A	99-N/A	99-N/A	99-N/A	99-N/A	99-N/A	99-N/A	99-N/A	99-N/A	99-N/A	99-N/A	99-N/A	99-N/A	99-N/A	99-N/A	99-N/A	99-N/A	99-N/A	99-N/A
720	1960	3-PRIVATE	1-FEMALE	1-NON HISPANIC	1-BLACK OR AFRICAN AMERICAN	MD	1-NON REACTIVE	2015	55.1973	34	DC	99-N/A	99-N/A	99-N/A	99-N/A	99-N/A	99-N/A	99-N/A	99-N/A	99-N/A	99-N/A	99-N/A	99-N/A	99-N/A	99-N/A	99-N/A	99-N/A	99-N/A	99-N/A	99-N/A	99-N/A	99-N/A	99-N/A	99-N/A	99-N/A	99-N/A	99-N/A	99-N/A	99-N/A	99-N/A	99-N/A	99-N/A	99-N/A	99-N/A	99-N/A	99-N/A	99-N/A	99-N/A	99-N/A
721	1960	3-PRIVATE	1-FEMALE	1-NON HISPANIC	1-BLACK OR AFRICAN AMERICAN	MD	1-NON REACTIVE	2015	54.7123	34	DC	99-N/A	99-N/A	99-N/A	99-N/A	99-N/A	99-N/A	99-N/A	99-N/A	99-N/A	99-N/A	99-N/A	99-N/A	99-N/A	99-N/A	99-N/A	99-N/A	99-N/A	99-N/A	99-N/A	99-N/A	99-N/A	99-N/A	99-N/A	99-N/A	99-N/A	99-N/A	99-N/A	99-N/A	99-N/A	99-N/A	99-N/A	99-N/A	99-N/A	99-N/A	99-N/A	99-N/A	99-N/A	99-N/A
722	1960	3-PRIVATE	1-FEMALE	1-NON HISPANIC	55-UNKNOWN OR OTHER	MD	1-NON REACTIVE	2015	54.7863	34	DC	99-N/A	99-N/A	99-N/A	99-N/A	99-N/A	99-N/A	99-N/A	99-N/A	99-N/A	99-N/A	99-N/A	99-N/A	99-N/A	99-N/A	99-N/A	99-N/A	99-N/A	99-N/A	99-N/A	99-N/A	99-N/A	99-N/A	99-N/A	99-N/A	99-N/A	99-N/A	99-N/A	99-N/A	99-N/A	99-N/A	99-N/A	99-N/A	99-N/A	99-N/A	99-N/A	99-N/A	99-N/A	99-N/A
723	1960	3-PRIVATE	1-FEMALE	1-NON HISPANIC	2-WHITE	MD	1-NON REACTIVE	2015	54.7644	34	DC	99-N/A	99-N/A	99-N/A	99-N/A	99-N/A	99-N/A	99-N/A	99-N/A	99-N/A	99-N/A	99-N/A	99-N/A	99-N/A	99-N/A	99-N/A	99-N/A	99-N/A	99-N/A	99-N/A	99-N/A	99-N/A	99-N/A	99-N/A	99-N/A	99-N/A	99-N/A	99-N/A	99-N/A	99-N/A	99-N/A	99-N/A	99-N/A	99-N/A	99-N/A	99-N/A	99-N/A	99-N/A	99-N/A
724	1960	1-MEDICARE	1-FEMALE	1-NON HISPANIC	2-WHITE	MD	1-NON REACTIVE	2015	54.7452	34	DC	99-N/A	99-N/A	99-N/A	99-N/A	99-N/A	99-N/A	99-N/A	99-N/A	99-N/A	99-N/A	99-N/A	99-N/A	99-N/A	99-N/A	99-N/A	99-N/A	99-N/A	99-N/A	99-N/A	99-N/A	99-N/A	99-N/A	99-N/A	99-N/A	99-N/A	99-N/A	99-N/A	99-N/A	99-N/A	99-N/A	99-N/A	99-N/A	99-N/A	99-N/A	99-N/A	99-N/A	99-N/A	99-N/A
725	1960	3-PRIVATE	1-FEMALE	1-NON HISPANIC	2-WHITE	MD	1-NON REACTIVE	2016	55.589	34	DC	99-N/A	99-N/A	99-N/A	99-N/A	99-N/A	99-N/A	99-N/A	99-N/A	99-N/A	99-N/A	99-N/A	99-N/A	99-N/A	99-N/A	99-N/A	99-N/A	99-N/A	99-N/A	99-N/A	99-N/A	99-N/A	99-N/A	99-N/A	99-N/A	99-N/A	99-N/A	99-N/A	99-N/A	99-N/A	99-N/A	99-N/A	99-N/A	99-N/A	99-N/A	99-N/A	99-N/A	99-N/A	99-N/A
726	1960	3-PRIVATE	1-FEMALE	1-NON HISPANIC	1-BLACK OR AFRICAN AMERICAN	DC	1-NON REACTIVE	2015	55.011	34	DC	99-N/A	99-N/A	99-N/A	99-N/A	99-N/A	99-N/A	99-N/A	99-N/A	99-N/A	99-N/A	99-N/A	99-N/A	99-N/A	99-N/A	99-N/A	99-N/A	99-N/A	99-N/A	99-N/A	99-N/A	99-N/A	99-N/A	99-N/A	99-N/A	99-N/A	99-N/A	99-N/A	99-N/A	99-N/A	99-N/A	99-N/A	99-N/A	99-N/A	99-N/A	99-N/A	99-N/A	99-N/A	99-N/A
727	1960	3-PRIVATE	2-MALE	1-NON HISPANIC	2-WHITE	MD	1-NON REACTIVE	2015	54.6411	34	DC	99-N/A	99-N/A	99-N/A	99-N/A	99-N/A	99-N/A	99-N/A	99-N/A	99-N/A	99-N/A	99-N/A	99-N/A	99-N/A	99-N/A	99-N/A	99-N/A	99-N/A	99-N/A	99-N/A	99-N/A	99-N/A	99-N/A	99-N/A	99-N/A	99-N/A	99-N/A	99-N/A	99-N/A	99-N/A	99-N/A	99-N/A	99-N/A	99-N/A	99-N/A	99-N/A	99-N/A	99-N/A	99-N/A
728	1961	3-PRIVATE	1-FEMALE	1-NON HISPANIC	1-BLACK OR AFRICAN AMERICAN	DC	1-NON REACTIVE	2016	55.0356	34	DC	99-N/A	99-N/A	99-N/A	99-N/A	99-N/A	99-N/A	99-N/A	99-N/A	99-N/A	99-N/A	99-N/A	99-N/A	99-N/A	99-N/A	99-N/A	99-N/A	99-N/A	99-N/A	99-N/A	99-N/A	99-N/A	99-N/A	99-N/A	99-N/A	99-N/A	99-N/A	99-N/A	99-N/A	99-N/A	99-N/A	99-N/A	99-N/A	99-N/A	99-N/A	99-N/A	99-N/A	99-N/A	99-N/A
729	1961	3-PRIVATE	1-FEMALE	1-NON HISPANIC	3-ASIAN	MD	1-NON REACTIVE	2015	54.674	34	DC	99-N/A	99-N/A	99-N/A	99-N/A	99-N/A	99-N/A	99-N/A	99-N/A	99-N/A	99-N/A	99-N/A	99-N/A	99-N/A	99-N/A	99-N/A	99-N/A	99-N/A	99-N/A	99-N/A	99-N/A	99-N/A	99-N/A	99-N/A	99-N/A	99-N/A	99-N/A	99-N/A	99-N/A	99-N/A	99-N/A	99-N/A	99-N/A	99-N/A	99-N/A	99-N/A	99-N/A	99-N/A	99-N/A
730	1961	3-PRIVATE	1-FEMALE	1-NON HISPANIC	1-BLACK OR AFRICAN AMERICAN	VA	1-NON REACTIVE	2015	54.6192	34	DC	99-N/A	99-N/A	99-N/A	99-N/A	99-N/A	99-N/A	99-N/A	99-N/A	99-N/A	99-N/A	99-N/A	99-N/A	99-N/A	99-N/A	99-N/A	99-N/A	99-N/A	99-N/A	99-N/A	99-N/A	99-N/A	99-N/A	99-N/A	99-N/A	99-N/A	99-N/A	99-N/A	99-N/A	99-N/A	99-N/A	99-N/A	99-N/A	99-N/A	99-N/A	99-N/A	99-N/A	99-N/A	99-N/A
731	1961	3-PRIVATE	1-FEMALE	3-OTHER	55-UNKNOWN OR OTHER	MD	1-NON REACTIVE	2016	55.789	34	DC	99-N/A	99-N/A	99-N/A	99-N/A	99-N/A	99-N/A	99-N/A	99-N/A	99-N/A	99-N/A	99-N/A	99-N/A	99-N/A	99-N/A	99-N/A	99-N/A	99-N/A	99-N/A	99-N/A	99-N/A	99-N/A	99-N/A	99-N/A	99-N/A	99-N/A	99-N/A	99-N/A	99-N/A	99-N/A	99-N/A	99-N/A	99-N/A	99-N/A	99-N/A	99-N/A	99-N/A	99-N/A	99-N/A
732	1961	3-PRIVATE	1-FEMALE	2-HISPANIC OR LATINO	2-WHITE	MD	1-NON REACTIVE	2016	55.2575	34	DC	99-N/A	99-N/A	99-N/A	99-N/A	99-N/A	99-N/A	99-N/A	99-N/A	99-N/A	99-N/A	99-N/A	99-N/A	99-N/A	99-N/A	99-N/A	99-N/A	99-N/A	99-N/A	99-N/A	99-N/A	99-N/A	99-N/A	99-N/A	99-N/A	99-N/A	99-N/A	99-N/A	99-N/A	99-N/A	99-N/A	99-N/A	99-N/A	99-N/A	99-N/A	99-N/A	99-N/A	99-N/A	99-N/A
733	1961	3-PRIVATE	2-MALE	1-NON HISPANIC	1-BLACK OR AFRICAN AMERICAN	MD	1-NON REACTIVE	2016	55.1726	34	DC	99-N/A	99-N/A	99-N/A	99-N/A	99-N/A	99-N/A	99-N/A	99-N/A	99-N/A	99-N/A	99-N/A	99-N/A	99-N/A	99-N/A	99-N/A	99-N/A	99-N/A	99-N/A	99-N/A	99-N/A	99-N/A	99-N/A	99-N/A	99-N/A	99-N/A	99-N/A	99-N/A	99-N/A	99-N/A	99-N/A	99-N/A	99-N/A	99-N/A	99-N/A	99-N/A	99-N/A	99-N/A	99-N/A
734	1961	3-PRIVATE	1-FEMALE	1-NON HISPANIC	1-BLACK OR AFRICAN AMERICAN	MD	1-NON REACTIVE	2016	55.1808	34	DC	99-N/A	99-N/A	99-N/A	99-N/A	99-N/A	99-N/A	99-N/A	99-N/A	99-N/A	99-N/A	99-N/A	99-N/A	99-N/A	99-N/A	99-N/A	99-N/A	99-N/A	99-N/A	99-N/A	99-N/A	99-N/A	99-N/A	99-N/A	99-N/A	99-N/A	99-N/A	99-N/A	99-N/A	99-N/A	99-N/A	99-N/A	99-N/A	99-N/A	99-N/A	99-N/A	99-N/A	99-N/A	99-N/A
735	1961	3-PRIVATE	2-MALE	1-NON HISPANIC	2-WHITE	MD	1-NON REACTIVE	2015	54.2712	34	DC	99-N/A	99-N/A	99-N/A	99-N/A	99-N/A	99-N/A	99-N/A	99-N/A	99-N/A	99-N/A	99-N/A	99-N/A	99-N/A	99-N/A	99-N/A	99-N/A	99-N/A	99-N/A	99-N/A	99-N/A	99-N/A	99-N/A	99-N/A	99-N/A	99-N/A	99-N/A	99-N/A	99-N/A	99-N/A	99-N/A	99-N/A	99-N/A	99-N/A	99-N/A	99-N/A	99-N/A	99-N/A	99-N/A
736	1961	2-MEDICAID	1-FEMALE	1-NON HISPANIC	1-BLACK OR AFRICAN AMERICAN	MD	1-NON REACTIVE	2016	55.2877	34	DC	99-N/A	99-N/A	99-N/A	99-N/A	99-N/A	99-N/A	99-N/A	99-N/A	99-N/A	99-N/A	99-N/A	99-N/A	99-N/A	99-N/A	99-N/A	99-N/A	99-N/A	99-N/A	99-N/A	99-N/A	99-N/A	99-N/A	99-N/A	99-N/A	99-N/A	99-N/A	99-N/A	99-N/A	99-N/A	99-N/A	99-N/A	99-N/A	99-N/A	99-N/A	99-N/A	99-N/A	99-N/A	99-N/A
737	1961	1-MEDICARE	1-FEMALE	1-NON HISPANIC	2-WHITE	MD	1-NON REACTIVE	2015	54.3507	34	DC	99-N/A	99-N/A	99-N/A	99-N/A	99-N/A	99-N/A	99-N/A	99-N/A	99-N/A	99-N/A	99-N/A	99-N/A	99-N/A	99-N/A	99-N/A	99-N/A	99-N/A	99-N/A	99-N/A	99-N/A	99-N/A	99-N/A	99-N/A	99-N/A	99-N/A	99-N/A	99-N/A	99-N/A	99-N/A	99-N/A	99-N/A	99-N/A	99-N/A	99-N/A	99-N/A	99-N/A	99-N/A	99-N/A
738	1961	3-PRIVATE	2-MALE	1-NON HISPANIC	55-UNKNOWN OR OTHER	MD	1-NON REACTIVE	2015	54.2493	34	DC	99-N/A	99-N/A	99-N/A	99-N/A	99-N/A	99-N/A	99-N/A	99-N/A	99-N/A	99-N/A	99-N/A	99-N/A	99-N/A	99-N/A	99-N/A	99-N/A	99-N/A	99-N/A	99-N/A	99-N/A	99-N/A	99-N/A	99-N/A	99-N/A	99-N/A	99-N/A	99-N/A	99-N/A	99-N/A	99-N/A	99-N/A	99-N/A	99-N/A	99-N/A	99-N/A	99-N/A	99-N/A	99-N/A
739	1961	3-PRIVATE	2-MALE	1-NON HISPANIC	1-BLACK OR AFRICAN AMERICAN	MD	1-NON REACTIVE	2015	54.1699	34	DC	99-N/A	99-N/A	99-N/A	99-N/A	99-N/A	99-N/A	99-N/A	99-N/A	99-N/A	99-N/A	99-N/A	99-N/A	99-N/A	99-N/A	99-N/A	99-N/A	99-N/A	99-N/A	99-N/A	99-N/A	99-N/A	99-N/A	99-N/A	99-N/A	99-N/A	99-N/A	99-N/A	99-N/A	99-N/A	99-N/A	99-N/A	99-N/A	99-N/A	99-N/A	99-N/A	99-N/A	99-N/A	99-N/A
740	1961	2-MEDICAID	1-FEMALE	1-NON HISPANIC	1-BLACK OR AFRICAN AMERICAN	MD	1-NON REACTIVE	2016	54.8521	34	DC	99-N/A	99-N/A	99-N/A	99-N/A	99-N/A	99-N/A	99-N/A	99-N/A	99-N/A	99-N/A	99-N/A	99-N/A	99-N/A	99-N/A	99-N/A	99-N/A	99-N/A	99-N/A	99-N/A	99-N/A	99-N/A	99-N/A	99-N/A	99-N/A	99-N/A	99-N/A	99-N/A	99-N/A	99-N/A	99-N/A	99-N/A	99-N/A	99-N/A	99-N/A	99-N/A	99-N/A	99-N/A	99-N/A
741	1961	3-PRIVATE	1-FEMALE	1-NON HISPANIC	1-BLACK OR AFRICAN AMERICAN	MD	1-NON REACTIVE	2016	54.9671	34	DC	99-N/A	99-N/A	99-N/A	99-N/A	99-N/A	99-N/A	99-N/A	99-N/A	99-N/A	99-N/A	99-N/A	99-N/A	99-N/A	99-N/A	99-N/A	99-N/A	99-N/A	99-N/A	99-N/A	99-N/A	99-N/A	99-N/A	99-N/A	99-N/A	99-N/A	99-N/A	99-N/A	99-N/A	99-N/A	99-N/A	99-N/A	99-N/A	99-N/A	99-N/A	99-N/A	99-N/A	99-N/A	99-N/A
742	1961	2-MEDICAID	1-FEMALE	1-NON HISPANIC	2-WHITE	MD	1-NON REACTIVE	2015	54.3288	34	DC	99-N/A	99-N/A	99-N/A	99-N/A	99-N/A	99-N/A	99-N/A	99-N/A	99-N/A	99-N/A	99-N/A	99-N/A	99-N/A	99-N/A	99-N/A	99-N/A	99-N/A	99-N/A	99-N/A	99-N/A	99-N/A	99-N/A	99-N/A	99-N/A	99-N/A	99-N/A	99-N/A	99-N/A	99-N/A	99-N/A	99-N/A	99-N/A	99-N/A	99-N/A	99-N/A	99-N/A	99-N/A	99-N/A
743	1961	3-PRIVATE	1-FEMALE	1-NON HISPANIC	2-WHITE	MD	1-NON REACTIVE	2016	55.1151	34	DC	99-N/A	99-N/A	99-N/A	99-N/A	99-N/A	99-N/A	99-N/A	99-N/A	99-N/A	99-N/A	99-N/A	99-N/A	99-N/A	99-N/A	99-N/A	99-N/A	99-N/A	99-N/A	99-N/A	99-N/A	99-N/A	99-N/A	99-N/A	99-N/A	99-N/A	99-N/A	99-N/A	99-N/A	99-N/A	99-N/A	99-N/A	99-N/A	99-N/A	99-N/A	99-N/A	99-N/A	99-N/A	99-N/A
744	1961	1-MEDICARE	1-FEMALE	1-NON HISPANIC	1-BLACK OR AFRICAN AMERICAN	MD	1-NON REACTIVE	2015	54.2849	34	DC	99-N/A	99-N/A	99-N/A	99-N/A	99-N/A	99-N/A	99-N/A	99-N/A	99-N/A	99-N/A	99-N/A	99-N/A	99-N/A	99-N/A	99-N/A	99-N/A	99-N/A	99-N/A	99-N/A	99-N/A	99-N/A	99-N/A	99-N/A	99-N/A	99-N/A	99-N/A	99-N/A	99-N/A	99-N/A	99-N/A	99-N/A	99-N/A	99-N/A	99-N/A	99-N/A	99-N/A	99-N/A	99-N/A
745	1961	2-MEDICAID	1-FEMALE	1-NON HISPANIC	1-BLACK OR AFRICAN AMERICAN	DC	1-NON REACTIVE	2016	55.0521	34	DC	99-N/A	99-N/A	99-N/A	99-N/A	99-N/A	99-N/A	99-N/A	99-N/A	99-N/A	99-N/A	99-N/A	99-N/A	99-N/A	99-N/A	99-N/A	99-N/A	99-N/A	99-N/A	99-N/A	99-N/A	99-N/A	99-N/A	99-N/A	99-N/A	99-N/A	99-N/A	99-N/A	99-N/A	99-N/A	99-N/A	99-N/A	99-N/A	99-N/A	99-N/A	99-N/A	99-N/A	99-N/A	99-N/A
746	1961	5-OTHER	1-FEMALE	1-NON HISPANIC	1-BLACK OR AFRICAN AMERICAN	MD	1-NON REACTIVE	2015	53.7863	34	DC	99-N/A	99-N/A	99-N/A	99-N/A	99-N/A	99-N/A	99-N/A	99-N/A	99-N/A	99-N/A	99-N/A	99-N/A	99-N/A	99-N/A	99-N/A	99-N/A	99-N/A	99-N/A	99-N/A	99-N/A	99-N/A	99-N/A	99-N/A	99-N/A	99-N/A	99-N/A	99-N/A	99-N/A	99-N/A	99-N/A	99-N/A	99-N/A	99-N/A	99-N/A	99-N/A	99-N/A	99-N/A	99-N/A
747	1961	3-PRIVATE	1-FEMALE	1-NON HISPANIC	2-WHITE	DC	1-NON REACTIVE	2015	53.9425	34	DC	99-N/A	99-N/A	99-N/A	99-N/A	99-N/A	99-N/A	99-N/A	99-N/A	99-N/A	99-N/A	99-N/A	99-N/A	99-N/A	99-N/A	99-N/A	99-N/A	99-N/A	99-N/A	99-N/A	99-N/A	99-N/A	99-N/A	99-N/A	99-N/A	99-N/A	99-N/A	99-N/A	99-N/A	99-N/A	99-N/A	99-N/A	99-N/A	99-N/A	99-N/A	99-N/A	99-N/A	99-N/A	99-N/A
748	1961	3-PRIVATE	2-MALE	1-NON HISPANIC	2-WHITE	MD	1-NON REACTIVE	2016	54.5534	34	DC	99-N/A	99-N/A	99-N/A	99-N/A	99-N/A	99-N/A	99-N/A	99-N/A	99-N/A	99-N/A	99-N/A	99-N/A	99-N/A	99-N/A	99-N/A	99-N/A	99-N/A	99-N/A	99-N/A	99-N/A	99-N/A	99-N/A	99-N/A	99-N/A	99-N/A	99-N/A	99-N/A	99-N/A	99-N/A	99-N/A	99-N/A	99-N/A	99-N/A	99-N/A	99-N/A	99-N/A	99-N/A	99-N/A
749	1961	2-MEDICAID	2-MALE	1-NON HISPANIC	2-WHITE	MD	1-NON REACTIVE	2015	54	34	DC	99-N/A	99-N/A	99-N/A	99-N/A	99-N/A	99-N/A	99-N/A	99-N/A	99-N/A	99-N/A	99-N/A	99-N/A	99-N/A	99-N/A	99-N/A	99-N/A	99-N/A	99-N/A	99-N/A	99-N/A	99-N/A	99-N/A	99-N/A	99-N/A	99-N/A	99-N/A	99-N/A	99-N/A	99-N/A	99-N/A	99-N/A	99-N/A	99-N/A	99-N/A	99-N/A	99-N/A	99-N/A	99-N/A
750	1961	3-PRIVATE	1-FEMALE	1-NON HISPANIC	1-BLACK OR AFRICAN AMERICAN	DC	2-REACTIVE	2015	53.7836	34	DC	1-Yes	1-Yes	2015	0	0-Negative	53.7808	0	1-Yes	0-Negative	0-No	0-No	99-N/A	99-N/A	0- None	0-No	99-N/A	0-No	99-N/A	99-N/A	99-N/A	99-N/A	99-N/A	99-N/A	99-N/A	99-N/A	0-NO	99-N/A	0- No	0- No	0- No	99-N/A	0-NO	99-N/A	0-NO	0-NO	0-No	99-N/A	99-N/A
751	1961	3-PRIVATE	1-FEMALE	1-NON HISPANIC	1-BLACK OR AFRICAN AMERICAN	MD	1-NON REACTIVE	2015	53.8192	34	DC	99-N/A	99-N/A	99-N/A	99-N/A	99-N/A	99-N/A	99-N/A	99-N/A	99-N/A	99-N/A	99-N/A	99-N/A	99-N/A	99-N/A	99-N/A	99-N/A	99-N/A	99-N/A	99-N/A	99-N/A	99-N/A	99-N/A	99-N/A	99-N/A	99-N/A	99-N/A	99-N/A	99-N/A	99-N/A	99-N/A	99-N/A	99-N/A	99-N/A	99-N/A	99-N/A	99-N/A	99-N/A	99-N/A
752	1962	2-MEDICAID	1-FEMALE	1-NON HISPANIC	2-WHITE	MD	1-NON REACTIVE	2015	53.7288	34	DC	99-N/A	99-N/A	99-N/A	99-N/A	99-N/A	99-N/A	99-N/A	99-N/A	99-N/A	99-N/A	99-N/A	99-N/A	99-N/A	99-N/A	99-N/A	99-N/A	99-N/A	99-N/A	99-N/A	99-N/A	99-N/A	99-N/A	99-N/A	99-N/A	99-N/A	99-N/A	99-N/A	99-N/A	99-N/A	99-N/A	99-N/A	99-N/A	99-N/A	99-N/A	99-N/A	99-N/A	99-N/A	99-N/A
753	1962	3-PRIVATE	1-FEMALE	1-NON HISPANIC	1-BLACK OR AFRICAN AMERICAN	MD	1-NON REACTIVE	2015	53.6137	34	DC	99-N/A	99-N/A	99-N/A	99-N/A	99-N/A	99-N/A	99-N/A	99-N/A	99-N/A	99-N/A	99-N/A	99-N/A	99-N/A	99-N/A	99-N/A	99-N/A	99-N/A	99-N/A	99-N/A	99-N/A	99-N/A	99-N/A	99-N/A	99-N/A	99-N/A	99-N/A	99-N/A	99-N/A	99-N/A	99-N/A	99-N/A	99-N/A	99-N/A	99-N/A	99-N/A	99-N/A	99-N/A	99-N/A
754	1962	3-PRIVATE	1-FEMALE	1-NON HISPANIC	1-BLACK OR AFRICAN AMERICAN	MD	1-NON REACTIVE	2015	53.5699	34	DC	99-N/A	99-N/A	99-N/A	99-N/A	99-N/A	99-N/A	99-N/A	99-N/A	99-N/A	99-N/A	99-N/A	99-N/A	99-N/A	99-N/A	99-N/A	99-N/A	99-N/A	99-N/A	99-N/A	99-N/A	99-N/A	99-N/A	99-N/A	99-N/A	99-N/A	99-N/A	99-N/A	99-N/A	99-N/A	99-N/A	99-N/A	99-N/A	99-N/A	99-N/A	99-N/A	99-N/A	99-N/A	99-N/A
755	1962	3-PRIVATE	1-FEMALE	3-OTHER	1-BLACK OR AFRICAN AMERICAN	DC	1-NON REACTIVE	2016	54.126	34	DC	99-N/A	99-N/A	99-N/A	99-N/A	99-N/A	99-N/A	99-N/A	99-N/A	99-N/A	99-N/A	99-N/A	99-N/A	99-N/A	99-N/A	99-N/A	99-N/A	99-N/A	99-N/A	99-N/A	99-N/A	99-N/A	99-N/A	99-N/A	99-N/A	99-N/A	99-N/A	99-N/A	99-N/A	99-N/A	99-N/A	99-N/A	99-N/A	99-N/A	99-N/A	99-N/A	99-N/A	99-N/A	99-N/A
756	1962	3-PRIVATE	1-FEMALE	1-NON HISPANIC	1-BLACK OR AFRICAN AMERICAN	MD	1-NON REACTIVE	2016	54.2247	34	DC	99-N/A	99-N/A	99-N/A	99-N/A	99-N/A	99-N/A	99-N/A	99-N/A	99-N/A	99-N/A	99-N/A	99-N/A	99-N/A	99-N/A	99-N/A	99-N/A	99-N/A	99-N/A	99-N/A	99-N/A	99-N/A	99-N/A	99-N/A	99-N/A	99-N/A	99-N/A	99-N/A	99-N/A	99-N/A	99-N/A	99-N/A	99-N/A	99-N/A	99-N/A	99-N/A	99-N/A	99-N/A	99-N/A
757	1962	3-PRIVATE	1-FEMALE	1-NON HISPANIC	2-WHITE	MD	1-NON REACTIVE	2016	54.263	34	DC	99-N/A	99-N/A	99-N/A	99-N/A	99-N/A	99-N/A	99-N/A	99-N/A	99-N/A	99-N/A	99-N/A	99-N/A	99-N/A	99-N/A	99-N/A	99-N/A	99-N/A	99-N/A	99-N/A	99-N/A	99-N/A	99-N/A	99-N/A	99-N/A	99-N/A	99-N/A	99-N/A	99-N/A	99-N/A	99-N/A	99-N/A	99-N/A	99-N/A	99-N/A	99-N/A	99-N/A	99-N/A	99-N/A
758	1962	3-PRIVATE	1-FEMALE	1-NON HISPANIC	1-BLACK OR AFRICAN AMERICAN	MD	1-NON REACTIVE	2016	53.9534	34	DC	99-N/A	99-N/A	99-N/A	99-N/A	99-N/A	99-N/A	99-N/A	99-N/A	99-N/A	99-N/A	99-N/A	99-N/A	99-N/A	99-N/A	99-N/A	99-N/A	99-N/A	99-N/A	99-N/A	99-N/A	99-N/A	99-N/A	99-N/A	99-N/A	99-N/A	99-N/A	99-N/A	99-N/A	99-N/A	99-N/A	99-N/A	99-N/A	99-N/A	99-N/A	99-N/A	99-N/A	99-N/A	99-N/A
759	1962	1-MEDICARE	1-FEMALE	1-NON HISPANIC	3-ASIAN	MD	1-NON REACTIVE	2016	54.4411	34	DC	99-N/A	99-N/A	99-N/A	99-N/A	99-N/A	99-N/A	99-N/A	99-N/A	99-N/A	99-N/A	99-N/A	99-N/A	99-N/A	99-N/A	99-N/A	99-N/A	99-N/A	99-N/A	99-N/A	99-N/A	99-N/A	99-N/A	99-N/A	99-N/A	99-N/A	99-N/A	99-N/A	99-N/A	99-N/A	99-N/A	99-N/A	99-N/A	99-N/A	99-N/A	99-N/A	99-N/A	99-N/A	99-N/A
760	1962	3-PRIVATE	1-FEMALE	1-NON HISPANIC	1-BLACK OR AFRICAN AMERICAN	MD	1-NON REACTIVE	2015	53.4548	34	DC	99-N/A	99-N/A	99-N/A	99-N/A	99-N/A	99-N/A	99-N/A	99-N/A	99-N/A	99-N/A	99-N/A	99-N/A	99-N/A	99-N/A	99-N/A	99-N/A	99-N/A	99-N/A	99-N/A	99-N/A	99-N/A	99-N/A	99-N/A	99-N/A	99-N/A	99-N/A	99-N/A	99-N/A	99-N/A	99-N/A	99-N/A	99-N/A	99-N/A	99-N/A	99-N/A	99-N/A	99-N/A	99-N/A
761	1962	3-PRIVATE	1-FEMALE	1-NON HISPANIC	1-BLACK OR AFRICAN AMERICAN	MD	1-NON REACTIVE	2015	53.5562	34	DC	99-N/A	99-N/A	99-N/A	99-N/A	99-N/A	99-N/A	99-N/A	99-N/A	99-N/A	99-N/A	99-N/A	99-N/A	99-N/A	99-N/A	99-N/A	99-N/A	99-N/A	99-N/A	99-N/A	99-N/A	99-N/A	99-N/A	99-N/A	99-N/A	99-N/A	99-N/A	99-N/A	99-N/A	99-N/A	99-N/A	99-N/A	99-N/A	99-N/A	99-N/A	99-N/A	99-N/A	99-N/A	99-N/A
762	1962	3-PRIVATE	1-FEMALE	1-NON HISPANIC	1-BLACK OR AFRICAN AMERICAN	MD	2-REACTIVE	2015	53.2575	34	DC	1-Yes	1-Yes	2015	0	0-Negative	53.2575	0	0-No	99-N/A	0-No	0-No	99-N/A	99-N/A	0- None	0-No	99-N/A	0-No	99-N/A	99-N/A	99-N/A	99-N/A	0-NO	99-N/A	99-N/A	99-N/A	0-NO	99-N/A	0- No	0- No	0- No	99-N/A	0-NO	99-N/A	0-NO	0-NO	0-No	99-N/A	99-N/A
763	1962	3-PRIVATE	1-FEMALE	1-NON HISPANIC	55-UNKNOWN OR OTHER	DC	1-NON REACTIVE	2016	53.5507	34	DC	99-N/A	99-N/A	99-N/A	99-N/A	99-N/A	99-N/A	99-N/A	99-N/A	99-N/A	99-N/A	99-N/A	99-N/A	99-N/A	99-N/A	99-N/A	99-N/A	99-N/A	99-N/A	99-N/A	99-N/A	99-N/A	99-N/A	99-N/A	99-N/A	99-N/A	99-N/A	99-N/A	99-N/A	99-N/A	99-N/A	99-N/A	99-N/A	99-N/A	99-N/A	99-N/A	99-N/A	99-N/A	99-N/A
764	1962	3-PRIVATE	1-FEMALE	1-NON HISPANIC	2-WHITE	MD	1-NON REACTIVE	2015	53.3671	34	DC	99-N/A	99-N/A	99-N/A	99-N/A	99-N/A	99-N/A	99-N/A	99-N/A	99-N/A	99-N/A	99-N/A	99-N/A	99-N/A	99-N/A	99-N/A	99-N/A	99-N/A	99-N/A	99-N/A	99-N/A	99-N/A	99-N/A	99-N/A	99-N/A	99-N/A	99-N/A	99-N/A	99-N/A	99-N/A	99-N/A	99-N/A	99-N/A	99-N/A	99-N/A	99-N/A	99-N/A	99-N/A	99-N/A
765	1962	1-MEDICARE	2-MALE	1-NON HISPANIC	55-UNKNOWN OR OTHER	MD	1-NON REACTIVE	2016	53.926	34	DC	99-N/A	99-N/A	99-N/A	99-N/A	99-N/A	99-N/A	99-N/A	99-N/A	99-N/A	99-N/A	99-N/A	99-N/A	99-N/A	99-N/A	99-N/A	99-N/A	99-N/A	99-N/A	99-N/A	99-N/A	99-N/A	99-N/A	99-N/A	99-N/A	99-N/A	99-N/A	99-N/A	99-N/A	99-N/A	99-N/A	99-N/A	99-N/A	99-N/A	99-N/A	99-N/A	99-N/A	99-N/A	99-N/A
766	1947	1-MEDICARE	1-FEMALE	1-NON HISPANIC	1-BLACK OR AFRICAN AMERICAN	MD	1-NON REACTIVE	2015	68.0027	127	MD	99-N/A	99-N/A	99-N/A	99-N/A	99-N/A	99-N/A	99-N/A	99-N/A	99-N/A	99-N/A	99-N/A	99-N/A	99-N/A	99-N/A	99-N/A	99-N/A	99-N/A	99-N/A	99-N/A	99-N/A	99-N/A	99-N/A	99-N/A	99-N/A	99-N/A	99-N/A	99-N/A	99-N/A	99-N/A	99-N/A	99-N/A	99-N/A	99-N/A	99-N/A	99-N/A	99-N/A	99-N/A	99-N/A
767	1962	3-PRIVATE	1-FEMALE	2-HISPANIC OR LATINO	2-WHITE	MD	1-NON REACTIVE	2016	53.589	34	DC	99-N/A	99-N/A	99-N/A	99-N/A	99-N/A	99-N/A	99-N/A	99-N/A	99-N/A	99-N/A	99-N/A	99-N/A	99-N/A	99-N/A	99-N/A	99-N/A	99-N/A	99-N/A	99-N/A	99-N/A	99-N/A	99-N/A	99-N/A	99-N/A	99-N/A	99-N/A	99-N/A	99-N/A	99-N/A	99-N/A	99-N/A	99-N/A	99-N/A	99-N/A	99-N/A	99-N/A	99-N/A	99-N/A
768	1962	3-PRIVATE	1-FEMALE	1-NON HISPANIC	2-WHITE	MD	1-NON REACTIVE	2015	52.9452	34	DC	99-N/A	99-N/A	99-N/A	99-N/A	99-N/A	99-N/A	99-N/A	99-N/A	99-N/A	99-N/A	99-N/A	99-N/A	99-N/A	99-N/A	99-N/A	99-N/A	99-N/A	99-N/A	99-N/A	99-N/A	99-N/A	99-N/A	99-N/A	99-N/A	99-N/A	99-N/A	99-N/A	99-N/A	99-N/A	99-N/A	99-N/A	99-N/A	99-N/A	99-N/A	99-N/A	99-N/A	99-N/A	99-N/A
769	1962	3-PRIVATE	1-FEMALE	1-NON HISPANIC	1-BLACK OR AFRICAN AMERICAN	DC	2-REACTIVE	2016	53.6438	34	DC	1-Yes	1-Yes	2016	0	0-Negative	53.6438	0	1-Yes	0-Negative	0-No	0-No	99-N/A	99-N/A	0- None	0-No	99-N/A	0-No	99-N/A	99-N/A	99-N/A	0-NO	99-N/A	99-N/A	99-N/A	99-N/A	0-NO	99-N/A	0- No	0- No	0- No	99-N/A	0-NO	99-N/A	0-NO	0-NO	0-No	99-N/A	99-N/A
770	1962	3-PRIVATE	1-FEMALE	1-NON HISPANIC	2-WHITE	MD	1-NON REACTIVE	2016	53.7781	34	DC	99-N/A	99-N/A	99-N/A	99-N/A	99-N/A	99-N/A	99-N/A	99-N/A	99-N/A	99-N/A	99-N/A	99-N/A	99-N/A	99-N/A	99-N/A	99-N/A	99-N/A	99-N/A	99-N/A	99-N/A	99-N/A	99-N/A	99-N/A	99-N/A	99-N/A	99-N/A	99-N/A	99-N/A	99-N/A	99-N/A	99-N/A	99-N/A	99-N/A	99-N/A	99-N/A	99-N/A	99-N/A	99-N/A
771	1962	3-PRIVATE	2-MALE	1-NON HISPANIC	2-WHITE	MD	1-NON REACTIVE	2015	52.6849	34	DC	99-N/A	99-N/A	99-N/A	99-N/A	99-N/A	99-N/A	99-N/A	99-N/A	99-N/A	99-N/A	99-N/A	99-N/A	99-N/A	99-N/A	99-N/A	99-N/A	99-N/A	99-N/A	99-N/A	99-N/A	99-N/A	99-N/A	99-N/A	99-N/A	99-N/A	99-N/A	99-N/A	99-N/A	99-N/A	99-N/A	99-N/A	99-N/A	99-N/A	99-N/A	99-N/A	99-N/A	99-N/A	99-N/A
772	1962	3-PRIVATE	2-MALE	1-NON HISPANIC	2-WHITE	MD	1-NON REACTIVE	2016	53.6603	34	DC	99-N/A	99-N/A	99-N/A	99-N/A	99-N/A	99-N/A	99-N/A	99-N/A	99-N/A	99-N/A	99-N/A	99-N/A	99-N/A	99-N/A	99-N/A	99-N/A	99-N/A	99-N/A	99-N/A	99-N/A	99-N/A	99-N/A	99-N/A	99-N/A	99-N/A	99-N/A	99-N/A	99-N/A	99-N/A	99-N/A	99-N/A	99-N/A	99-N/A	99-N/A	99-N/A	99-N/A	99-N/A	99-N/A
773	1962	3-PRIVATE	1-FEMALE	1-NON HISPANIC	1-BLACK OR AFRICAN AMERICAN	DC	1-NON REACTIVE	2016	53.8356	34	DC	99-N/A	99-N/A	99-N/A	99-N/A	99-N/A	99-N/A	99-N/A	99-N/A	99-N/A	99-N/A	99-N/A	99-N/A	99-N/A	99-N/A	99-N/A	99-N/A	99-N/A	99-N/A	99-N/A	99-N/A	99-N/A	99-N/A	99-N/A	99-N/A	99-N/A	99-N/A	99-N/A	99-N/A	99-N/A	99-N/A	99-N/A	99-N/A	99-N/A	99-N/A	99-N/A	99-N/A	99-N/A	99-N/A
774	1962	3-PRIVATE	1-FEMALE	1-NON HISPANIC	1-BLACK OR AFRICAN AMERICAN	DC	1-NON REACTIVE	2015	52.8575	34	DC	99-N/A	99-N/A	99-N/A	99-N/A	99-N/A	99-N/A	99-N/A	99-N/A	99-N/A	99-N/A	99-N/A	99-N/A	99-N/A	99-N/A	99-N/A	99-N/A	99-N/A	99-N/A	99-N/A	99-N/A	99-N/A	99-N/A	99-N/A	99-N/A	99-N/A	99-N/A	99-N/A	99-N/A	99-N/A	99-N/A	99-N/A	99-N/A	99-N/A	99-N/A	99-N/A	99-N/A	99-N/A	99-N/A
775	1962	3-PRIVATE	1-FEMALE	1-NON HISPANIC	2-WHITE	DC	1-NON REACTIVE	2015	52.9836	34	DC	99-N/A	99-N/A	99-N/A	99-N/A	99-N/A	99-N/A	99-N/A	99-N/A	99-N/A	99-N/A	99-N/A	99-N/A	99-N/A	99-N/A	99-N/A	99-N/A	99-N/A	99-N/A	99-N/A	99-N/A	99-N/A	99-N/A	99-N/A	99-N/A	99-N/A	99-N/A	99-N/A	99-N/A	99-N/A	99-N/A	99-N/A	99-N/A	99-N/A	99-N/A	99-N/A	99-N/A	99-N/A	99-N/A
776	1962	3-PRIVATE	2-MALE	1-NON HISPANIC	2-WHITE	MD	1-NON REACTIVE	2016	53.1918	34	DC	99-N/A	99-N/A	99-N/A	99-N/A	99-N/A	99-N/A	99-N/A	99-N/A	99-N/A	99-N/A	99-N/A	99-N/A	99-N/A	99-N/A	99-N/A	99-N/A	99-N/A	99-N/A	99-N/A	99-N/A	99-N/A	99-N/A	99-N/A	99-N/A	99-N/A	99-N/A	99-N/A	99-N/A	99-N/A	99-N/A	99-N/A	99-N/A	99-N/A	99-N/A	99-N/A	99-N/A	99-N/A	99-N/A
777	1963	3-PRIVATE	1-FEMALE	1-NON HISPANIC	1-BLACK OR AFRICAN AMERICAN	MD	1-NON REACTIVE	2015	52.6027	34	DC	99-N/A	99-N/A	99-N/A	99-N/A	99-N/A	99-N/A	99-N/A	99-N/A	99-N/A	99-N/A	99-N/A	99-N/A	99-N/A	99-N/A	99-N/A	99-N/A	99-N/A	99-N/A	99-N/A	99-N/A	99-N/A	99-N/A	99-N/A	99-N/A	99-N/A	99-N/A	99-N/A	99-N/A	99-N/A	99-N/A	99-N/A	99-N/A	99-N/A	99-N/A	99-N/A	99-N/A	99-N/A	99-N/A
778	1963	3-PRIVATE	2-MALE	1-NON HISPANIC	2-WHITE	DC	1-NON REACTIVE	2016	53.5507	34	DC	99-N/A	99-N/A	99-N/A	99-N/A	99-N/A	99-N/A	99-N/A	99-N/A	99-N/A	99-N/A	99-N/A	99-N/A	99-N/A	99-N/A	99-N/A	99-N/A	99-N/A	99-N/A	99-N/A	99-N/A	99-N/A	99-N/A	99-N/A	99-N/A	99-N/A	99-N/A	99-N/A	99-N/A	99-N/A	99-N/A	99-N/A	99-N/A	99-N/A	99-N/A	99-N/A	99-N/A	99-N/A	99-N/A
779	1963	3-PRIVATE	2-MALE	1-NON HISPANIC	2-WHITE	MD	1-NON REACTIVE	2015	52.411	34	DC	99-N/A	99-N/A	99-N/A	99-N/A	99-N/A	99-N/A	99-N/A	99-N/A	99-N/A	99-N/A	99-N/A	99-N/A	99-N/A	99-N/A	99-N/A	99-N/A	99-N/A	99-N/A	99-N/A	99-N/A	99-N/A	99-N/A	99-N/A	99-N/A	99-N/A	99-N/A	99-N/A	99-N/A	99-N/A	99-N/A	99-N/A	99-N/A	99-N/A	99-N/A	99-N/A	99-N/A	99-N/A	99-N/A
780	1963	3-PRIVATE	2-MALE	1-NON HISPANIC	2-WHITE	MD	1-NON REACTIVE	2015	52.6329	34	DC	99-N/A	99-N/A	99-N/A	99-N/A	99-N/A	99-N/A	99-N/A	99-N/A	99-N/A	99-N/A	99-N/A	99-N/A	99-N/A	99-N/A	99-N/A	99-N/A	99-N/A	99-N/A	99-N/A	99-N/A	99-N/A	99-N/A	99-N/A	99-N/A	99-N/A	99-N/A	99-N/A	99-N/A	99-N/A	99-N/A	99-N/A	99-N/A	99-N/A	99-N/A	99-N/A	99-N/A	99-N/A	99-N/A
781	1963	3-PRIVATE	1-FEMALE	1-NON HISPANIC	3-ASIAN	MD	1-NON REACTIVE	2015	52.2329	34	DC	99-N/A	99-N/A	99-N/A	99-N/A	99-N/A	99-N/A	99-N/A	99-N/A	99-N/A	99-N/A	99-N/A	99-N/A	99-N/A	99-N/A	99-N/A	99-N/A	99-N/A	99-N/A	99-N/A	99-N/A	99-N/A	99-N/A	99-N/A	99-N/A	99-N/A	99-N/A	99-N/A	99-N/A	99-N/A	99-N/A	99-N/A	99-N/A	99-N/A	99-N/A	99-N/A	99-N/A	99-N/A	99-N/A
782	1963	3-PRIVATE	1-FEMALE	1-NON HISPANIC	2-WHITE	MD	1-NON REACTIVE	2016	53.0822	34	DC	99-N/A	99-N/A	99-N/A	99-N/A	99-N/A	99-N/A	99-N/A	99-N/A	99-N/A	99-N/A	99-N/A	99-N/A	99-N/A	99-N/A	99-N/A	99-N/A	99-N/A	99-N/A	99-N/A	99-N/A	99-N/A	99-N/A	99-N/A	99-N/A	99-N/A	99-N/A	99-N/A	99-N/A	99-N/A	99-N/A	99-N/A	99-N/A	99-N/A	99-N/A	99-N/A	99-N/A	99-N/A	99-N/A
783	1963	3-PRIVATE	1-FEMALE	3-OTHER	55-UNKNOWN OR OTHER	MD	1-NON REACTIVE	2015	52.2603	34	DC	99-N/A	99-N/A	99-N/A	99-N/A	99-N/A	99-N/A	99-N/A	99-N/A	99-N/A	99-N/A	99-N/A	99-N/A	99-N/A	99-N/A	99-N/A	99-N/A	99-N/A	99-N/A	99-N/A	99-N/A	99-N/A	99-N/A	99-N/A	99-N/A	99-N/A	99-N/A	99-N/A	99-N/A	99-N/A	99-N/A	99-N/A	99-N/A	99-N/A	99-N/A	99-N/A	99-N/A	99-N/A	99-N/A
784	1963	3-PRIVATE	2-MALE	1-NON HISPANIC	2-WHITE	MD	1-NON REACTIVE	2016	53.0438	34	DC	99-N/A	99-N/A	99-N/A	99-N/A	99-N/A	99-N/A	99-N/A	99-N/A	99-N/A	99-N/A	99-N/A	99-N/A	99-N/A	99-N/A	99-N/A	99-N/A	99-N/A	99-N/A	99-N/A	99-N/A	99-N/A	99-N/A	99-N/A	99-N/A	99-N/A	99-N/A	99-N/A	99-N/A	99-N/A	99-N/A	99-N/A	99-N/A	99-N/A	99-N/A	99-N/A	99-N/A	99-N/A	99-N/A
785	1963	3-PRIVATE	1-FEMALE	1-NON HISPANIC	1-BLACK OR AFRICAN AMERICAN	MD	1-NON REACTIVE	2016	52.6712	34	DC	99-N/A	99-N/A	99-N/A	99-N/A	99-N/A	99-N/A	99-N/A	99-N/A	99-N/A	99-N/A	99-N/A	99-N/A	99-N/A	99-N/A	99-N/A	99-N/A	99-N/A	99-N/A	99-N/A	99-N/A	99-N/A	99-N/A	99-N/A	99-N/A	99-N/A	99-N/A	99-N/A	99-N/A	99-N/A	99-N/A	99-N/A	99-N/A	99-N/A	99-N/A	99-N/A	99-N/A	99-N/A	99-N/A
786	1963	2-MEDICAID	1-FEMALE	1-NON HISPANIC	2-WHITE	MD	1-NON REACTIVE	2016	52.8493	34	DC	99-N/A	99-N/A	99-N/A	99-N/A	99-N/A	99-N/A	99-N/A	99-N/A	99-N/A	99-N/A	99-N/A	99-N/A	99-N/A	99-N/A	99-N/A	99-N/A	99-N/A	99-N/A	99-N/A	99-N/A	99-N/A	99-N/A	99-N/A	99-N/A	99-N/A	99-N/A	99-N/A	99-N/A	99-N/A	99-N/A	99-N/A	99-N/A	99-N/A	99-N/A	99-N/A	99-N/A	99-N/A	99-N/A
787	1963	3-PRIVATE	1-FEMALE	1-NON HISPANIC	2-WHITE	PA	1-NON REACTIVE	2016	53.0329	34	DC	99-N/A	99-N/A	99-N/A	99-N/A	99-N/A	99-N/A	99-N/A	99-N/A	99-N/A	99-N/A	99-N/A	99-N/A	99-N/A	99-N/A	99-N/A	99-N/A	99-N/A	99-N/A	99-N/A	99-N/A	99-N/A	99-N/A	99-N/A	99-N/A	99-N/A	99-N/A	99-N/A	99-N/A	99-N/A	99-N/A	99-N/A	99-N/A	99-N/A	99-N/A	99-N/A	99-N/A	99-N/A	99-N/A
788	1947	3-PRIVATE	1-FEMALE	1-NON HISPANIC	1-BLACK OR AFRICAN AMERICAN	MD	1-NON REACTIVE	2015	67.9589	19	DC	99-N/A	99-N/A	99-N/A	99-N/A	99-N/A	99-N/A	99-N/A	99-N/A	99-N/A	99-N/A	99-N/A	99-N/A	99-N/A	99-N/A	99-N/A	99-N/A	99-N/A	99-N/A	99-N/A	99-N/A	99-N/A	99-N/A	99-N/A	99-N/A	99-N/A	99-N/A	99-N/A	99-N/A	99-N/A	99-N/A	99-N/A	99-N/A	99-N/A	99-N/A	99-N/A	99-N/A	99-N/A	99-N/A
789	1963	2-MEDICAID	1-FEMALE	1-NON HISPANIC	2-WHITE	MD	1-NON REACTIVE	2015	52.1644	34	DC	99-N/A	99-N/A	99-N/A	99-N/A	99-N/A	99-N/A	99-N/A	99-N/A	99-N/A	99-N/A	99-N/A	99-N/A	99-N/A	99-N/A	99-N/A	99-N/A	99-N/A	99-N/A	99-N/A	99-N/A	99-N/A	99-N/A	99-N/A	99-N/A	99-N/A	99-N/A	99-N/A	99-N/A	99-N/A	99-N/A	99-N/A	99-N/A	99-N/A	99-N/A	99-N/A	99-N/A	99-N/A	99-N/A
790	1963	3-PRIVATE	2-MALE	1-NON HISPANIC	2-WHITE	MD	1-NON REACTIVE	2016	52.9452	34	DC	99-N/A	99-N/A	99-N/A	99-N/A	99-N/A	99-N/A	99-N/A	99-N/A	99-N/A	99-N/A	99-N/A	99-N/A	99-N/A	99-N/A	99-N/A	99-N/A	99-N/A	99-N/A	99-N/A	99-N/A	99-N/A	99-N/A	99-N/A	99-N/A	99-N/A	99-N/A	99-N/A	99-N/A	99-N/A	99-N/A	99-N/A	99-N/A	99-N/A	99-N/A	99-N/A	99-N/A	99-N/A	99-N/A
791	1963	3-PRIVATE	1-FEMALE	3-OTHER	2-WHITE	MD	1-NON REACTIVE	2015	52.2849	34	DC	99-N/A	99-N/A	99-N/A	99-N/A	99-N/A	99-N/A	99-N/A	99-N/A	99-N/A	99-N/A	99-N/A	99-N/A	99-N/A	99-N/A	99-N/A	99-N/A	99-N/A	99-N/A	99-N/A	99-N/A	99-N/A	99-N/A	99-N/A	99-N/A	99-N/A	99-N/A	99-N/A	99-N/A	99-N/A	99-N/A	99-N/A	99-N/A	99-N/A	99-N/A	99-N/A	99-N/A	99-N/A	99-N/A
792	1963	5-OTHER	2-MALE	1-NON HISPANIC	2-WHITE	MD	1-NON REACTIVE	2015	51.7945	34	DC	99-N/A	99-N/A	99-N/A	99-N/A	99-N/A	99-N/A	99-N/A	99-N/A	99-N/A	99-N/A	99-N/A	99-N/A	99-N/A	99-N/A	99-N/A	99-N/A	99-N/A	99-N/A	99-N/A	99-N/A	99-N/A	99-N/A	99-N/A	99-N/A	99-N/A	99-N/A	99-N/A	99-N/A	99-N/A	99-N/A	99-N/A	99-N/A	99-N/A	99-N/A	99-N/A	99-N/A	99-N/A	99-N/A
793	1963	3-PRIVATE	2-MALE	1-NON HISPANIC	1-BLACK OR AFRICAN AMERICAN	MD	1-NON REACTIVE	2016	52.274	34	DC	99-N/A	99-N/A	99-N/A	99-N/A	99-N/A	99-N/A	99-N/A	99-N/A	99-N/A	99-N/A	99-N/A	99-N/A	99-N/A	99-N/A	99-N/A	99-N/A	99-N/A	99-N/A	99-N/A	99-N/A	99-N/A	99-N/A	99-N/A	99-N/A	99-N/A	99-N/A	99-N/A	99-N/A	99-N/A	99-N/A	99-N/A	99-N/A	99-N/A	99-N/A	99-N/A	99-N/A	99-N/A	99-N/A
794	1963	3-PRIVATE	1-FEMALE	1-NON HISPANIC	1-BLACK OR AFRICAN AMERICAN	MD	1-NON REACTIVE	2015	51.8712	34	DC	99-N/A	99-N/A	99-N/A	99-N/A	99-N/A	99-N/A	99-N/A	99-N/A	99-N/A	99-N/A	99-N/A	99-N/A	99-N/A	99-N/A	99-N/A	99-N/A	99-N/A	99-N/A	99-N/A	99-N/A	99-N/A	99-N/A	99-N/A	99-N/A	99-N/A	99-N/A	99-N/A	99-N/A	99-N/A	99-N/A	99-N/A	99-N/A	99-N/A	99-N/A	99-N/A	99-N/A	99-N/A	99-N/A
795	1963	3-PRIVATE	2-MALE	1-NON HISPANIC	1-BLACK OR AFRICAN AMERICAN	VA	1-NON REACTIVE	2015	52.0932	34	DC	99-N/A	99-N/A	99-N/A	99-N/A	99-N/A	99-N/A	99-N/A	99-N/A	99-N/A	99-N/A	99-N/A	99-N/A	99-N/A	99-N/A	99-N/A	99-N/A	99-N/A	99-N/A	99-N/A	99-N/A	99-N/A	99-N/A	99-N/A	99-N/A	99-N/A	99-N/A	99-N/A	99-N/A	99-N/A	99-N/A	99-N/A	99-N/A	99-N/A	99-N/A	99-N/A	99-N/A	99-N/A	99-N/A
796	1963	1-MEDICARE	1-FEMALE	1-NON HISPANIC	55-UNKNOWN OR OTHER	DC	1-NON REACTIVE	2016	52.8493	34	DC	99-N/A	99-N/A	99-N/A	99-N/A	99-N/A	99-N/A	99-N/A	99-N/A	99-N/A	99-N/A	99-N/A	99-N/A	99-N/A	99-N/A	99-N/A	99-N/A	99-N/A	99-N/A	99-N/A	99-N/A	99-N/A	99-N/A	99-N/A	99-N/A	99-N/A	99-N/A	99-N/A	99-N/A	99-N/A	99-N/A	99-N/A	99-N/A	99-N/A	99-N/A	99-N/A	99-N/A	99-N/A	99-N/A
797	1963	3-PRIVATE	1-FEMALE	1-NON HISPANIC	2-WHITE	MD	1-NON REACTIVE	2016	52.4959	34	DC	99-N/A	99-N/A	99-N/A	99-N/A	99-N/A	99-N/A	99-N/A	99-N/A	99-N/A	99-N/A	99-N/A	99-N/A	99-N/A	99-N/A	99-N/A	99-N/A	99-N/A	99-N/A	99-N/A	99-N/A	99-N/A	99-N/A	99-N/A	99-N/A	99-N/A	99-N/A	99-N/A	99-N/A	99-N/A	99-N/A	99-N/A	99-N/A	99-N/A	99-N/A	99-N/A	99-N/A	99-N/A	99-N/A
798	1964	3-PRIVATE	1-FEMALE	3-OTHER	55-UNKNOWN OR OTHER	VA	1-NON REACTIVE	2015	51.6384	34	DC	99-N/A	99-N/A	99-N/A	99-N/A	99-N/A	99-N/A	99-N/A	99-N/A	99-N/A	99-N/A	99-N/A	99-N/A	99-N/A	99-N/A	99-N/A	99-N/A	99-N/A	99-N/A	99-N/A	99-N/A	99-N/A	99-N/A	99-N/A	99-N/A	99-N/A	99-N/A	99-N/A	99-N/A	99-N/A	99-N/A	99-N/A	99-N/A	99-N/A	99-N/A	99-N/A	99-N/A	99-N/A	99-N/A
799	1964	3-PRIVATE	1-FEMALE	1-NON HISPANIC	1-BLACK OR AFRICAN AMERICAN	MD	1-NON REACTIVE	2016	52.1178	34	DC	99-N/A	99-N/A	99-N/A	99-N/A	99-N/A	99-N/A	99-N/A	99-N/A	99-N/A	99-N/A	99-N/A	99-N/A	99-N/A	99-N/A	99-N/A	99-N/A	99-N/A	99-N/A	99-N/A	99-N/A	99-N/A	99-N/A	99-N/A	99-N/A	99-N/A	99-N/A	99-N/A	99-N/A	99-N/A	99-N/A	99-N/A	99-N/A	99-N/A	99-N/A	99-N/A	99-N/A	99-N/A	99-N/A
800	1964	2-MEDICAID	2-MALE	1-NON HISPANIC	1-BLACK OR AFRICAN AMERICAN	MD	1-NON REACTIVE	2016	52.5397	34	DC	99-N/A	99-N/A	99-N/A	99-N/A	99-N/A	99-N/A	99-N/A	99-N/A	99-N/A	99-N/A	99-N/A	99-N/A	99-N/A	99-N/A	99-N/A	99-N/A	99-N/A	99-N/A	99-N/A	99-N/A	99-N/A	99-N/A	99-N/A	99-N/A	99-N/A	99-N/A	99-N/A	99-N/A	99-N/A	99-N/A	99-N/A	99-N/A	99-N/A	99-N/A	99-N/A	99-N/A	99-N/A	99-N/A
801	1964	3-PRIVATE	2-MALE	1-NON HISPANIC	2-WHITE	MD	1-NON REACTIVE	2016	52.2685	34	DC	99-N/A	99-N/A	99-N/A	99-N/A	99-N/A	99-N/A	99-N/A	99-N/A	99-N/A	99-N/A	99-N/A	99-N/A	99-N/A	99-N/A	99-N/A	99-N/A	99-N/A	99-N/A	99-N/A	99-N/A	99-N/A	99-N/A	99-N/A	99-N/A	99-N/A	99-N/A	99-N/A	99-N/A	99-N/A	99-N/A	99-N/A	99-N/A	99-N/A	99-N/A	99-N/A	99-N/A	99-N/A	99-N/A
802	1964	3-PRIVATE	1-FEMALE	1-NON HISPANIC	1-BLACK OR AFRICAN AMERICAN	MD	1-NON REACTIVE	2015	51.3863	34	DC	99-N/A	99-N/A	99-N/A	99-N/A	99-N/A	99-N/A	99-N/A	99-N/A	99-N/A	99-N/A	99-N/A	99-N/A	99-N/A	99-N/A	99-N/A	99-N/A	99-N/A	99-N/A	99-N/A	99-N/A	99-N/A	99-N/A	99-N/A	99-N/A	99-N/A	99-N/A	99-N/A	99-N/A	99-N/A	99-N/A	99-N/A	99-N/A	99-N/A	99-N/A	99-N/A	99-N/A	99-N/A	99-N/A
803	1964	2-MEDICAID	2-MALE	1-NON HISPANIC	55-UNKNOWN OR OTHER	MD	1-NON REACTIVE	2015	51.3288	34	DC	99-N/A	99-N/A	99-N/A	99-N/A	99-N/A	99-N/A	99-N/A	99-N/A	99-N/A	99-N/A	99-N/A	99-N/A	99-N/A	99-N/A	99-N/A	99-N/A	99-N/A	99-N/A	99-N/A	99-N/A	99-N/A	99-N/A	99-N/A	99-N/A	99-N/A	99-N/A	99-N/A	99-N/A	99-N/A	99-N/A	99-N/A	99-N/A	99-N/A	99-N/A	99-N/A	99-N/A	99-N/A	99-N/A
804	1964	3-PRIVATE	2-MALE	1-NON HISPANIC	55-UNKNOWN OR OTHER	MD	1-NON REACTIVE	2015	51.411	34	DC	99-N/A	99-N/A	99-N/A	99-N/A	99-N/A	99-N/A	99-N/A	99-N/A	99-N/A	99-N/A	99-N/A	99-N/A	99-N/A	99-N/A	99-N/A	99-N/A	99-N/A	99-N/A	99-N/A	99-N/A	99-N/A	99-N/A	99-N/A	99-N/A	99-N/A	99-N/A	99-N/A	99-N/A	99-N/A	99-N/A	99-N/A	99-N/A	99-N/A	99-N/A	99-N/A	99-N/A	99-N/A	99-N/A
805	1964	3-PRIVATE	2-MALE	1-NON HISPANIC	2-WHITE	DC	1-NON REACTIVE	2015	51.5041	34	DC	99-N/A	99-N/A	99-N/A	99-N/A	99-N/A	99-N/A	99-N/A	99-N/A	99-N/A	99-N/A	99-N/A	99-N/A	99-N/A	99-N/A	99-N/A	99-N/A	99-N/A	99-N/A	99-N/A	99-N/A	99-N/A	99-N/A	99-N/A	99-N/A	99-N/A	99-N/A	99-N/A	99-N/A	99-N/A	99-N/A	99-N/A	99-N/A	99-N/A	99-N/A	99-N/A	99-N/A	99-N/A	99-N/A
806	1964	2-MEDICAID	2-MALE	1-NON HISPANIC	1-BLACK OR AFRICAN AMERICAN	DC	1-NON REACTIVE	2016	52.0274	34	DC	99-N/A	99-N/A	99-N/A	99-N/A	99-N/A	99-N/A	99-N/A	99-N/A	99-N/A	99-N/A	99-N/A	99-N/A	99-N/A	99-N/A	99-N/A	99-N/A	99-N/A	99-N/A	99-N/A	99-N/A	99-N/A	99-N/A	99-N/A	99-N/A	99-N/A	99-N/A	99-N/A	99-N/A	99-N/A	99-N/A	99-N/A	99-N/A	99-N/A	99-N/A	99-N/A	99-N/A	99-N/A	99-N/A
807	1964	3-PRIVATE	2-MALE	1-NON HISPANIC	2-WHITE	VA	1-NON REACTIVE	2016	51.7562	34	DC	99-N/A	99-N/A	99-N/A	99-N/A	99-N/A	99-N/A	99-N/A	99-N/A	99-N/A	99-N/A	99-N/A	99-N/A	99-N/A	99-N/A	99-N/A	99-N/A	99-N/A	99-N/A	99-N/A	99-N/A	99-N/A	99-N/A	99-N/A	99-N/A	99-N/A	99-N/A	99-N/A	99-N/A	99-N/A	99-N/A	99-N/A	99-N/A	99-N/A	99-N/A	99-N/A	99-N/A	99-N/A	99-N/A
808	1964	3-PRIVATE	1-FEMALE	1-NON HISPANIC	2-WHITE	MD	1-NON REACTIVE	2015	51.1342	34	DC	99-N/A	99-N/A	99-N/A	99-N/A	99-N/A	99-N/A	99-N/A	99-N/A	99-N/A	99-N/A	99-N/A	99-N/A	99-N/A	99-N/A	99-N/A	99-N/A	99-N/A	99-N/A	99-N/A	99-N/A	99-N/A	99-N/A	99-N/A	99-N/A	99-N/A	99-N/A	99-N/A	99-N/A	99-N/A	99-N/A	99-N/A	99-N/A	99-N/A	99-N/A	99-N/A	99-N/A	99-N/A	99-N/A
809	1964	3-PRIVATE	1-FEMALE	1-NON HISPANIC	1-BLACK OR AFRICAN AMERICAN	MD	1-NON REACTIVE	2016	52.1644	34	DC	99-N/A	99-N/A	99-N/A	99-N/A	99-N/A	99-N/A	99-N/A	99-N/A	99-N/A	99-N/A	99-N/A	99-N/A	99-N/A	99-N/A	99-N/A	99-N/A	99-N/A	99-N/A	99-N/A	99-N/A	99-N/A	99-N/A	99-N/A	99-N/A	99-N/A	99-N/A	99-N/A	99-N/A	99-N/A	99-N/A	99-N/A	99-N/A	99-N/A	99-N/A	99-N/A	99-N/A	99-N/A	99-N/A
810	1947	1-MEDICARE	1-FEMALE	1-NON HISPANIC	1-BLACK OR AFRICAN AMERICAN	MD	1-NON REACTIVE	2016	68.6137	127	MD	99-N/A	99-N/A	99-N/A	99-N/A	99-N/A	99-N/A	99-N/A	99-N/A	99-N/A	99-N/A	99-N/A	99-N/A	99-N/A	99-N/A	99-N/A	99-N/A	99-N/A	99-N/A	99-N/A	99-N/A	99-N/A	99-N/A	99-N/A	99-N/A	99-N/A	99-N/A	99-N/A	99-N/A	99-N/A	99-N/A	99-N/A	99-N/A	99-N/A	99-N/A	99-N/A	99-N/A	99-N/A	99-N/A
811	1964	3-PRIVATE	1-FEMALE	1-NON HISPANIC	3-ASIAN	MD	1-NON REACTIVE	2016	51.4959	34	DC	99-N/A	99-N/A	99-N/A	99-N/A	99-N/A	99-N/A	99-N/A	99-N/A	99-N/A	99-N/A	99-N/A	99-N/A	99-N/A	99-N/A	99-N/A	99-N/A	99-N/A	99-N/A	99-N/A	99-N/A	99-N/A	99-N/A	99-N/A	99-N/A	99-N/A	99-N/A	99-N/A	99-N/A	99-N/A	99-N/A	99-N/A	99-N/A	99-N/A	99-N/A	99-N/A	99-N/A	99-N/A	99-N/A
812	1964	3-PRIVATE	1-FEMALE	2-HISPANIC OR LATINO	55-UNKNOWN OR OTHER	MD	1-NON REACTIVE	2015	50.7425	34	DC	99-N/A	99-N/A	99-N/A	99-N/A	99-N/A	99-N/A	99-N/A	99-N/A	99-N/A	99-N/A	99-N/A	99-N/A	99-N/A	99-N/A	99-N/A	99-N/A	99-N/A	99-N/A	99-N/A	99-N/A	99-N/A	99-N/A	99-N/A	99-N/A	99-N/A	99-N/A	99-N/A	99-N/A	99-N/A	99-N/A	99-N/A	99-N/A	99-N/A	99-N/A	99-N/A	99-N/A	99-N/A	99-N/A
813	1964	3-PRIVATE	2-MALE	1-NON HISPANIC	2-WHITE	MD	1-NON REACTIVE	2016	51.2986	34	DC	99-N/A	99-N/A	99-N/A	99-N/A	99-N/A	99-N/A	99-N/A	99-N/A	99-N/A	99-N/A	99-N/A	99-N/A	99-N/A	99-N/A	99-N/A	99-N/A	99-N/A	99-N/A	99-N/A	99-N/A	99-N/A	99-N/A	99-N/A	99-N/A	99-N/A	99-N/A	99-N/A	99-N/A	99-N/A	99-N/A	99-N/A	99-N/A	99-N/A	99-N/A	99-N/A	99-N/A	99-N/A	99-N/A
814	1964	1-MEDICARE	2-MALE	1-NON HISPANIC	2-WHITE	MD	1-NON REACTIVE	2015	51.0192	34	DC	99-N/A	99-N/A	99-N/A	99-N/A	99-N/A	99-N/A	99-N/A	99-N/A	99-N/A	99-N/A	99-N/A	99-N/A	99-N/A	99-N/A	99-N/A	99-N/A	99-N/A	99-N/A	99-N/A	99-N/A	99-N/A	99-N/A	99-N/A	99-N/A	99-N/A	99-N/A	99-N/A	99-N/A	99-N/A	99-N/A	99-N/A	99-N/A	99-N/A	99-N/A	99-N/A	99-N/A	99-N/A	99-N/A
815	1965	2-MEDICAID	2-MALE	1-NON HISPANIC	1-BLACK OR AFRICAN AMERICAN	MD	1-NON REACTIVE	2015	50.9288	34	DC	99-N/A	99-N/A	99-N/A	99-N/A	99-N/A	99-N/A	99-N/A	99-N/A	99-N/A	99-N/A	99-N/A	99-N/A	99-N/A	99-N/A	99-N/A	99-N/A	99-N/A	99-N/A	99-N/A	99-N/A	99-N/A	99-N/A	99-N/A	99-N/A	99-N/A	99-N/A	99-N/A	99-N/A	99-N/A	99-N/A	99-N/A	99-N/A	99-N/A	99-N/A	99-N/A	99-N/A	99-N/A	99-N/A
816	1965	5-OTHER	2-MALE	1-NON HISPANIC	1-BLACK OR AFRICAN AMERICAN	VA	1-NON REACTIVE	2016	51.7616	34	DC	99-N/A	99-N/A	99-N/A	99-N/A	99-N/A	99-N/A	99-N/A	99-N/A	99-N/A	99-N/A	99-N/A	99-N/A	99-N/A	99-N/A	99-N/A	99-N/A	99-N/A	99-N/A	99-N/A	99-N/A	99-N/A	99-N/A	99-N/A	99-N/A	99-N/A	99-N/A	99-N/A	99-N/A	99-N/A	99-N/A	99-N/A	99-N/A	99-N/A	99-N/A	99-N/A	99-N/A	99-N/A	99-N/A
817	1965	3-PRIVATE	1-FEMALE	1-NON HISPANIC	2-WHITE	MD	1-NON REACTIVE	2016	51.1616	34	DC	99-N/A	99-N/A	99-N/A	99-N/A	99-N/A	99-N/A	99-N/A	99-N/A	99-N/A	99-N/A	99-N/A	99-N/A	99-N/A	99-N/A	99-N/A	99-N/A	99-N/A	99-N/A	99-N/A	99-N/A	99-N/A	99-N/A	99-N/A	99-N/A	99-N/A	99-N/A	99-N/A	99-N/A	99-N/A	99-N/A	99-N/A	99-N/A	99-N/A	99-N/A	99-N/A	99-N/A	99-N/A	99-N/A
818	1965	2-MEDICAID	1-FEMALE	1-NON HISPANIC	2-WHITE	MD	1-NON REACTIVE	2015	50.5233	34	DC	99-N/A	99-N/A	99-N/A	99-N/A	99-N/A	99-N/A	99-N/A	99-N/A	99-N/A	99-N/A	99-N/A	99-N/A	99-N/A	99-N/A	99-N/A	99-N/A	99-N/A	99-N/A	99-N/A	99-N/A	99-N/A	99-N/A	99-N/A	99-N/A	99-N/A	99-N/A	99-N/A	99-N/A	99-N/A	99-N/A	99-N/A	99-N/A	99-N/A	99-N/A	99-N/A	99-N/A	99-N/A	99-N/A
819	1965	2-MEDICAID	1-FEMALE	1-NON HISPANIC	1-BLACK OR AFRICAN AMERICAN	MD	1-NON REACTIVE	2016	50.6411	34	DC	99-N/A	99-N/A	99-N/A	99-N/A	99-N/A	99-N/A	99-N/A	99-N/A	99-N/A	99-N/A	99-N/A	99-N/A	99-N/A	99-N/A	99-N/A	99-N/A	99-N/A	99-N/A	99-N/A	99-N/A	99-N/A	99-N/A	99-N/A	99-N/A	99-N/A	99-N/A	99-N/A	99-N/A	99-N/A	99-N/A	99-N/A	99-N/A	99-N/A	99-N/A	99-N/A	99-N/A	99-N/A	99-N/A
820	1965	3-PRIVATE	1-FEMALE	1-NON HISPANIC	1-BLACK OR AFRICAN AMERICAN	MD	1-NON REACTIVE	2016	51.1288	34	DC	99-N/A	99-N/A	99-N/A	99-N/A	99-N/A	99-N/A	99-N/A	99-N/A	99-N/A	99-N/A	99-N/A	99-N/A	99-N/A	99-N/A	99-N/A	99-N/A	99-N/A	99-N/A	99-N/A	99-N/A	99-N/A	99-N/A	99-N/A	99-N/A	99-N/A	99-N/A	99-N/A	99-N/A	99-N/A	99-N/A	99-N/A	99-N/A	99-N/A	99-N/A	99-N/A	99-N/A	99-N/A	99-N/A
821	1965	3-PRIVATE	1-FEMALE	1-NON HISPANIC	1-BLACK OR AFRICAN AMERICAN	MD	1-NON REACTIVE	2015	50.3699	34	DC	99-N/A	99-N/A	99-N/A	99-N/A	99-N/A	99-N/A	99-N/A	99-N/A	99-N/A	99-N/A	99-N/A	99-N/A	99-N/A	99-N/A	99-N/A	99-N/A	99-N/A	99-N/A	99-N/A	99-N/A	99-N/A	99-N/A	99-N/A	99-N/A	99-N/A	99-N/A	99-N/A	99-N/A	99-N/A	99-N/A	99-N/A	99-N/A	99-N/A	99-N/A	99-N/A	99-N/A	99-N/A	99-N/A
822	1965	3-PRIVATE	1-FEMALE	3-OTHER	55-UNKNOWN OR OTHER	MD	1-NON REACTIVE	2016	51.3808	34	DC	99-N/A	99-N/A	99-N/A	99-N/A	99-N/A	99-N/A	99-N/A	99-N/A	99-N/A	99-N/A	99-N/A	99-N/A	99-N/A	99-N/A	99-N/A	99-N/A	99-N/A	99-N/A	99-N/A	99-N/A	99-N/A	99-N/A	99-N/A	99-N/A	99-N/A	99-N/A	99-N/A	99-N/A	99-N/A	99-N/A	99-N/A	99-N/A	99-N/A	99-N/A	99-N/A	99-N/A	99-N/A	99-N/A
823	1965	1-MEDICARE	2-MALE	1-NON HISPANIC	55-UNKNOWN OR OTHER	MD	1-NON REACTIVE	2016	50.789	34	DC	99-N/A	99-N/A	99-N/A	99-N/A	99-N/A	99-N/A	99-N/A	99-N/A	99-N/A	99-N/A	99-N/A	99-N/A	99-N/A	99-N/A	99-N/A	99-N/A	99-N/A	99-N/A	99-N/A	99-N/A	99-N/A	99-N/A	99-N/A	99-N/A	99-N/A	99-N/A	99-N/A	99-N/A	99-N/A	99-N/A	99-N/A	99-N/A	99-N/A	99-N/A	99-N/A	99-N/A	99-N/A	99-N/A
824	1965	3-PRIVATE	2-MALE	1-NON HISPANIC	2-WHITE	DC	1-NON REACTIVE	2015	50.074	34	DC	99-N/A	99-N/A	99-N/A	99-N/A	99-N/A	99-N/A	99-N/A	99-N/A	99-N/A	99-N/A	99-N/A	99-N/A	99-N/A	99-N/A	99-N/A	99-N/A	99-N/A	99-N/A	99-N/A	99-N/A	99-N/A	99-N/A	99-N/A	99-N/A	99-N/A	99-N/A	99-N/A	99-N/A	99-N/A	99-N/A	99-N/A	99-N/A	99-N/A	99-N/A	99-N/A	99-N/A	99-N/A	99-N/A
825	1965	3-PRIVATE	1-FEMALE	1-NON HISPANIC	2-WHITE	MD	1-NON REACTIVE	2015	49.9123	34	DC	99-N/A	99-N/A	99-N/A	99-N/A	99-N/A	99-N/A	99-N/A	99-N/A	99-N/A	99-N/A	99-N/A	99-N/A	99-N/A	99-N/A	99-N/A	99-N/A	99-N/A	99-N/A	99-N/A	99-N/A	99-N/A	99-N/A	99-N/A	99-N/A	99-N/A	99-N/A	99-N/A	99-N/A	99-N/A	99-N/A	99-N/A	99-N/A	99-N/A	99-N/A	99-N/A	99-N/A	99-N/A	99-N/A
826	1965	3-PRIVATE	1-FEMALE	1-NON HISPANIC	1-BLACK OR AFRICAN AMERICAN	DC	1-NON REACTIVE	2016	50.9425	34	DC	99-N/A	99-N/A	99-N/A	99-N/A	99-N/A	99-N/A	99-N/A	99-N/A	99-N/A	99-N/A	99-N/A	99-N/A	99-N/A	99-N/A	99-N/A	99-N/A	99-N/A	99-N/A	99-N/A	99-N/A	99-N/A	99-N/A	99-N/A	99-N/A	99-N/A	99-N/A	99-N/A	99-N/A	99-N/A	99-N/A	99-N/A	99-N/A	99-N/A	99-N/A	99-N/A	99-N/A	99-N/A	99-N/A
827	1965	3-PRIVATE	1-FEMALE	1-NON HISPANIC	1-BLACK OR AFRICAN AMERICAN	MD	1-NON REACTIVE	2015	50.0137	34	DC	99-N/A	99-N/A	99-N/A	99-N/A	99-N/A	99-N/A	99-N/A	99-N/A	99-N/A	99-N/A	99-N/A	99-N/A	99-N/A	99-N/A	99-N/A	99-N/A	99-N/A	99-N/A	99-N/A	99-N/A	99-N/A	99-N/A	99-N/A	99-N/A	99-N/A	99-N/A	99-N/A	99-N/A	99-N/A	99-N/A	99-N/A	99-N/A	99-N/A	99-N/A	99-N/A	99-N/A	99-N/A	99-N/A
828	1965	4-SELF PAY	1-FEMALE	3-OTHER	55-UNKNOWN OR OTHER	MD	1-NON REACTIVE	2016	50.8822	34	DC	99-N/A	99-N/A	99-N/A	99-N/A	99-N/A	99-N/A	99-N/A	99-N/A	99-N/A	99-N/A	99-N/A	99-N/A	99-N/A	99-N/A	99-N/A	99-N/A	99-N/A	99-N/A	99-N/A	99-N/A	99-N/A	99-N/A	99-N/A	99-N/A	99-N/A	99-N/A	99-N/A	99-N/A	99-N/A	99-N/A	99-N/A	99-N/A	99-N/A	99-N/A	99-N/A	99-N/A	99-N/A	99-N/A
829	1959	3-PRIVATE	1-FEMALE	1-NON HISPANIC	2-WHITE	MD	1-NON REACTIVE	2016	57.7836	37	DC	99-N/A	99-N/A	99-N/A	99-N/A	99-N/A	99-N/A	99-N/A	99-N/A	99-N/A	99-N/A	99-N/A	99-N/A	99-N/A	99-N/A	99-N/A	99-N/A	99-N/A	99-N/A	99-N/A	99-N/A	99-N/A	99-N/A	99-N/A	99-N/A	99-N/A	99-N/A	99-N/A	99-N/A	99-N/A	99-N/A	99-N/A	99-N/A	99-N/A	99-N/A	99-N/A	99-N/A	99-N/A	99-N/A
830	1960	3-PRIVATE	2-MALE	1-NON HISPANIC	1-BLACK OR AFRICAN AMERICAN	MD	1-NON REACTIVE	2016	56.537	37	DC	99-N/A	99-N/A	99-N/A	99-N/A	99-N/A	99-N/A	99-N/A	99-N/A	99-N/A	99-N/A	99-N/A	99-N/A	99-N/A	99-N/A	99-N/A	99-N/A	99-N/A	99-N/A	99-N/A	99-N/A	99-N/A	99-N/A	99-N/A	99-N/A	99-N/A	99-N/A	99-N/A	99-N/A	99-N/A	99-N/A	99-N/A	99-N/A	99-N/A	99-N/A	99-N/A	99-N/A	99-N/A	99-N/A
831	1962	3-PRIVATE	2-MALE	1-NON HISPANIC	1-BLACK OR AFRICAN AMERICAN	MD	1-NON REACTIVE	2015	53.7452	37	DC	99-N/A	99-N/A	99-N/A	99-N/A	99-N/A	99-N/A	99-N/A	99-N/A	99-N/A	99-N/A	99-N/A	99-N/A	99-N/A	99-N/A	99-N/A	99-N/A	99-N/A	99-N/A	99-N/A	99-N/A	99-N/A	99-N/A	99-N/A	99-N/A	99-N/A	99-N/A	99-N/A	99-N/A	99-N/A	99-N/A	99-N/A	99-N/A	99-N/A	99-N/A	99-N/A	99-N/A	99-N/A	99-N/A
832	1945	1-MEDICARE	2-MALE	1-NON HISPANIC	1-BLACK OR AFRICAN AMERICAN	MD	1-NON REACTIVE	2015	70.6877	38	DC	99-N/A	99-N/A	99-N/A	99-N/A	99-N/A	99-N/A	99-N/A	99-N/A	99-N/A	99-N/A	99-N/A	99-N/A	99-N/A	99-N/A	99-N/A	99-N/A	99-N/A	99-N/A	99-N/A	99-N/A	99-N/A	99-N/A	99-N/A	99-N/A	99-N/A	99-N/A	99-N/A	99-N/A	99-N/A	99-N/A	99-N/A	99-N/A	99-N/A	99-N/A	99-N/A	99-N/A	99-N/A	99-N/A
833	1945	3-PRIVATE	1-FEMALE	1-NON HISPANIC	1-BLACK OR AFRICAN AMERICAN	MD	1-NON REACTIVE	2016	71.2685	38	DC	99-N/A	99-N/A	99-N/A	99-N/A	99-N/A	99-N/A	99-N/A	99-N/A	99-N/A	99-N/A	99-N/A	99-N/A	99-N/A	99-N/A	99-N/A	99-N/A	99-N/A	99-N/A	99-N/A	99-N/A	99-N/A	99-N/A	99-N/A	99-N/A	99-N/A	99-N/A	99-N/A	99-N/A	99-N/A	99-N/A	99-N/A	99-N/A	99-N/A	99-N/A	99-N/A	99-N/A	99-N/A	99-N/A
834	1945	1-MEDICARE	2-MALE	1-NON HISPANIC	2-WHITE	MD	1-NON REACTIVE	2016	70.6055	38	DC	99-N/A	99-N/A	99-N/A	99-N/A	99-N/A	99-N/A	99-N/A	99-N/A	99-N/A	99-N/A	99-N/A	99-N/A	99-N/A	99-N/A	99-N/A	99-N/A	99-N/A	99-N/A	99-N/A	99-N/A	99-N/A	99-N/A	99-N/A	99-N/A	99-N/A	99-N/A	99-N/A	99-N/A	99-N/A	99-N/A	99-N/A	99-N/A	99-N/A	99-N/A	99-N/A	99-N/A	99-N/A	99-N/A
835	1947	1-MEDICARE	2-MALE	1-NON HISPANIC	2-WHITE	MD	1-NON REACTIVE	2015	68.1452	19	DC	99-N/A	99-N/A	99-N/A	99-N/A	99-N/A	99-N/A	99-N/A	99-N/A	99-N/A	99-N/A	99-N/A	99-N/A	99-N/A	99-N/A	99-N/A	99-N/A	99-N/A	99-N/A	99-N/A	99-N/A	99-N/A	99-N/A	99-N/A	99-N/A	99-N/A	99-N/A	99-N/A	99-N/A	99-N/A	99-N/A	99-N/A	99-N/A	99-N/A	99-N/A	99-N/A	99-N/A	99-N/A	99-N/A
836	1945	1-MEDICARE	2-MALE	1-NON HISPANIC	1-BLACK OR AFRICAN AMERICAN	MD	1-NON REACTIVE	2015	69.989	38	DC	99-N/A	99-N/A	99-N/A	99-N/A	99-N/A	99-N/A	99-N/A	99-N/A	99-N/A	99-N/A	99-N/A	99-N/A	99-N/A	99-N/A	99-N/A	99-N/A	99-N/A	99-N/A	99-N/A	99-N/A	99-N/A	99-N/A	99-N/A	99-N/A	99-N/A	99-N/A	99-N/A	99-N/A	99-N/A	99-N/A	99-N/A	99-N/A	99-N/A	99-N/A	99-N/A	99-N/A	99-N/A	99-N/A
837	1945	2-MEDICAID	1-FEMALE	1-NON HISPANIC	1-BLACK OR AFRICAN AMERICAN	DC	1-NON REACTIVE	2015	69.8438	38	DC	99-N/A	99-N/A	99-N/A	99-N/A	99-N/A	99-N/A	99-N/A	99-N/A	99-N/A	99-N/A	99-N/A	99-N/A	99-N/A	99-N/A	99-N/A	99-N/A	99-N/A	99-N/A	99-N/A	99-N/A	99-N/A	99-N/A	99-N/A	99-N/A	99-N/A	99-N/A	99-N/A	99-N/A	99-N/A	99-N/A	99-N/A	99-N/A	99-N/A	99-N/A	99-N/A	99-N/A	99-N/A	99-N/A
838	1946	2-MEDICAID	1-FEMALE	1-NON HISPANIC	1-BLACK OR AFRICAN AMERICAN	MD	1-NON REACTIVE	2015	69.6329	38	DC	99-N/A	99-N/A	99-N/A	99-N/A	99-N/A	99-N/A	99-N/A	99-N/A	99-N/A	99-N/A	99-N/A	99-N/A	99-N/A	99-N/A	99-N/A	99-N/A	99-N/A	99-N/A	99-N/A	99-N/A	99-N/A	99-N/A	99-N/A	99-N/A	99-N/A	99-N/A	99-N/A	99-N/A	99-N/A	99-N/A	99-N/A	99-N/A	99-N/A	99-N/A	99-N/A	99-N/A	99-N/A	99-N/A
839	1946	1-MEDICARE	1-FEMALE	1-NON HISPANIC	2-WHITE	MD	1-NON REACTIVE	2016	70.3315	38	DC	99-N/A	99-N/A	99-N/A	99-N/A	99-N/A	99-N/A	99-N/A	99-N/A	99-N/A	99-N/A	99-N/A	99-N/A	99-N/A	99-N/A	99-N/A	99-N/A	99-N/A	99-N/A	99-N/A	99-N/A	99-N/A	99-N/A	99-N/A	99-N/A	99-N/A	99-N/A	99-N/A	99-N/A	99-N/A	99-N/A	99-N/A	99-N/A	99-N/A	99-N/A	99-N/A	99-N/A	99-N/A	99-N/A
840	1946	3-PRIVATE	1-FEMALE	1-NON HISPANIC	1-BLACK OR AFRICAN AMERICAN	DC	1-NON REACTIVE	2015	69.8219	38	DC	99-N/A	99-N/A	99-N/A	99-N/A	99-N/A	99-N/A	99-N/A	99-N/A	99-N/A	99-N/A	99-N/A	99-N/A	99-N/A	99-N/A	99-N/A	99-N/A	99-N/A	99-N/A	99-N/A	99-N/A	99-N/A	99-N/A	99-N/A	99-N/A	99-N/A	99-N/A	99-N/A	99-N/A	99-N/A	99-N/A	99-N/A	99-N/A	99-N/A	99-N/A	99-N/A	99-N/A	99-N/A	99-N/A
841	1946	2-MEDICAID	1-FEMALE	1-NON HISPANIC	1-BLACK OR AFRICAN AMERICAN	DC	1-NON REACTIVE	2016	69.2247	38	DC	99-N/A	99-N/A	99-N/A	99-N/A	99-N/A	99-N/A	99-N/A	99-N/A	99-N/A	99-N/A	99-N/A	99-N/A	99-N/A	99-N/A	99-N/A	99-N/A	99-N/A	99-N/A	99-N/A	99-N/A	99-N/A	99-N/A	99-N/A	99-N/A	99-N/A	99-N/A	99-N/A	99-N/A	99-N/A	99-N/A	99-N/A	99-N/A	99-N/A	99-N/A	99-N/A	99-N/A	99-N/A	99-N/A
842	1946	1-MEDICARE	1-FEMALE	1-NON HISPANIC	2-WHITE	MD	1-NON REACTIVE	2015	68.6877	38	DC	99-N/A	99-N/A	99-N/A	99-N/A	99-N/A	99-N/A	99-N/A	99-N/A	99-N/A	99-N/A	99-N/A	99-N/A	99-N/A	99-N/A	99-N/A	99-N/A	99-N/A	99-N/A	99-N/A	99-N/A	99-N/A	99-N/A	99-N/A	99-N/A	99-N/A	99-N/A	99-N/A	99-N/A	99-N/A	99-N/A	99-N/A	99-N/A	99-N/A	99-N/A	99-N/A	99-N/A	99-N/A	99-N/A
843	1947	3-PRIVATE	1-FEMALE	1-NON HISPANIC	55-UNKNOWN OR OTHER	DC	1-NON REACTIVE	2016	69.2575	38	DC	99-N/A	99-N/A	99-N/A	99-N/A	99-N/A	99-N/A	99-N/A	99-N/A	99-N/A	99-N/A	99-N/A	99-N/A	99-N/A	99-N/A	99-N/A	99-N/A	99-N/A	99-N/A	99-N/A	99-N/A	99-N/A	99-N/A	99-N/A	99-N/A	99-N/A	99-N/A	99-N/A	99-N/A	99-N/A	99-N/A	99-N/A	99-N/A	99-N/A	99-N/A	99-N/A	99-N/A	99-N/A	99-N/A
844	1947	4-SELF PAY	1-FEMALE	1-NON HISPANIC	55-UNKNOWN OR OTHER	MD	1-NON REACTIVE	2015	68.0932	38	DC	99-N/A	99-N/A	99-N/A	99-N/A	99-N/A	99-N/A	99-N/A	99-N/A	99-N/A	99-N/A	99-N/A	99-N/A	99-N/A	99-N/A	99-N/A	99-N/A	99-N/A	99-N/A	99-N/A	99-N/A	99-N/A	99-N/A	99-N/A	99-N/A	99-N/A	99-N/A	99-N/A	99-N/A	99-N/A	99-N/A	99-N/A	99-N/A	99-N/A	99-N/A	99-N/A	99-N/A	99-N/A	99-N/A
845	1947	1-MEDICARE	2-MALE	1-NON HISPANIC	2-WHITE	DC	1-NON REACTIVE	2015	68.3205	38	DC	99-N/A	99-N/A	99-N/A	99-N/A	99-N/A	99-N/A	99-N/A	99-N/A	99-N/A	99-N/A	99-N/A	99-N/A	99-N/A	99-N/A	99-N/A	99-N/A	99-N/A	99-N/A	99-N/A	99-N/A	99-N/A	99-N/A	99-N/A	99-N/A	99-N/A	99-N/A	99-N/A	99-N/A	99-N/A	99-N/A	99-N/A	99-N/A	99-N/A	99-N/A	99-N/A	99-N/A	99-N/A	99-N/A
846	1947	1-MEDICARE	1-FEMALE	1-NON HISPANIC	1-BLACK OR AFRICAN AMERICAN	MD	1-NON REACTIVE	2016	68.8986	38	DC	99-N/A	99-N/A	99-N/A	99-N/A	99-N/A	99-N/A	99-N/A	99-N/A	99-N/A	99-N/A	99-N/A	99-N/A	99-N/A	99-N/A	99-N/A	99-N/A	99-N/A	99-N/A	99-N/A	99-N/A	99-N/A	99-N/A	99-N/A	99-N/A	99-N/A	99-N/A	99-N/A	99-N/A	99-N/A	99-N/A	99-N/A	99-N/A	99-N/A	99-N/A	99-N/A	99-N/A	99-N/A	99-N/A
847	1947	3-PRIVATE	1-FEMALE	1-NON HISPANIC	1-BLACK OR AFRICAN AMERICAN	MD	1-NON REACTIVE	2016	68.7918	38	DC	99-N/A	99-N/A	99-N/A	99-N/A	99-N/A	99-N/A	99-N/A	99-N/A	99-N/A	99-N/A	99-N/A	99-N/A	99-N/A	99-N/A	99-N/A	99-N/A	99-N/A	99-N/A	99-N/A	99-N/A	99-N/A	99-N/A	99-N/A	99-N/A	99-N/A	99-N/A	99-N/A	99-N/A	99-N/A	99-N/A	99-N/A	99-N/A	99-N/A	99-N/A	99-N/A	99-N/A	99-N/A	99-N/A
848	1947	3-PRIVATE	2-MALE	1-NON HISPANIC	1-BLACK OR AFRICAN AMERICAN	DC	1-NON REACTIVE	2015	67.8438	38	DC	99-N/A	99-N/A	99-N/A	99-N/A	99-N/A	99-N/A	99-N/A	99-N/A	99-N/A	99-N/A	99-N/A	99-N/A	99-N/A	99-N/A	99-N/A	99-N/A	99-N/A	99-N/A	99-N/A	99-N/A	99-N/A	99-N/A	99-N/A	99-N/A	99-N/A	99-N/A	99-N/A	99-N/A	99-N/A	99-N/A	99-N/A	99-N/A	99-N/A	99-N/A	99-N/A	99-N/A	99-N/A	99-N/A
849	1947	2-MEDICAID	1-FEMALE	1-NON HISPANIC	2-WHITE	MD	1-NON REACTIVE	2016	68.5178	38	DC	99-N/A	99-N/A	99-N/A	99-N/A	99-N/A	99-N/A	99-N/A	99-N/A	99-N/A	99-N/A	99-N/A	99-N/A	99-N/A	99-N/A	99-N/A	99-N/A	99-N/A	99-N/A	99-N/A	99-N/A	99-N/A	99-N/A	99-N/A	99-N/A	99-N/A	99-N/A	99-N/A	99-N/A	99-N/A	99-N/A	99-N/A	99-N/A	99-N/A	99-N/A	99-N/A	99-N/A	99-N/A	99-N/A
850	1948	1-MEDICARE	1-FEMALE	1-NON HISPANIC	2-WHITE	MD	1-NON REACTIVE	2016	68.6822	38	DC	99-N/A	99-N/A	99-N/A	99-N/A	99-N/A	99-N/A	99-N/A	99-N/A	99-N/A	99-N/A	99-N/A	99-N/A	99-N/A	99-N/A	99-N/A	99-N/A	99-N/A	99-N/A	99-N/A	99-N/A	99-N/A	99-N/A	99-N/A	99-N/A	99-N/A	99-N/A	99-N/A	99-N/A	99-N/A	99-N/A	99-N/A	99-N/A	99-N/A	99-N/A	99-N/A	99-N/A	99-N/A	99-N/A
851	1948	3-PRIVATE	1-FEMALE	1-NON HISPANIC	1-BLACK OR AFRICAN AMERICAN	MD	1-NON REACTIVE	2015	67.6274	38	DC	99-N/A	99-N/A	99-N/A	99-N/A	99-N/A	99-N/A	99-N/A	99-N/A	99-N/A	99-N/A	99-N/A	99-N/A	99-N/A	99-N/A	99-N/A	99-N/A	99-N/A	99-N/A	99-N/A	99-N/A	99-N/A	99-N/A	99-N/A	99-N/A	99-N/A	99-N/A	99-N/A	99-N/A	99-N/A	99-N/A	99-N/A	99-N/A	99-N/A	99-N/A	99-N/A	99-N/A	99-N/A	99-N/A
852	1948	1-MEDICARE	1-FEMALE	1-NON HISPANIC	1-BLACK OR AFRICAN AMERICAN	MD	1-NON REACTIVE	2016	67.9068	38	DC	99-N/A	99-N/A	99-N/A	99-N/A	99-N/A	99-N/A	99-N/A	99-N/A	99-N/A	99-N/A	99-N/A	99-N/A	99-N/A	99-N/A	99-N/A	99-N/A	99-N/A	99-N/A	99-N/A	99-N/A	99-N/A	99-N/A	99-N/A	99-N/A	99-N/A	99-N/A	99-N/A	99-N/A	99-N/A	99-N/A	99-N/A	99-N/A	99-N/A	99-N/A	99-N/A	99-N/A	99-N/A	99-N/A
853	1948	3-PRIVATE	2-MALE	1-NON HISPANIC	1-BLACK OR AFRICAN AMERICAN	MD	1-NON REACTIVE	2016	67.6986	38	DC	99-N/A	99-N/A	99-N/A	99-N/A	99-N/A	99-N/A	99-N/A	99-N/A	99-N/A	99-N/A	99-N/A	99-N/A	99-N/A	99-N/A	99-N/A	99-N/A	99-N/A	99-N/A	99-N/A	99-N/A	99-N/A	99-N/A	99-N/A	99-N/A	99-N/A	99-N/A	99-N/A	99-N/A	99-N/A	99-N/A	99-N/A	99-N/A	99-N/A	99-N/A	99-N/A	99-N/A	99-N/A	99-N/A
854	1948	3-PRIVATE	2-MALE	1-NON HISPANIC	2-WHITE	DC	1-NON REACTIVE	2016	67.4767	38	DC	99-N/A	99-N/A	99-N/A	99-N/A	99-N/A	99-N/A	99-N/A	99-N/A	99-N/A	99-N/A	99-N/A	99-N/A	99-N/A	99-N/A	99-N/A	99-N/A	99-N/A	99-N/A	99-N/A	99-N/A	99-N/A	99-N/A	99-N/A	99-N/A	99-N/A	99-N/A	99-N/A	99-N/A	99-N/A	99-N/A	99-N/A	99-N/A	99-N/A	99-N/A	99-N/A	99-N/A	99-N/A	99-N/A
855	1949	3-PRIVATE	2-MALE	1-NON HISPANIC	2-WHITE	MD	1-NON REACTIVE	2016	66.9644	38	DC	99-N/A	99-N/A	99-N/A	99-N/A	99-N/A	99-N/A	99-N/A	99-N/A	99-N/A	99-N/A	99-N/A	99-N/A	99-N/A	99-N/A	99-N/A	99-N/A	99-N/A	99-N/A	99-N/A	99-N/A	99-N/A	99-N/A	99-N/A	99-N/A	99-N/A	99-N/A	99-N/A	99-N/A	99-N/A	99-N/A	99-N/A	99-N/A	99-N/A	99-N/A	99-N/A	99-N/A	99-N/A	99-N/A
856	1949	3-PRIVATE	1-FEMALE	1-NON HISPANIC	2-WHITE	MD	1-NON REACTIVE	2015	66.6849	38	DC	99-N/A	99-N/A	99-N/A	99-N/A	99-N/A	99-N/A	99-N/A	99-N/A	99-N/A	99-N/A	99-N/A	99-N/A	99-N/A	99-N/A	99-N/A	99-N/A	99-N/A	99-N/A	99-N/A	99-N/A	99-N/A	99-N/A	99-N/A	99-N/A	99-N/A	99-N/A	99-N/A	99-N/A	99-N/A	99-N/A	99-N/A	99-N/A	99-N/A	99-N/A	99-N/A	99-N/A	99-N/A	99-N/A
857	1949	3-PRIVATE	2-MALE	1-NON HISPANIC	1-BLACK OR AFRICAN AMERICAN	MD	1-NON REACTIVE	2015	66.2247	38	DC	99-N/A	99-N/A	99-N/A	99-N/A	99-N/A	99-N/A	99-N/A	99-N/A	99-N/A	99-N/A	99-N/A	99-N/A	99-N/A	99-N/A	99-N/A	99-N/A	99-N/A	99-N/A	99-N/A	99-N/A	99-N/A	99-N/A	99-N/A	99-N/A	99-N/A	99-N/A	99-N/A	99-N/A	99-N/A	99-N/A	99-N/A	99-N/A	99-N/A	99-N/A	99-N/A	99-N/A	99-N/A	99-N/A
858	1949	1-MEDICARE	1-FEMALE	1-NON HISPANIC	2-WHITE	DC	1-NON REACTIVE	2016	66.2795	38	DC	99-N/A	99-N/A	99-N/A	99-N/A	99-N/A	99-N/A	99-N/A	99-N/A	99-N/A	99-N/A	99-N/A	99-N/A	99-N/A	99-N/A	99-N/A	99-N/A	99-N/A	99-N/A	99-N/A	99-N/A	99-N/A	99-N/A	99-N/A	99-N/A	99-N/A	99-N/A	99-N/A	99-N/A	99-N/A	99-N/A	99-N/A	99-N/A	99-N/A	99-N/A	99-N/A	99-N/A	99-N/A	99-N/A
859	1949	3-PRIVATE	1-FEMALE	1-NON HISPANIC	1-BLACK OR AFRICAN AMERICAN	MD	1-NON REACTIVE	2015	66.0466	38	DC	99-N/A	99-N/A	99-N/A	99-N/A	99-N/A	99-N/A	99-N/A	99-N/A	99-N/A	99-N/A	99-N/A	99-N/A	99-N/A	99-N/A	99-N/A	99-N/A	99-N/A	99-N/A	99-N/A	99-N/A	99-N/A	99-N/A	99-N/A	99-N/A	99-N/A	99-N/A	99-N/A	99-N/A	99-N/A	99-N/A	99-N/A	99-N/A	99-N/A	99-N/A	99-N/A	99-N/A	99-N/A	99-N/A
860	1950	1-MEDICARE	1-FEMALE	1-NON HISPANIC	2-WHITE	MD	1-NON REACTIVE	2016	66.4466	38	DC	99-N/A	99-N/A	99-N/A	99-N/A	99-N/A	99-N/A	99-N/A	99-N/A	99-N/A	99-N/A	99-N/A	99-N/A	99-N/A	99-N/A	99-N/A	99-N/A	99-N/A	99-N/A	99-N/A	99-N/A	99-N/A	99-N/A	99-N/A	99-N/A	99-N/A	99-N/A	99-N/A	99-N/A	99-N/A	99-N/A	99-N/A	99-N/A	99-N/A	99-N/A	99-N/A	99-N/A	99-N/A	99-N/A
861	1950	3-PRIVATE	1-FEMALE	1-NON HISPANIC	1-BLACK OR AFRICAN AMERICAN	MD	2-REACTIVE	2015	65.5863	38	DC	1-Yes	1-Yes	2015	114689	1-Positive	65.5863	0	1-Yes	0-Negative	0-No	0-No	99-N/A	99-N/A	0- None	0-No	99-N/A	0-No	99-N/A	99-N/A	99-N/A	0-NO	0-NO	99-N/A	99-N/A	99-N/A	0-NO	99-N/A	0- No	0- No	0- No	99-N/A	0-NO	99-N/A	0-NO	0-NO	0-No	99-N/A	99-N/A
862	1950	5-OTHER	1-FEMALE	1-NON HISPANIC	1-BLACK OR AFRICAN AMERICAN	DC	1-NON REACTIVE	2016	65.9288	38	DC	99-N/A	99-N/A	99-N/A	99-N/A	99-N/A	99-N/A	99-N/A	99-N/A	99-N/A	99-N/A	99-N/A	99-N/A	99-N/A	99-N/A	99-N/A	99-N/A	99-N/A	99-N/A	99-N/A	99-N/A	99-N/A	99-N/A	99-N/A	99-N/A	99-N/A	99-N/A	99-N/A	99-N/A	99-N/A	99-N/A	99-N/A	99-N/A	99-N/A	99-N/A	99-N/A	99-N/A	99-N/A	99-N/A
863	1950	1-MEDICARE	2-MALE	1-NON HISPANIC	2-WHITE	MD	1-NON REACTIVE	2015	65.0712	38	DC	99-N/A	99-N/A	99-N/A	99-N/A	99-N/A	99-N/A	99-N/A	99-N/A	99-N/A	99-N/A	99-N/A	99-N/A	99-N/A	99-N/A	99-N/A	99-N/A	99-N/A	99-N/A	99-N/A	99-N/A	99-N/A	99-N/A	99-N/A	99-N/A	99-N/A	99-N/A	99-N/A	99-N/A	99-N/A	99-N/A	99-N/A	99-N/A	99-N/A	99-N/A	99-N/A	99-N/A	99-N/A	99-N/A
864	1950	3-PRIVATE	1-FEMALE	1-NON HISPANIC	1-BLACK OR AFRICAN AMERICAN	MD	1-NON REACTIVE	2015	65.263	38	DC	99-N/A	99-N/A	99-N/A	99-N/A	99-N/A	99-N/A	99-N/A	99-N/A	99-N/A	99-N/A	99-N/A	99-N/A	99-N/A	99-N/A	99-N/A	99-N/A	99-N/A	99-N/A	99-N/A	99-N/A	99-N/A	99-N/A	99-N/A	99-N/A	99-N/A	99-N/A	99-N/A	99-N/A	99-N/A	99-N/A	99-N/A	99-N/A	99-N/A	99-N/A	99-N/A	99-N/A	99-N/A	99-N/A
865	1950	2-MEDICAID	1-FEMALE	1-NON HISPANIC	1-BLACK OR AFRICAN AMERICAN	MD	1-NON REACTIVE	2016	65.8	38	DC	99-N/A	99-N/A	99-N/A	99-N/A	99-N/A	99-N/A	99-N/A	99-N/A	99-N/A	99-N/A	99-N/A	99-N/A	99-N/A	99-N/A	99-N/A	99-N/A	99-N/A	99-N/A	99-N/A	99-N/A	99-N/A	99-N/A	99-N/A	99-N/A	99-N/A	99-N/A	99-N/A	99-N/A	99-N/A	99-N/A	99-N/A	99-N/A	99-N/A	99-N/A	99-N/A	99-N/A	99-N/A	99-N/A
866	1950	2-MEDICAID	1-FEMALE	1-NON HISPANIC	2-WHITE	MD	1-NON REACTIVE	2016	65.9233	38	DC	99-N/A	99-N/A	99-N/A	99-N/A	99-N/A	99-N/A	99-N/A	99-N/A	99-N/A	99-N/A	99-N/A	99-N/A	99-N/A	99-N/A	99-N/A	99-N/A	99-N/A	99-N/A	99-N/A	99-N/A	99-N/A	99-N/A	99-N/A	99-N/A	99-N/A	99-N/A	99-N/A	99-N/A	99-N/A	99-N/A	99-N/A	99-N/A	99-N/A	99-N/A	99-N/A	99-N/A	99-N/A	99-N/A
867	1951	1-MEDICARE	1-FEMALE	1-NON HISPANIC	1-BLACK OR AFRICAN AMERICAN	MD	1-NON REACTIVE	2016	65.2767	38	DC	99-N/A	99-N/A	99-N/A	99-N/A	99-N/A	99-N/A	99-N/A	99-N/A	99-N/A	99-N/A	99-N/A	99-N/A	99-N/A	99-N/A	99-N/A	99-N/A	99-N/A	99-N/A	99-N/A	99-N/A	99-N/A	99-N/A	99-N/A	99-N/A	99-N/A	99-N/A	99-N/A	99-N/A	99-N/A	99-N/A	99-N/A	99-N/A	99-N/A	99-N/A	99-N/A	99-N/A	99-N/A	99-N/A
868	1951	3-PRIVATE	1-FEMALE	1-NON HISPANIC	1-BLACK OR AFRICAN AMERICAN	DC	1-NON REACTIVE	2016	65.4356	38	DC	99-N/A	99-N/A	99-N/A	99-N/A	99-N/A	99-N/A	99-N/A	99-N/A	99-N/A	99-N/A	99-N/A	99-N/A	99-N/A	99-N/A	99-N/A	99-N/A	99-N/A	99-N/A	99-N/A	99-N/A	99-N/A	99-N/A	99-N/A	99-N/A	99-N/A	99-N/A	99-N/A	99-N/A	99-N/A	99-N/A	99-N/A	99-N/A	99-N/A	99-N/A	99-N/A	99-N/A	99-N/A	99-N/A
869	1951	1-MEDICARE	1-FEMALE	1-NON HISPANIC	2-WHITE	MD	1-NON REACTIVE	2015	64.3918	38	DC	99-N/A	99-N/A	99-N/A	99-N/A	99-N/A	99-N/A	99-N/A	99-N/A	99-N/A	99-N/A	99-N/A	99-N/A	99-N/A	99-N/A	99-N/A	99-N/A	99-N/A	99-N/A	99-N/A	99-N/A	99-N/A	99-N/A	99-N/A	99-N/A	99-N/A	99-N/A	99-N/A	99-N/A	99-N/A	99-N/A	99-N/A	99-N/A	99-N/A	99-N/A	99-N/A	99-N/A	99-N/A	99-N/A
870	1951	1-MEDICARE	1-FEMALE	1-NON HISPANIC	1-BLACK OR AFRICAN AMERICAN	MD	1-NON REACTIVE	2015	64.2904	38	DC	99-N/A	99-N/A	99-N/A	99-N/A	99-N/A	99-N/A	99-N/A	99-N/A	99-N/A	99-N/A	99-N/A	99-N/A	99-N/A	99-N/A	99-N/A	99-N/A	99-N/A	99-N/A	99-N/A	99-N/A	99-N/A	99-N/A	99-N/A	99-N/A	99-N/A	99-N/A	99-N/A	99-N/A	99-N/A	99-N/A	99-N/A	99-N/A	99-N/A	99-N/A	99-N/A	99-N/A	99-N/A	99-N/A
871	1951	3-PRIVATE	1-FEMALE	1-NON HISPANIC	3-ASIAN	MD	1-NON REACTIVE	2016	64.8658	38	DC	99-N/A	99-N/A	99-N/A	99-N/A	99-N/A	99-N/A	99-N/A	99-N/A	99-N/A	99-N/A	99-N/A	99-N/A	99-N/A	99-N/A	99-N/A	99-N/A	99-N/A	99-N/A	99-N/A	99-N/A	99-N/A	99-N/A	99-N/A	99-N/A	99-N/A	99-N/A	99-N/A	99-N/A	99-N/A	99-N/A	99-N/A	99-N/A	99-N/A	99-N/A	99-N/A	99-N/A	99-N/A	99-N/A
872	1951	3-PRIVATE	2-MALE	1-NON HISPANIC	55-UNKNOWN OR OTHER	MD	1-NON REACTIVE	2016	64.9836	38	DC	99-N/A	99-N/A	99-N/A	99-N/A	99-N/A	99-N/A	99-N/A	99-N/A	99-N/A	99-N/A	99-N/A	99-N/A	99-N/A	99-N/A	99-N/A	99-N/A	99-N/A	99-N/A	99-N/A	99-N/A	99-N/A	99-N/A	99-N/A	99-N/A	99-N/A	99-N/A	99-N/A	99-N/A	99-N/A	99-N/A	99-N/A	99-N/A	99-N/A	99-N/A	99-N/A	99-N/A	99-N/A	99-N/A
873	1951	3-PRIVATE	1-FEMALE	1-NON HISPANIC	2-WHITE	MD	1-NON REACTIVE	2016	64.9397	38	DC	99-N/A	99-N/A	99-N/A	99-N/A	99-N/A	99-N/A	99-N/A	99-N/A	99-N/A	99-N/A	99-N/A	99-N/A	99-N/A	99-N/A	99-N/A	99-N/A	99-N/A	99-N/A	99-N/A	99-N/A	99-N/A	99-N/A	99-N/A	99-N/A	99-N/A	99-N/A	99-N/A	99-N/A	99-N/A	99-N/A	99-N/A	99-N/A	99-N/A	99-N/A	99-N/A	99-N/A	99-N/A	99-N/A
874	1951	3-PRIVATE	1-FEMALE	1-NON HISPANIC	1-BLACK OR AFRICAN AMERICAN	MD	1-NON REACTIVE	2016	64.5863	38	DC	99-N/A	99-N/A	99-N/A	99-N/A	99-N/A	99-N/A	99-N/A	99-N/A	99-N/A	99-N/A	99-N/A	99-N/A	99-N/A	99-N/A	99-N/A	99-N/A	99-N/A	99-N/A	99-N/A	99-N/A	99-N/A	99-N/A	99-N/A	99-N/A	99-N/A	99-N/A	99-N/A	99-N/A	99-N/A	99-N/A	99-N/A	99-N/A	99-N/A	99-N/A	99-N/A	99-N/A	99-N/A	99-N/A
875	1951	3-PRIVATE	1-FEMALE	1-NON HISPANIC	1-BLACK OR AFRICAN AMERICAN	MD	1-NON REACTIVE	2015	63.7726	38	DC	99-N/A	99-N/A	99-N/A	99-N/A	99-N/A	99-N/A	99-N/A	99-N/A	99-N/A	99-N/A	99-N/A	99-N/A	99-N/A	99-N/A	99-N/A	99-N/A	99-N/A	99-N/A	99-N/A	99-N/A	99-N/A	99-N/A	99-N/A	99-N/A	99-N/A	99-N/A	99-N/A	99-N/A	99-N/A	99-N/A	99-N/A	99-N/A	99-N/A	99-N/A	99-N/A	99-N/A	99-N/A	99-N/A
876	1951	1-MEDICARE	2-MALE	1-NON HISPANIC	1-BLACK OR AFRICAN AMERICAN	DC	1-NON REACTIVE	2015	64.0082	38	DC	99-N/A	99-N/A	99-N/A	99-N/A	99-N/A	99-N/A	99-N/A	99-N/A	99-N/A	99-N/A	99-N/A	99-N/A	99-N/A	99-N/A	99-N/A	99-N/A	99-N/A	99-N/A	99-N/A	99-N/A	99-N/A	99-N/A	99-N/A	99-N/A	99-N/A	99-N/A	99-N/A	99-N/A	99-N/A	99-N/A	99-N/A	99-N/A	99-N/A	99-N/A	99-N/A	99-N/A	99-N/A	99-N/A
877	1951	3-PRIVATE	1-FEMALE	1-NON HISPANIC	1-BLACK OR AFRICAN AMERICAN	MD	1-NON REACTIVE	2015	64.1014	38	DC	99-N/A	99-N/A	99-N/A	99-N/A	99-N/A	99-N/A	99-N/A	99-N/A	99-N/A	99-N/A	99-N/A	99-N/A	99-N/A	99-N/A	99-N/A	99-N/A	99-N/A	99-N/A	99-N/A	99-N/A	99-N/A	99-N/A	99-N/A	99-N/A	99-N/A	99-N/A	99-N/A	99-N/A	99-N/A	99-N/A	99-N/A	99-N/A	99-N/A	99-N/A	99-N/A	99-N/A	99-N/A	99-N/A
878	1951	2-MEDICAID	1-FEMALE	1-NON HISPANIC	1-BLACK OR AFRICAN AMERICAN	DC	1-NON REACTIVE	2016	64.6685	38	DC	99-N/A	99-N/A	99-N/A	99-N/A	99-N/A	99-N/A	99-N/A	99-N/A	99-N/A	99-N/A	99-N/A	99-N/A	99-N/A	99-N/A	99-N/A	99-N/A	99-N/A	99-N/A	99-N/A	99-N/A	99-N/A	99-N/A	99-N/A	99-N/A	99-N/A	99-N/A	99-N/A	99-N/A	99-N/A	99-N/A	99-N/A	99-N/A	99-N/A	99-N/A	99-N/A	99-N/A	99-N/A	99-N/A
879	1952	1-MEDICARE	2-MALE	1-NON HISPANIC	2-WHITE	MD	1-NON REACTIVE	2015	63.9452	38	DC	99-N/A	99-N/A	99-N/A	99-N/A	99-N/A	99-N/A	99-N/A	99-N/A	99-N/A	99-N/A	99-N/A	99-N/A	99-N/A	99-N/A	99-N/A	99-N/A	99-N/A	99-N/A	99-N/A	99-N/A	99-N/A	99-N/A	99-N/A	99-N/A	99-N/A	99-N/A	99-N/A	99-N/A	99-N/A	99-N/A	99-N/A	99-N/A	99-N/A	99-N/A	99-N/A	99-N/A	99-N/A	99-N/A
880	1952	3-PRIVATE	1-FEMALE	1-NON HISPANIC	1-BLACK OR AFRICAN AMERICAN	DC	1-NON REACTIVE	2015	63.8466	38	DC	99-N/A	99-N/A	99-N/A	99-N/A	99-N/A	99-N/A	99-N/A	99-N/A	99-N/A	99-N/A	99-N/A	99-N/A	99-N/A	99-N/A	99-N/A	99-N/A	99-N/A	99-N/A	99-N/A	99-N/A	99-N/A	99-N/A	99-N/A	99-N/A	99-N/A	99-N/A	99-N/A	99-N/A	99-N/A	99-N/A	99-N/A	99-N/A	99-N/A	99-N/A	99-N/A	99-N/A	99-N/A	99-N/A
881	1952	1-MEDICARE	1-FEMALE	1-NON HISPANIC	2-WHITE	MD	1-NON REACTIVE	2016	63.5151	38	DC	99-N/A	99-N/A	99-N/A	99-N/A	99-N/A	99-N/A	99-N/A	99-N/A	99-N/A	99-N/A	99-N/A	99-N/A	99-N/A	99-N/A	99-N/A	99-N/A	99-N/A	99-N/A	99-N/A	99-N/A	99-N/A	99-N/A	99-N/A	99-N/A	99-N/A	99-N/A	99-N/A	99-N/A	99-N/A	99-N/A	99-N/A	99-N/A	99-N/A	99-N/A	99-N/A	99-N/A	99-N/A	99-N/A
882	1947	1-MEDICARE	2-MALE	1-NON HISPANIC	1-BLACK OR AFRICAN AMERICAN	DC	2-REACTIVE	2016	68.7863	125	DC	1-Yes	1-Yes	2015	760770	1-Positive	67.7808	1a	1-Yes	0-Negative	1-Yes	1-Yes	F4	2015	2- Specialty	0-No	99-N/A	0-No	99-N/A	99-N/A	99-N/A	99-N/A	1-Yes	2014	03-Gastroenterology	1- Medstar	1-YES	2015	1-Yes	1-Yes	1-Yes	99-N/A	0-NO	99-N/A	0-NO	0-NO	0-No	99-N/A	99-N/A
883	1952	3-PRIVATE	1-FEMALE	1-NON HISPANIC	2-WHITE	MD	1-NON REACTIVE	2016	63.6822	38	DC	99-N/A	99-N/A	99-N/A	99-N/A	99-N/A	99-N/A	99-N/A	99-N/A	99-N/A	99-N/A	99-N/A	99-N/A	99-N/A	99-N/A	99-N/A	99-N/A	99-N/A	99-N/A	99-N/A	99-N/A	99-N/A	99-N/A	99-N/A	99-N/A	99-N/A	99-N/A	99-N/A	99-N/A	99-N/A	99-N/A	99-N/A	99-N/A	99-N/A	99-N/A	99-N/A	99-N/A	99-N/A	99-N/A
884	1952	3-PRIVATE	1-FEMALE	1-NON HISPANIC	55-UNKNOWN OR OTHER	MD	1-NON REACTIVE	2016	63.8438	38	DC	99-N/A	99-N/A	99-N/A	99-N/A	99-N/A	99-N/A	99-N/A	99-N/A	99-N/A	99-N/A	99-N/A	99-N/A	99-N/A	99-N/A	99-N/A	99-N/A	99-N/A	99-N/A	99-N/A	99-N/A	99-N/A	99-N/A	99-N/A	99-N/A	99-N/A	99-N/A	99-N/A	99-N/A	99-N/A	99-N/A	99-N/A	99-N/A	99-N/A	99-N/A	99-N/A	99-N/A	99-N/A	99-N/A
885	1952	3-PRIVATE	1-FEMALE	1-NON HISPANIC	2-WHITE	MD	1-NON REACTIVE	2016	63.0685	38	DC	99-N/A	99-N/A	99-N/A	99-N/A	99-N/A	99-N/A	99-N/A	99-N/A	99-N/A	99-N/A	99-N/A	99-N/A	99-N/A	99-N/A	99-N/A	99-N/A	99-N/A	99-N/A	99-N/A	99-N/A	99-N/A	99-N/A	99-N/A	99-N/A	99-N/A	99-N/A	99-N/A	99-N/A	99-N/A	99-N/A	99-N/A	99-N/A	99-N/A	99-N/A	99-N/A	99-N/A	99-N/A	99-N/A
886	1953	2-MEDICAID	2-MALE	1-NON HISPANIC	1-BLACK OR AFRICAN AMERICAN	MD	1-NON REACTIVE	2016	63.5425	38	DC	99-N/A	99-N/A	99-N/A	99-N/A	99-N/A	99-N/A	99-N/A	99-N/A	99-N/A	99-N/A	99-N/A	99-N/A	99-N/A	99-N/A	99-N/A	99-N/A	99-N/A	99-N/A	99-N/A	99-N/A	99-N/A	99-N/A	99-N/A	99-N/A	99-N/A	99-N/A	99-N/A	99-N/A	99-N/A	99-N/A	99-N/A	99-N/A	99-N/A	99-N/A	99-N/A	99-N/A	99-N/A	99-N/A
887	1953	3-PRIVATE	1-FEMALE	1-NON HISPANIC	2-WHITE	VA	1-NON REACTIVE	2016	63.2082	38	DC	99-N/A	99-N/A	99-N/A	99-N/A	99-N/A	99-N/A	99-N/A	99-N/A	99-N/A	99-N/A	99-N/A	99-N/A	99-N/A	99-N/A	99-N/A	99-N/A	99-N/A	99-N/A	99-N/A	99-N/A	99-N/A	99-N/A	99-N/A	99-N/A	99-N/A	99-N/A	99-N/A	99-N/A	99-N/A	99-N/A	99-N/A	99-N/A	99-N/A	99-N/A	99-N/A	99-N/A	99-N/A	99-N/A
888	1953	3-PRIVATE	2-MALE	1-NON HISPANIC	2-WHITE	MD	1-NON REACTIVE	2016	62.726	38	DC	99-N/A	99-N/A	99-N/A	99-N/A	99-N/A	99-N/A	99-N/A	99-N/A	99-N/A	99-N/A	99-N/A	99-N/A	99-N/A	99-N/A	99-N/A	99-N/A	99-N/A	99-N/A	99-N/A	99-N/A	99-N/A	99-N/A	99-N/A	99-N/A	99-N/A	99-N/A	99-N/A	99-N/A	99-N/A	99-N/A	99-N/A	99-N/A	99-N/A	99-N/A	99-N/A	99-N/A	99-N/A	99-N/A
889	1953	3-PRIVATE	2-MALE	1-NON HISPANIC	2-WHITE	MD	1-NON REACTIVE	2016	63.2603	38	DC	99-N/A	99-N/A	99-N/A	99-N/A	99-N/A	99-N/A	99-N/A	99-N/A	99-N/A	99-N/A	99-N/A	99-N/A	99-N/A	99-N/A	99-N/A	99-N/A	99-N/A	99-N/A	99-N/A	99-N/A	99-N/A	99-N/A	99-N/A	99-N/A	99-N/A	99-N/A	99-N/A	99-N/A	99-N/A	99-N/A	99-N/A	99-N/A	99-N/A	99-N/A	99-N/A	99-N/A	99-N/A	99-N/A
890	1953	3-PRIVATE	1-FEMALE	1-NON HISPANIC	2-WHITE	MD	1-NON REACTIVE	2015	62.2411	38	DC	99-N/A	99-N/A	99-N/A	99-N/A	99-N/A	99-N/A	99-N/A	99-N/A	99-N/A	99-N/A	99-N/A	99-N/A	99-N/A	99-N/A	99-N/A	99-N/A	99-N/A	99-N/A	99-N/A	99-N/A	99-N/A	99-N/A	99-N/A	99-N/A	99-N/A	99-N/A	99-N/A	99-N/A	99-N/A	99-N/A	99-N/A	99-N/A	99-N/A	99-N/A	99-N/A	99-N/A	99-N/A	99-N/A
891	1953	3-PRIVATE	1-FEMALE	1-NON HISPANIC	1-BLACK OR AFRICAN AMERICAN	MD	1-NON REACTIVE	2016	62.389	38	DC	99-N/A	99-N/A	99-N/A	99-N/A	99-N/A	99-N/A	99-N/A	99-N/A	99-N/A	99-N/A	99-N/A	99-N/A	99-N/A	99-N/A	99-N/A	99-N/A	99-N/A	99-N/A	99-N/A	99-N/A	99-N/A	99-N/A	99-N/A	99-N/A	99-N/A	99-N/A	99-N/A	99-N/A	99-N/A	99-N/A	99-N/A	99-N/A	99-N/A	99-N/A	99-N/A	99-N/A	99-N/A	99-N/A
892	1953	1-MEDICARE	1-FEMALE	1-NON HISPANIC	2-WHITE	MD	1-NON REACTIVE	2016	62.2438	38	DC	99-N/A	99-N/A	99-N/A	99-N/A	99-N/A	99-N/A	99-N/A	99-N/A	99-N/A	99-N/A	99-N/A	99-N/A	99-N/A	99-N/A	99-N/A	99-N/A	99-N/A	99-N/A	99-N/A	99-N/A	99-N/A	99-N/A	99-N/A	99-N/A	99-N/A	99-N/A	99-N/A	99-N/A	99-N/A	99-N/A	99-N/A	99-N/A	99-N/A	99-N/A	99-N/A	99-N/A	99-N/A	99-N/A
893	1953	3-PRIVATE	1-FEMALE	1-NON HISPANIC	2-WHITE	DC	1-NON REACTIVE	2015	61.9671	38	DC	99-N/A	99-N/A	99-N/A	99-N/A	99-N/A	99-N/A	99-N/A	99-N/A	99-N/A	99-N/A	99-N/A	99-N/A	99-N/A	99-N/A	99-N/A	99-N/A	99-N/A	99-N/A	99-N/A	99-N/A	99-N/A	99-N/A	99-N/A	99-N/A	99-N/A	99-N/A	99-N/A	99-N/A	99-N/A	99-N/A	99-N/A	99-N/A	99-N/A	99-N/A	99-N/A	99-N/A	99-N/A	99-N/A
894	1953	3-PRIVATE	1-FEMALE	1-NON HISPANIC	2-WHITE	MD	1-NON REACTIVE	2016	62.8795	38	DC	99-N/A	99-N/A	99-N/A	99-N/A	99-N/A	99-N/A	99-N/A	99-N/A	99-N/A	99-N/A	99-N/A	99-N/A	99-N/A	99-N/A	99-N/A	99-N/A	99-N/A	99-N/A	99-N/A	99-N/A	99-N/A	99-N/A	99-N/A	99-N/A	99-N/A	99-N/A	99-N/A	99-N/A	99-N/A	99-N/A	99-N/A	99-N/A	99-N/A	99-N/A	99-N/A	99-N/A	99-N/A	99-N/A
895	1953	3-PRIVATE	1-FEMALE	1-NON HISPANIC	2-WHITE	MD	1-NON REACTIVE	2016	62.3041	38	DC	99-N/A	99-N/A	99-N/A	99-N/A	99-N/A	99-N/A	99-N/A	99-N/A	99-N/A	99-N/A	99-N/A	99-N/A	99-N/A	99-N/A	99-N/A	99-N/A	99-N/A	99-N/A	99-N/A	99-N/A	99-N/A	99-N/A	99-N/A	99-N/A	99-N/A	99-N/A	99-N/A	99-N/A	99-N/A	99-N/A	99-N/A	99-N/A	99-N/A	99-N/A	99-N/A	99-N/A	99-N/A	99-N/A
896	1954	3-PRIVATE	2-MALE	1-NON HISPANIC	2-WHITE	MD	1-NON REACTIVE	2015	61.7781	38	DC	99-N/A	99-N/A	99-N/A	99-N/A	99-N/A	99-N/A	99-N/A	99-N/A	99-N/A	99-N/A	99-N/A	99-N/A	99-N/A	99-N/A	99-N/A	99-N/A	99-N/A	99-N/A	99-N/A	99-N/A	99-N/A	99-N/A	99-N/A	99-N/A	99-N/A	99-N/A	99-N/A	99-N/A	99-N/A	99-N/A	99-N/A	99-N/A	99-N/A	99-N/A	99-N/A	99-N/A	99-N/A	99-N/A
897	1954	1-MEDICARE	2-MALE	1-NON HISPANIC	1-BLACK OR AFRICAN AMERICAN	MD	1-NON REACTIVE	2015	61.5589	38	DC	99-N/A	99-N/A	99-N/A	99-N/A	99-N/A	99-N/A	99-N/A	99-N/A	99-N/A	99-N/A	99-N/A	99-N/A	99-N/A	99-N/A	99-N/A	99-N/A	99-N/A	99-N/A	99-N/A	99-N/A	99-N/A	99-N/A	99-N/A	99-N/A	99-N/A	99-N/A	99-N/A	99-N/A	99-N/A	99-N/A	99-N/A	99-N/A	99-N/A	99-N/A	99-N/A	99-N/A	99-N/A	99-N/A
898	1954	3-PRIVATE	1-FEMALE	1-NON HISPANIC	2-WHITE	MD	1-NON REACTIVE	2016	61.9644	38	DC	99-N/A	99-N/A	99-N/A	99-N/A	99-N/A	99-N/A	99-N/A	99-N/A	99-N/A	99-N/A	99-N/A	99-N/A	99-N/A	99-N/A	99-N/A	99-N/A	99-N/A	99-N/A	99-N/A	99-N/A	99-N/A	99-N/A	99-N/A	99-N/A	99-N/A	99-N/A	99-N/A	99-N/A	99-N/A	99-N/A	99-N/A	99-N/A	99-N/A	99-N/A	99-N/A	99-N/A	99-N/A	99-N/A
899	1954	3-PRIVATE	1-FEMALE	1-NON HISPANIC	2-WHITE	MD	1-NON REACTIVE	2016	61.6932	38	DC	99-N/A	99-N/A	99-N/A	99-N/A	99-N/A	99-N/A	99-N/A	99-N/A	99-N/A	99-N/A	99-N/A	99-N/A	99-N/A	99-N/A	99-N/A	99-N/A	99-N/A	99-N/A	99-N/A	99-N/A	99-N/A	99-N/A	99-N/A	99-N/A	99-N/A	99-N/A	99-N/A	99-N/A	99-N/A	99-N/A	99-N/A	99-N/A	99-N/A	99-N/A	99-N/A	99-N/A	99-N/A	99-N/A
900	1954	3-PRIVATE	2-MALE	3-OTHER	55-UNKNOWN OR OTHER	MD	1-NON REACTIVE	2015	61.1781	38	DC	99-N/A	99-N/A	99-N/A	99-N/A	99-N/A	99-N/A	99-N/A	99-N/A	99-N/A	99-N/A	99-N/A	99-N/A	99-N/A	99-N/A	99-N/A	99-N/A	99-N/A	99-N/A	99-N/A	99-N/A	99-N/A	99-N/A	99-N/A	99-N/A	99-N/A	99-N/A	99-N/A	99-N/A	99-N/A	99-N/A	99-N/A	99-N/A	99-N/A	99-N/A	99-N/A	99-N/A	99-N/A	99-N/A
901	1954	3-PRIVATE	1-FEMALE	1-NON HISPANIC	55-UNKNOWN OR OTHER	MD	1-NON REACTIVE	2015	60.9589	38	DC	99-N/A	99-N/A	99-N/A	99-N/A	99-N/A	99-N/A	99-N/A	99-N/A	99-N/A	99-N/A	99-N/A	99-N/A	99-N/A	99-N/A	99-N/A	99-N/A	99-N/A	99-N/A	99-N/A	99-N/A	99-N/A	99-N/A	99-N/A	99-N/A	99-N/A	99-N/A	99-N/A	99-N/A	99-N/A	99-N/A	99-N/A	99-N/A	99-N/A	99-N/A	99-N/A	99-N/A	99-N/A	99-N/A
902	1954	3-PRIVATE	1-FEMALE	1-NON HISPANIC	1-BLACK OR AFRICAN AMERICAN	MD	1-NON REACTIVE	2016	61.4329	38	DC	99-N/A	99-N/A	99-N/A	99-N/A	99-N/A	99-N/A	99-N/A	99-N/A	99-N/A	99-N/A	99-N/A	99-N/A	99-N/A	99-N/A	99-N/A	99-N/A	99-N/A	99-N/A	99-N/A	99-N/A	99-N/A	99-N/A	99-N/A	99-N/A	99-N/A	99-N/A	99-N/A	99-N/A	99-N/A	99-N/A	99-N/A	99-N/A	99-N/A	99-N/A	99-N/A	99-N/A	99-N/A	99-N/A
903	1955	2-MEDICAID	1-FEMALE	1-NON HISPANIC	2-WHITE	MD	1-NON REACTIVE	2016	61.3589	38	DC	99-N/A	99-N/A	99-N/A	99-N/A	99-N/A	99-N/A	99-N/A	99-N/A	99-N/A	99-N/A	99-N/A	99-N/A	99-N/A	99-N/A	99-N/A	99-N/A	99-N/A	99-N/A	99-N/A	99-N/A	99-N/A	99-N/A	99-N/A	99-N/A	99-N/A	99-N/A	99-N/A	99-N/A	99-N/A	99-N/A	99-N/A	99-N/A	99-N/A	99-N/A	99-N/A	99-N/A	99-N/A	99-N/A
904	1955	3-PRIVATE	1-FEMALE	1-NON HISPANIC	1-BLACK OR AFRICAN AMERICAN	MD	1-NON REACTIVE	2016	61.1452	38	DC	99-N/A	99-N/A	99-N/A	99-N/A	99-N/A	99-N/A	99-N/A	99-N/A	99-N/A	99-N/A	99-N/A	99-N/A	99-N/A	99-N/A	99-N/A	99-N/A	99-N/A	99-N/A	99-N/A	99-N/A	99-N/A	99-N/A	99-N/A	99-N/A	99-N/A	99-N/A	99-N/A	99-N/A	99-N/A	99-N/A	99-N/A	99-N/A	99-N/A	99-N/A	99-N/A	99-N/A	99-N/A	99-N/A
905	1955	3-PRIVATE	2-MALE	1-NON HISPANIC	2-WHITE	VA	1-NON REACTIVE	2016	61.2712	38	DC	99-N/A	99-N/A	99-N/A	99-N/A	99-N/A	99-N/A	99-N/A	99-N/A	99-N/A	99-N/A	99-N/A	99-N/A	99-N/A	99-N/A	99-N/A	99-N/A	99-N/A	99-N/A	99-N/A	99-N/A	99-N/A	99-N/A	99-N/A	99-N/A	99-N/A	99-N/A	99-N/A	99-N/A	99-N/A	99-N/A	99-N/A	99-N/A	99-N/A	99-N/A	99-N/A	99-N/A	99-N/A	99-N/A
906	1955	3-PRIVATE	1-FEMALE	1-NON HISPANIC	2-WHITE	MD	1-NON REACTIVE	2015	60.1644	38	DC	99-N/A	99-N/A	99-N/A	99-N/A	99-N/A	99-N/A	99-N/A	99-N/A	99-N/A	99-N/A	99-N/A	99-N/A	99-N/A	99-N/A	99-N/A	99-N/A	99-N/A	99-N/A	99-N/A	99-N/A	99-N/A	99-N/A	99-N/A	99-N/A	99-N/A	99-N/A	99-N/A	99-N/A	99-N/A	99-N/A	99-N/A	99-N/A	99-N/A	99-N/A	99-N/A	99-N/A	99-N/A	99-N/A
907	1955	1-MEDICARE	1-FEMALE	1-NON HISPANIC	1-BLACK OR AFRICAN AMERICAN	DC	1-NON REACTIVE	2015	60.5123	38	DC	99-N/A	99-N/A	99-N/A	99-N/A	99-N/A	99-N/A	99-N/A	99-N/A	99-N/A	99-N/A	99-N/A	99-N/A	99-N/A	99-N/A	99-N/A	99-N/A	99-N/A	99-N/A	99-N/A	99-N/A	99-N/A	99-N/A	99-N/A	99-N/A	99-N/A	99-N/A	99-N/A	99-N/A	99-N/A	99-N/A	99-N/A	99-N/A	99-N/A	99-N/A	99-N/A	99-N/A	99-N/A	99-N/A
908	1955	3-PRIVATE	2-MALE	1-NON HISPANIC	2-WHITE	MD	1-NON REACTIVE	2015	60.2137	38	DC	99-N/A	99-N/A	99-N/A	99-N/A	99-N/A	99-N/A	99-N/A	99-N/A	99-N/A	99-N/A	99-N/A	99-N/A	99-N/A	99-N/A	99-N/A	99-N/A	99-N/A	99-N/A	99-N/A	99-N/A	99-N/A	99-N/A	99-N/A	99-N/A	99-N/A	99-N/A	99-N/A	99-N/A	99-N/A	99-N/A	99-N/A	99-N/A	99-N/A	99-N/A	99-N/A	99-N/A	99-N/A	99-N/A
909	1956	3-PRIVATE	1-FEMALE	1-NON HISPANIC	2-WHITE	MD	1-NON REACTIVE	2015	59.6	38	DC	99-N/A	99-N/A	99-N/A	99-N/A	99-N/A	99-N/A	99-N/A	99-N/A	99-N/A	99-N/A	99-N/A	99-N/A	99-N/A	99-N/A	99-N/A	99-N/A	99-N/A	99-N/A	99-N/A	99-N/A	99-N/A	99-N/A	99-N/A	99-N/A	99-N/A	99-N/A	99-N/A	99-N/A	99-N/A	99-N/A	99-N/A	99-N/A	99-N/A	99-N/A	99-N/A	99-N/A	99-N/A	99-N/A
910	1956	3-PRIVATE	1-FEMALE	1-NON HISPANIC	2-WHITE	MD	1-NON REACTIVE	2016	59.7068	38	DC	99-N/A	99-N/A	99-N/A	99-N/A	99-N/A	99-N/A	99-N/A	99-N/A	99-N/A	99-N/A	99-N/A	99-N/A	99-N/A	99-N/A	99-N/A	99-N/A	99-N/A	99-N/A	99-N/A	99-N/A	99-N/A	99-N/A	99-N/A	99-N/A	99-N/A	99-N/A	99-N/A	99-N/A	99-N/A	99-N/A	99-N/A	99-N/A	99-N/A	99-N/A	99-N/A	99-N/A	99-N/A	99-N/A
911	1956	3-PRIVATE	2-MALE	1-NON HISPANIC	2-WHITE	MD	1-NON REACTIVE	2016	60.0082	38	DC	99-N/A	99-N/A	99-N/A	99-N/A	99-N/A	99-N/A	99-N/A	99-N/A	99-N/A	99-N/A	99-N/A	99-N/A	99-N/A	99-N/A	99-N/A	99-N/A	99-N/A	99-N/A	99-N/A	99-N/A	99-N/A	99-N/A	99-N/A	99-N/A	99-N/A	99-N/A	99-N/A	99-N/A	99-N/A	99-N/A	99-N/A	99-N/A	99-N/A	99-N/A	99-N/A	99-N/A	99-N/A	99-N/A
912	1956	1-MEDICARE	1-FEMALE	1-NON HISPANIC	1-BLACK OR AFRICAN AMERICAN	MD	1-NON REACTIVE	2015	59.1014	38	DC	99-N/A	99-N/A	99-N/A	99-N/A	99-N/A	99-N/A	99-N/A	99-N/A	99-N/A	99-N/A	99-N/A	99-N/A	99-N/A	99-N/A	99-N/A	99-N/A	99-N/A	99-N/A	99-N/A	99-N/A	99-N/A	99-N/A	99-N/A	99-N/A	99-N/A	99-N/A	99-N/A	99-N/A	99-N/A	99-N/A	99-N/A	99-N/A	99-N/A	99-N/A	99-N/A	99-N/A	99-N/A	99-N/A
913	1956	3-PRIVATE	2-MALE	1-NON HISPANIC	2-WHITE	MD	1-NON REACTIVE	2016	59.1041	38	DC	99-N/A	99-N/A	99-N/A	99-N/A	99-N/A	99-N/A	99-N/A	99-N/A	99-N/A	99-N/A	99-N/A	99-N/A	99-N/A	99-N/A	99-N/A	99-N/A	99-N/A	99-N/A	99-N/A	99-N/A	99-N/A	99-N/A	99-N/A	99-N/A	99-N/A	99-N/A	99-N/A	99-N/A	99-N/A	99-N/A	99-N/A	99-N/A	99-N/A	99-N/A	99-N/A	99-N/A	99-N/A	99-N/A
914	1957	3-PRIVATE	2-MALE	1-NON HISPANIC	2-WHITE	DC	1-NON REACTIVE	2015	58.9041	38	DC	99-N/A	99-N/A	99-N/A	99-N/A	99-N/A	99-N/A	99-N/A	99-N/A	99-N/A	99-N/A	99-N/A	99-N/A	99-N/A	99-N/A	99-N/A	99-N/A	99-N/A	99-N/A	99-N/A	99-N/A	99-N/A	99-N/A	99-N/A	99-N/A	99-N/A	99-N/A	99-N/A	99-N/A	99-N/A	99-N/A	99-N/A	99-N/A	99-N/A	99-N/A	99-N/A	99-N/A	99-N/A	99-N/A
915	1957	3-PRIVATE	1-FEMALE	1-NON HISPANIC	1-BLACK OR AFRICAN AMERICAN	MD	1-NON REACTIVE	2016	59.5233	38	DC	99-N/A	99-N/A	99-N/A	99-N/A	99-N/A	99-N/A	99-N/A	99-N/A	99-N/A	99-N/A	99-N/A	99-N/A	99-N/A	99-N/A	99-N/A	99-N/A	99-N/A	99-N/A	99-N/A	99-N/A	99-N/A	99-N/A	99-N/A	99-N/A	99-N/A	99-N/A	99-N/A	99-N/A	99-N/A	99-N/A	99-N/A	99-N/A	99-N/A	99-N/A	99-N/A	99-N/A	99-N/A	99-N/A
916	1957	3-PRIVATE	1-FEMALE	1-NON HISPANIC	2-WHITE	MD	1-NON REACTIVE	2015	58.5918	38	DC	99-N/A	99-N/A	99-N/A	99-N/A	99-N/A	99-N/A	99-N/A	99-N/A	99-N/A	99-N/A	99-N/A	99-N/A	99-N/A	99-N/A	99-N/A	99-N/A	99-N/A	99-N/A	99-N/A	99-N/A	99-N/A	99-N/A	99-N/A	99-N/A	99-N/A	99-N/A	99-N/A	99-N/A	99-N/A	99-N/A	99-N/A	99-N/A	99-N/A	99-N/A	99-N/A	99-N/A	99-N/A	99-N/A
917	1957	3-PRIVATE	1-FEMALE	1-NON HISPANIC	2-WHITE	MD	1-NON REACTIVE	2015	58.8466	38	DC	99-N/A	99-N/A	99-N/A	99-N/A	99-N/A	99-N/A	99-N/A	99-N/A	99-N/A	99-N/A	99-N/A	99-N/A	99-N/A	99-N/A	99-N/A	99-N/A	99-N/A	99-N/A	99-N/A	99-N/A	99-N/A	99-N/A	99-N/A	99-N/A	99-N/A	99-N/A	99-N/A	99-N/A	99-N/A	99-N/A	99-N/A	99-N/A	99-N/A	99-N/A	99-N/A	99-N/A	99-N/A	99-N/A
918	1957	3-PRIVATE	2-MALE	1-NON HISPANIC	1-BLACK OR AFRICAN AMERICAN	DC	2-REACTIVE	2016	59.4301	38	DC	1-Yes	1-Yes	2016	1000000	1-Positive	59.5315	0	0-No	99-N/A	0-No	0-No	99-N/A	99-N/A	0- None	1-Yes	99-N/A	1-Yes	4-CT	2016	0- Normal	99-N/A	1-Yes	2016	01-Hepatology	1- Medstar	1-YES	2016	1-Yes	1-Yes	1-Yes	2016	1-Yes	2016	0-NO	0-NO	0-No	99-N/A	99-N/A
919	1957	3-PRIVATE	1-FEMALE	1-NON HISPANIC	2-WHITE	MD	1-NON REACTIVE	2015	58.5534	38	DC	99-N/A	99-N/A	99-N/A	99-N/A	99-N/A	99-N/A	99-N/A	99-N/A	99-N/A	99-N/A	99-N/A	99-N/A	99-N/A	99-N/A	99-N/A	99-N/A	99-N/A	99-N/A	99-N/A	99-N/A	99-N/A	99-N/A	99-N/A	99-N/A	99-N/A	99-N/A	99-N/A	99-N/A	99-N/A	99-N/A	99-N/A	99-N/A	99-N/A	99-N/A	99-N/A	99-N/A	99-N/A	99-N/A
920	1957	3-PRIVATE	1-FEMALE	1-NON HISPANIC	2-WHITE	MD	1-NON REACTIVE	2015	58.1425	38	DC	99-N/A	99-N/A	99-N/A	99-N/A	99-N/A	99-N/A	99-N/A	99-N/A	99-N/A	99-N/A	99-N/A	99-N/A	99-N/A	99-N/A	99-N/A	99-N/A	99-N/A	99-N/A	99-N/A	99-N/A	99-N/A	99-N/A	99-N/A	99-N/A	99-N/A	99-N/A	99-N/A	99-N/A	99-N/A	99-N/A	99-N/A	99-N/A	99-N/A	99-N/A	99-N/A	99-N/A	99-N/A	99-N/A
921	1957	2-MEDICAID	1-FEMALE	1-NON HISPANIC	2-WHITE	MD	1-NON REACTIVE	2016	59.3945	38	DC	99-N/A	99-N/A	99-N/A	99-N/A	99-N/A	99-N/A	99-N/A	99-N/A	99-N/A	99-N/A	99-N/A	99-N/A	99-N/A	99-N/A	99-N/A	99-N/A	99-N/A	99-N/A	99-N/A	99-N/A	99-N/A	99-N/A	99-N/A	99-N/A	99-N/A	99-N/A	99-N/A	99-N/A	99-N/A	99-N/A	99-N/A	99-N/A	99-N/A	99-N/A	99-N/A	99-N/A	99-N/A	99-N/A
922	1957	2-MEDICAID	1-FEMALE	1-NON HISPANIC	1-BLACK OR AFRICAN AMERICAN	MD	1-NON REACTIVE	2015	58.3671	38	DC	99-N/A	99-N/A	99-N/A	99-N/A	99-N/A	99-N/A	99-N/A	99-N/A	99-N/A	99-N/A	99-N/A	99-N/A	99-N/A	99-N/A	99-N/A	99-N/A	99-N/A	99-N/A	99-N/A	99-N/A	99-N/A	99-N/A	99-N/A	99-N/A	99-N/A	99-N/A	99-N/A	99-N/A	99-N/A	99-N/A	99-N/A	99-N/A	99-N/A	99-N/A	99-N/A	99-N/A	99-N/A	99-N/A
923	1957	5-OTHER	1-FEMALE	1-NON HISPANIC	1-BLACK OR AFRICAN AMERICAN	MD	1-NON REACTIVE	2015	58.0575	38	DC	99-N/A	99-N/A	99-N/A	99-N/A	99-N/A	99-N/A	99-N/A	99-N/A	99-N/A	99-N/A	99-N/A	99-N/A	99-N/A	99-N/A	99-N/A	99-N/A	99-N/A	99-N/A	99-N/A	99-N/A	99-N/A	99-N/A	99-N/A	99-N/A	99-N/A	99-N/A	99-N/A	99-N/A	99-N/A	99-N/A	99-N/A	99-N/A	99-N/A	99-N/A	99-N/A	99-N/A	99-N/A	99-N/A
924	1957	4-SELF PAY	2-MALE	1-NON HISPANIC	1-BLACK OR AFRICAN AMERICAN	MD	1-NON REACTIVE	2016	58.3863	38	DC	99-N/A	99-N/A	99-N/A	99-N/A	99-N/A	99-N/A	99-N/A	99-N/A	99-N/A	99-N/A	99-N/A	99-N/A	99-N/A	99-N/A	99-N/A	99-N/A	99-N/A	99-N/A	99-N/A	99-N/A	99-N/A	99-N/A	99-N/A	99-N/A	99-N/A	99-N/A	99-N/A	99-N/A	99-N/A	99-N/A	99-N/A	99-N/A	99-N/A	99-N/A	99-N/A	99-N/A	99-N/A	99-N/A
925	1957	3-PRIVATE	1-FEMALE	1-NON HISPANIC	1-BLACK OR AFRICAN AMERICAN	MD	1-NON REACTIVE	2015	58.2493	38	DC	99-N/A	99-N/A	99-N/A	99-N/A	99-N/A	99-N/A	99-N/A	99-N/A	99-N/A	99-N/A	99-N/A	99-N/A	99-N/A	99-N/A	99-N/A	99-N/A	99-N/A	99-N/A	99-N/A	99-N/A	99-N/A	99-N/A	99-N/A	99-N/A	99-N/A	99-N/A	99-N/A	99-N/A	99-N/A	99-N/A	99-N/A	99-N/A	99-N/A	99-N/A	99-N/A	99-N/A	99-N/A	99-N/A
926	1958	3-PRIVATE	1-FEMALE	1-NON HISPANIC	1-BLACK OR AFRICAN AMERICAN	MD	1-NON REACTIVE	2016	58.4904	38	DC	99-N/A	99-N/A	99-N/A	99-N/A	99-N/A	99-N/A	99-N/A	99-N/A	99-N/A	99-N/A	99-N/A	99-N/A	99-N/A	99-N/A	99-N/A	99-N/A	99-N/A	99-N/A	99-N/A	99-N/A	99-N/A	99-N/A	99-N/A	99-N/A	99-N/A	99-N/A	99-N/A	99-N/A	99-N/A	99-N/A	99-N/A	99-N/A	99-N/A	99-N/A	99-N/A	99-N/A	99-N/A	99-N/A
927	1958	3-PRIVATE	2-MALE	1-NON HISPANIC	2-WHITE	MD	1-NON REACTIVE	2016	58.2959	38	DC	99-N/A	99-N/A	99-N/A	99-N/A	99-N/A	99-N/A	99-N/A	99-N/A	99-N/A	99-N/A	99-N/A	99-N/A	99-N/A	99-N/A	99-N/A	99-N/A	99-N/A	99-N/A	99-N/A	99-N/A	99-N/A	99-N/A	99-N/A	99-N/A	99-N/A	99-N/A	99-N/A	99-N/A	99-N/A	99-N/A	99-N/A	99-N/A	99-N/A	99-N/A	99-N/A	99-N/A	99-N/A	99-N/A
928	1958	3-PRIVATE	1-FEMALE	1-NON HISPANIC	2-WHITE	MD	1-NON REACTIVE	2016	57.5616	38	DC	99-N/A	99-N/A	99-N/A	99-N/A	99-N/A	99-N/A	99-N/A	99-N/A	99-N/A	99-N/A	99-N/A	99-N/A	99-N/A	99-N/A	99-N/A	99-N/A	99-N/A	99-N/A	99-N/A	99-N/A	99-N/A	99-N/A	99-N/A	99-N/A	99-N/A	99-N/A	99-N/A	99-N/A	99-N/A	99-N/A	99-N/A	99-N/A	99-N/A	99-N/A	99-N/A	99-N/A	99-N/A	99-N/A
929	1958	3-PRIVATE	2-MALE	1-NON HISPANIC	2-WHITE	MD	1-NON REACTIVE	2016	57.9973	38	DC	99-N/A	99-N/A	99-N/A	99-N/A	99-N/A	99-N/A	99-N/A	99-N/A	99-N/A	99-N/A	99-N/A	99-N/A	99-N/A	99-N/A	99-N/A	99-N/A	99-N/A	99-N/A	99-N/A	99-N/A	99-N/A	99-N/A	99-N/A	99-N/A	99-N/A	99-N/A	99-N/A	99-N/A	99-N/A	99-N/A	99-N/A	99-N/A	99-N/A	99-N/A	99-N/A	99-N/A	99-N/A	99-N/A
930	1958	3-PRIVATE	1-FEMALE	1-NON HISPANIC	1-BLACK OR AFRICAN AMERICAN	MD	1-NON REACTIVE	2015	57.3178	38	DC	99-N/A	99-N/A	99-N/A	99-N/A	99-N/A	99-N/A	99-N/A	99-N/A	99-N/A	99-N/A	99-N/A	99-N/A	99-N/A	99-N/A	99-N/A	99-N/A	99-N/A	99-N/A	99-N/A	99-N/A	99-N/A	99-N/A	99-N/A	99-N/A	99-N/A	99-N/A	99-N/A	99-N/A	99-N/A	99-N/A	99-N/A	99-N/A	99-N/A	99-N/A	99-N/A	99-N/A	99-N/A	99-N/A
931	1958	3-PRIVATE	1-FEMALE	1-NON HISPANIC	1-BLACK OR AFRICAN AMERICAN	MD	1-NON REACTIVE	2016	57.3781	38	DC	99-N/A	99-N/A	99-N/A	99-N/A	99-N/A	99-N/A	99-N/A	99-N/A	99-N/A	99-N/A	99-N/A	99-N/A	99-N/A	99-N/A	99-N/A	99-N/A	99-N/A	99-N/A	99-N/A	99-N/A	99-N/A	99-N/A	99-N/A	99-N/A	99-N/A	99-N/A	99-N/A	99-N/A	99-N/A	99-N/A	99-N/A	99-N/A	99-N/A	99-N/A	99-N/A	99-N/A	99-N/A	99-N/A
932	1958	3-PRIVATE	1-FEMALE	1-NON HISPANIC	2-WHITE	DC	1-NON REACTIVE	2015	57.0904	38	DC	99-N/A	99-N/A	99-N/A	99-N/A	99-N/A	99-N/A	99-N/A	99-N/A	99-N/A	99-N/A	99-N/A	99-N/A	99-N/A	99-N/A	99-N/A	99-N/A	99-N/A	99-N/A	99-N/A	99-N/A	99-N/A	99-N/A	99-N/A	99-N/A	99-N/A	99-N/A	99-N/A	99-N/A	99-N/A	99-N/A	99-N/A	99-N/A	99-N/A	99-N/A	99-N/A	99-N/A	99-N/A	99-N/A
933	1958	3-PRIVATE	1-FEMALE	1-NON HISPANIC	1-BLACK OR AFRICAN AMERICAN	MD	1-NON REACTIVE	2016	57.7397	38	DC	99-N/A	99-N/A	99-N/A	99-N/A	99-N/A	99-N/A	99-N/A	99-N/A	99-N/A	99-N/A	99-N/A	99-N/A	99-N/A	99-N/A	99-N/A	99-N/A	99-N/A	99-N/A	99-N/A	99-N/A	99-N/A	99-N/A	99-N/A	99-N/A	99-N/A	99-N/A	99-N/A	99-N/A	99-N/A	99-N/A	99-N/A	99-N/A	99-N/A	99-N/A	99-N/A	99-N/A	99-N/A	99-N/A
934	1958	3-PRIVATE	2-MALE	1-NON HISPANIC	2-WHITE	MD	1-NON REACTIVE	2016	57.7342	38	DC	99-N/A	99-N/A	99-N/A	99-N/A	99-N/A	99-N/A	99-N/A	99-N/A	99-N/A	99-N/A	99-N/A	99-N/A	99-N/A	99-N/A	99-N/A	99-N/A	99-N/A	99-N/A	99-N/A	99-N/A	99-N/A	99-N/A	99-N/A	99-N/A	99-N/A	99-N/A	99-N/A	99-N/A	99-N/A	99-N/A	99-N/A	99-N/A	99-N/A	99-N/A	99-N/A	99-N/A	99-N/A	99-N/A
935	1959	3-PRIVATE	1-FEMALE	1-NON HISPANIC	2-WHITE	VA	1-NON REACTIVE	2016	56.6767	38	DC	99-N/A	99-N/A	99-N/A	99-N/A	99-N/A	99-N/A	99-N/A	99-N/A	99-N/A	99-N/A	99-N/A	99-N/A	99-N/A	99-N/A	99-N/A	99-N/A	99-N/A	99-N/A	99-N/A	99-N/A	99-N/A	99-N/A	99-N/A	99-N/A	99-N/A	99-N/A	99-N/A	99-N/A	99-N/A	99-N/A	99-N/A	99-N/A	99-N/A	99-N/A	99-N/A	99-N/A	99-N/A	99-N/A
936	1959	3-PRIVATE	2-MALE	1-NON HISPANIC	1-BLACK OR AFRICAN AMERICAN	DC	1-NON REACTIVE	2015	56.3123	38	DC	99-N/A	99-N/A	99-N/A	99-N/A	99-N/A	99-N/A	99-N/A	99-N/A	99-N/A	99-N/A	99-N/A	99-N/A	99-N/A	99-N/A	99-N/A	99-N/A	99-N/A	99-N/A	99-N/A	99-N/A	99-N/A	99-N/A	99-N/A	99-N/A	99-N/A	99-N/A	99-N/A	99-N/A	99-N/A	99-N/A	99-N/A	99-N/A	99-N/A	99-N/A	99-N/A	99-N/A	99-N/A	99-N/A
937	1959	2-MEDICAID	1-FEMALE	1-NON HISPANIC	1-BLACK OR AFRICAN AMERICAN	MD	1-NON REACTIVE	2015	56.1452	38	DC	99-N/A	99-N/A	99-N/A	99-N/A	99-N/A	99-N/A	99-N/A	99-N/A	99-N/A	99-N/A	99-N/A	99-N/A	99-N/A	99-N/A	99-N/A	99-N/A	99-N/A	99-N/A	99-N/A	99-N/A	99-N/A	99-N/A	99-N/A	99-N/A	99-N/A	99-N/A	99-N/A	99-N/A	99-N/A	99-N/A	99-N/A	99-N/A	99-N/A	99-N/A	99-N/A	99-N/A	99-N/A	99-N/A
938	1959	3-PRIVATE	1-FEMALE	1-NON HISPANIC	55-UNKNOWN OR OTHER	MD	1-NON REACTIVE	2015	56.137	38	DC	99-N/A	99-N/A	99-N/A	99-N/A	99-N/A	99-N/A	99-N/A	99-N/A	99-N/A	99-N/A	99-N/A	99-N/A	99-N/A	99-N/A	99-N/A	99-N/A	99-N/A	99-N/A	99-N/A	99-N/A	99-N/A	99-N/A	99-N/A	99-N/A	99-N/A	99-N/A	99-N/A	99-N/A	99-N/A	99-N/A	99-N/A	99-N/A	99-N/A	99-N/A	99-N/A	99-N/A	99-N/A	99-N/A
939	1959	3-PRIVATE	1-FEMALE	1-NON HISPANIC	1-BLACK OR AFRICAN AMERICAN	MD	1-NON REACTIVE	2016	56.737	38	DC	99-N/A	99-N/A	99-N/A	99-N/A	99-N/A	99-N/A	99-N/A	99-N/A	99-N/A	99-N/A	99-N/A	99-N/A	99-N/A	99-N/A	99-N/A	99-N/A	99-N/A	99-N/A	99-N/A	99-N/A	99-N/A	99-N/A	99-N/A	99-N/A	99-N/A	99-N/A	99-N/A	99-N/A	99-N/A	99-N/A	99-N/A	99-N/A	99-N/A	99-N/A	99-N/A	99-N/A	99-N/A	99-N/A
940	1959	3-PRIVATE	2-MALE	1-NON HISPANIC	2-WHITE	MD	1-NON REACTIVE	2015	55.8	38	DC	99-N/A	99-N/A	99-N/A	99-N/A	99-N/A	99-N/A	99-N/A	99-N/A	99-N/A	99-N/A	99-N/A	99-N/A	99-N/A	99-N/A	99-N/A	99-N/A	99-N/A	99-N/A	99-N/A	99-N/A	99-N/A	99-N/A	99-N/A	99-N/A	99-N/A	99-N/A	99-N/A	99-N/A	99-N/A	99-N/A	99-N/A	99-N/A	99-N/A	99-N/A	99-N/A	99-N/A	99-N/A	99-N/A
941	1960	3-PRIVATE	1-FEMALE	1-NON HISPANIC	2-WHITE	MD	1-NON REACTIVE	2016	56.0274	38	DC	99-N/A	99-N/A	99-N/A	99-N/A	99-N/A	99-N/A	99-N/A	99-N/A	99-N/A	99-N/A	99-N/A	99-N/A	99-N/A	99-N/A	99-N/A	99-N/A	99-N/A	99-N/A	99-N/A	99-N/A	99-N/A	99-N/A	99-N/A	99-N/A	99-N/A	99-N/A	99-N/A	99-N/A	99-N/A	99-N/A	99-N/A	99-N/A	99-N/A	99-N/A	99-N/A	99-N/A	99-N/A	99-N/A
942	1960	3-PRIVATE	2-MALE	1-NON HISPANIC	2-WHITE	DC	1-NON REACTIVE	2016	56.0712	38	DC	99-N/A	99-N/A	99-N/A	99-N/A	99-N/A	99-N/A	99-N/A	99-N/A	99-N/A	99-N/A	99-N/A	99-N/A	99-N/A	99-N/A	99-N/A	99-N/A	99-N/A	99-N/A	99-N/A	99-N/A	99-N/A	99-N/A	99-N/A	99-N/A	99-N/A	99-N/A	99-N/A	99-N/A	99-N/A	99-N/A	99-N/A	99-N/A	99-N/A	99-N/A	99-N/A	99-N/A	99-N/A	99-N/A
943	1960	3-PRIVATE	2-MALE	1-NON HISPANIC	1-BLACK OR AFRICAN AMERICAN	DC	1-NON REACTIVE	2016	56.1918	38	DC	99-N/A	99-N/A	99-N/A	99-N/A	99-N/A	99-N/A	99-N/A	99-N/A	99-N/A	99-N/A	99-N/A	99-N/A	99-N/A	99-N/A	99-N/A	99-N/A	99-N/A	99-N/A	99-N/A	99-N/A	99-N/A	99-N/A	99-N/A	99-N/A	99-N/A	99-N/A	99-N/A	99-N/A	99-N/A	99-N/A	99-N/A	99-N/A	99-N/A	99-N/A	99-N/A	99-N/A	99-N/A	99-N/A
944	1960	3-PRIVATE	1-FEMALE	1-NON HISPANIC	2-WHITE	DC	1-NON REACTIVE	2016	56.0986	38	DC	99-N/A	99-N/A	99-N/A	99-N/A	99-N/A	99-N/A	99-N/A	99-N/A	99-N/A	99-N/A	99-N/A	99-N/A	99-N/A	99-N/A	99-N/A	99-N/A	99-N/A	99-N/A	99-N/A	99-N/A	99-N/A	99-N/A	99-N/A	99-N/A	99-N/A	99-N/A	99-N/A	99-N/A	99-N/A	99-N/A	99-N/A	99-N/A	99-N/A	99-N/A	99-N/A	99-N/A	99-N/A	99-N/A
945	1960	3-PRIVATE	1-FEMALE	1-NON HISPANIC	1-BLACK OR AFRICAN AMERICAN	DC	1-NON REACTIVE	2016	56.0575	38	DC	99-N/A	99-N/A	99-N/A	99-N/A	99-N/A	99-N/A	99-N/A	99-N/A	99-N/A	99-N/A	99-N/A	99-N/A	99-N/A	99-N/A	99-N/A	99-N/A	99-N/A	99-N/A	99-N/A	99-N/A	99-N/A	99-N/A	99-N/A	99-N/A	99-N/A	99-N/A	99-N/A	99-N/A	99-N/A	99-N/A	99-N/A	99-N/A	99-N/A	99-N/A	99-N/A	99-N/A	99-N/A	99-N/A
946	1960	2-MEDICAID	1-FEMALE	1-NON HISPANIC	2-WHITE	MD	1-NON REACTIVE	2016	55.337	38	DC	99-N/A	99-N/A	99-N/A	99-N/A	99-N/A	99-N/A	99-N/A	99-N/A	99-N/A	99-N/A	99-N/A	99-N/A	99-N/A	99-N/A	99-N/A	99-N/A	99-N/A	99-N/A	99-N/A	99-N/A	99-N/A	99-N/A	99-N/A	99-N/A	99-N/A	99-N/A	99-N/A	99-N/A	99-N/A	99-N/A	99-N/A	99-N/A	99-N/A	99-N/A	99-N/A	99-N/A	99-N/A	99-N/A
947	1961	2-MEDICAID	2-MALE	1-NON HISPANIC	1-BLACK OR AFRICAN AMERICAN	MD	1-NON REACTIVE	2015	55.0301	38	DC	99-N/A	99-N/A	99-N/A	99-N/A	99-N/A	99-N/A	99-N/A	99-N/A	99-N/A	99-N/A	99-N/A	99-N/A	99-N/A	99-N/A	99-N/A	99-N/A	99-N/A	99-N/A	99-N/A	99-N/A	99-N/A	99-N/A	99-N/A	99-N/A	99-N/A	99-N/A	99-N/A	99-N/A	99-N/A	99-N/A	99-N/A	99-N/A	99-N/A	99-N/A	99-N/A	99-N/A	99-N/A	99-N/A
948	1961	3-PRIVATE	1-FEMALE	1-NON HISPANIC	2-WHITE	MD	1-NON REACTIVE	2015	54.8329	38	DC	99-N/A	99-N/A	99-N/A	99-N/A	99-N/A	99-N/A	99-N/A	99-N/A	99-N/A	99-N/A	99-N/A	99-N/A	99-N/A	99-N/A	99-N/A	99-N/A	99-N/A	99-N/A	99-N/A	99-N/A	99-N/A	99-N/A	99-N/A	99-N/A	99-N/A	99-N/A	99-N/A	99-N/A	99-N/A	99-N/A	99-N/A	99-N/A	99-N/A	99-N/A	99-N/A	99-N/A	99-N/A	99-N/A
949	1961	3-PRIVATE	2-MALE	1-NON HISPANIC	2-WHITE	MD	1-NON REACTIVE	2016	54.8274	38	DC	99-N/A	99-N/A	99-N/A	99-N/A	99-N/A	99-N/A	99-N/A	99-N/A	99-N/A	99-N/A	99-N/A	99-N/A	99-N/A	99-N/A	99-N/A	99-N/A	99-N/A	99-N/A	99-N/A	99-N/A	99-N/A	99-N/A	99-N/A	99-N/A	99-N/A	99-N/A	99-N/A	99-N/A	99-N/A	99-N/A	99-N/A	99-N/A	99-N/A	99-N/A	99-N/A	99-N/A	99-N/A	99-N/A
950	1961	3-PRIVATE	1-FEMALE	1-NON HISPANIC	1-BLACK OR AFRICAN AMERICAN	MD	1-NON REACTIVE	2016	55.0521	38	DC	99-N/A	99-N/A	99-N/A	99-N/A	99-N/A	99-N/A	99-N/A	99-N/A	99-N/A	99-N/A	99-N/A	99-N/A	99-N/A	99-N/A	99-N/A	99-N/A	99-N/A	99-N/A	99-N/A	99-N/A	99-N/A	99-N/A	99-N/A	99-N/A	99-N/A	99-N/A	99-N/A	99-N/A	99-N/A	99-N/A	99-N/A	99-N/A	99-N/A	99-N/A	99-N/A	99-N/A	99-N/A	99-N/A
951	1961	3-PRIVATE	2-MALE	1-NON HISPANIC	55-UNKNOWN OR OTHER	MD	1-NON REACTIVE	2016	55.1342	38	DC	99-N/A	99-N/A	99-N/A	99-N/A	99-N/A	99-N/A	99-N/A	99-N/A	99-N/A	99-N/A	99-N/A	99-N/A	99-N/A	99-N/A	99-N/A	99-N/A	99-N/A	99-N/A	99-N/A	99-N/A	99-N/A	99-N/A	99-N/A	99-N/A	99-N/A	99-N/A	99-N/A	99-N/A	99-N/A	99-N/A	99-N/A	99-N/A	99-N/A	99-N/A	99-N/A	99-N/A	99-N/A	99-N/A
952	1961	3-PRIVATE	1-FEMALE	1-NON HISPANIC	1-BLACK OR AFRICAN AMERICAN	MD	1-NON REACTIVE	2016	55.0685	38	DC	99-N/A	99-N/A	99-N/A	99-N/A	99-N/A	99-N/A	99-N/A	99-N/A	99-N/A	99-N/A	99-N/A	99-N/A	99-N/A	99-N/A	99-N/A	99-N/A	99-N/A	99-N/A	99-N/A	99-N/A	99-N/A	99-N/A	99-N/A	99-N/A	99-N/A	99-N/A	99-N/A	99-N/A	99-N/A	99-N/A	99-N/A	99-N/A	99-N/A	99-N/A	99-N/A	99-N/A	99-N/A	99-N/A
953	1948	1-MEDICARE	1-FEMALE	1-NON HISPANIC	1-BLACK OR AFRICAN AMERICAN	MD	1-NON REACTIVE	2016	68.6712	18	DC	99-N/A	99-N/A	99-N/A	99-N/A	99-N/A	99-N/A	99-N/A	99-N/A	99-N/A	99-N/A	99-N/A	99-N/A	99-N/A	99-N/A	99-N/A	99-N/A	99-N/A	99-N/A	99-N/A	99-N/A	99-N/A	99-N/A	99-N/A	99-N/A	99-N/A	99-N/A	99-N/A	99-N/A	99-N/A	99-N/A	99-N/A	99-N/A	99-N/A	99-N/A	99-N/A	99-N/A	99-N/A	99-N/A
954	1948	3-PRIVATE	2-MALE	1-NON HISPANIC	1-BLACK OR AFRICAN AMERICAN	DC	1-NON REACTIVE	2016	67.9425	18	DC	99-N/A	99-N/A	99-N/A	99-N/A	99-N/A	99-N/A	99-N/A	99-N/A	99-N/A	99-N/A	99-N/A	99-N/A	99-N/A	99-N/A	99-N/A	99-N/A	99-N/A	99-N/A	99-N/A	99-N/A	99-N/A	99-N/A	99-N/A	99-N/A	99-N/A	99-N/A	99-N/A	99-N/A	99-N/A	99-N/A	99-N/A	99-N/A	99-N/A	99-N/A	99-N/A	99-N/A	99-N/A	99-N/A
955	1961	2-MEDICAID	1-FEMALE	1-NON HISPANIC	1-BLACK OR AFRICAN AMERICAN	DC	1-NON REACTIVE	2015	54.3041	38	DC	99-N/A	99-N/A	99-N/A	99-N/A	99-N/A	99-N/A	99-N/A	99-N/A	99-N/A	99-N/A	99-N/A	99-N/A	99-N/A	99-N/A	99-N/A	99-N/A	99-N/A	99-N/A	99-N/A	99-N/A	99-N/A	99-N/A	99-N/A	99-N/A	99-N/A	99-N/A	99-N/A	99-N/A	99-N/A	99-N/A	99-N/A	99-N/A	99-N/A	99-N/A	99-N/A	99-N/A	99-N/A	99-N/A
956	1961	3-PRIVATE	1-FEMALE	1-NON HISPANIC	1-BLACK OR AFRICAN AMERICAN	DC	1-NON REACTIVE	2016	54.6493	38	DC	99-N/A	99-N/A	99-N/A	99-N/A	99-N/A	99-N/A	99-N/A	99-N/A	99-N/A	99-N/A	99-N/A	99-N/A	99-N/A	99-N/A	99-N/A	99-N/A	99-N/A	99-N/A	99-N/A	99-N/A	99-N/A	99-N/A	99-N/A	99-N/A	99-N/A	99-N/A	99-N/A	99-N/A	99-N/A	99-N/A	99-N/A	99-N/A	99-N/A	99-N/A	99-N/A	99-N/A	99-N/A	99-N/A
957	1961	1-MEDICARE	1-FEMALE	1-NON HISPANIC	2-WHITE	MD	1-NON REACTIVE	2015	54.2247	38	DC	99-N/A	99-N/A	99-N/A	99-N/A	99-N/A	99-N/A	99-N/A	99-N/A	99-N/A	99-N/A	99-N/A	99-N/A	99-N/A	99-N/A	99-N/A	99-N/A	99-N/A	99-N/A	99-N/A	99-N/A	99-N/A	99-N/A	99-N/A	99-N/A	99-N/A	99-N/A	99-N/A	99-N/A	99-N/A	99-N/A	99-N/A	99-N/A	99-N/A	99-N/A	99-N/A	99-N/A	99-N/A	99-N/A
958	1961	3-PRIVATE	1-FEMALE	1-NON HISPANIC	55-UNKNOWN OR OTHER	MD	1-NON REACTIVE	2016	54.4438	38	DC	99-N/A	99-N/A	99-N/A	99-N/A	99-N/A	99-N/A	99-N/A	99-N/A	99-N/A	99-N/A	99-N/A	99-N/A	99-N/A	99-N/A	99-N/A	99-N/A	99-N/A	99-N/A	99-N/A	99-N/A	99-N/A	99-N/A	99-N/A	99-N/A	99-N/A	99-N/A	99-N/A	99-N/A	99-N/A	99-N/A	99-N/A	99-N/A	99-N/A	99-N/A	99-N/A	99-N/A	99-N/A	99-N/A
959	1961	2-MEDICAID	1-FEMALE	1-NON HISPANIC	1-BLACK OR AFRICAN AMERICAN	MD	1-NON REACTIVE	2015	54.1534	38	DC	99-N/A	99-N/A	99-N/A	99-N/A	99-N/A	99-N/A	99-N/A	99-N/A	99-N/A	99-N/A	99-N/A	99-N/A	99-N/A	99-N/A	99-N/A	99-N/A	99-N/A	99-N/A	99-N/A	99-N/A	99-N/A	99-N/A	99-N/A	99-N/A	99-N/A	99-N/A	99-N/A	99-N/A	99-N/A	99-N/A	99-N/A	99-N/A	99-N/A	99-N/A	99-N/A	99-N/A	99-N/A	99-N/A
960	1961	3-PRIVATE	1-FEMALE	3-OTHER	1-BLACK OR AFRICAN AMERICAN	MD	1-NON REACTIVE	2016	54.6164	38	DC	99-N/A	99-N/A	99-N/A	99-N/A	99-N/A	99-N/A	99-N/A	99-N/A	99-N/A	99-N/A	99-N/A	99-N/A	99-N/A	99-N/A	99-N/A	99-N/A	99-N/A	99-N/A	99-N/A	99-N/A	99-N/A	99-N/A	99-N/A	99-N/A	99-N/A	99-N/A	99-N/A	99-N/A	99-N/A	99-N/A	99-N/A	99-N/A	99-N/A	99-N/A	99-N/A	99-N/A	99-N/A	99-N/A
961	1962	3-PRIVATE	1-FEMALE	1-NON HISPANIC	2-WHITE	MD	1-NON REACTIVE	2016	54.3123	38	DC	99-N/A	99-N/A	99-N/A	99-N/A	99-N/A	99-N/A	99-N/A	99-N/A	99-N/A	99-N/A	99-N/A	99-N/A	99-N/A	99-N/A	99-N/A	99-N/A	99-N/A	99-N/A	99-N/A	99-N/A	99-N/A	99-N/A	99-N/A	99-N/A	99-N/A	99-N/A	99-N/A	99-N/A	99-N/A	99-N/A	99-N/A	99-N/A	99-N/A	99-N/A	99-N/A	99-N/A	99-N/A	99-N/A
962	1962	1-MEDICARE	1-FEMALE	1-NON HISPANIC	2-WHITE	MD	1-NON REACTIVE	2016	53.9288	38	DC	99-N/A	99-N/A	99-N/A	99-N/A	99-N/A	99-N/A	99-N/A	99-N/A	99-N/A	99-N/A	99-N/A	99-N/A	99-N/A	99-N/A	99-N/A	99-N/A	99-N/A	99-N/A	99-N/A	99-N/A	99-N/A	99-N/A	99-N/A	99-N/A	99-N/A	99-N/A	99-N/A	99-N/A	99-N/A	99-N/A	99-N/A	99-N/A	99-N/A	99-N/A	99-N/A	99-N/A	99-N/A	99-N/A
963	1962	2-MEDICAID	1-FEMALE	1-NON HISPANIC	1-BLACK OR AFRICAN AMERICAN	MD	1-NON REACTIVE	2015	53.5178	38	DC	99-N/A	99-N/A	99-N/A	99-N/A	99-N/A	99-N/A	99-N/A	99-N/A	99-N/A	99-N/A	99-N/A	99-N/A	99-N/A	99-N/A	99-N/A	99-N/A	99-N/A	99-N/A	99-N/A	99-N/A	99-N/A	99-N/A	99-N/A	99-N/A	99-N/A	99-N/A	99-N/A	99-N/A	99-N/A	99-N/A	99-N/A	99-N/A	99-N/A	99-N/A	99-N/A	99-N/A	99-N/A	99-N/A
964	1962	3-PRIVATE	1-FEMALE	1-NON HISPANIC	2-WHITE	MD	1-NON REACTIVE	2015	53.3616	38	DC	99-N/A	99-N/A	99-N/A	99-N/A	99-N/A	99-N/A	99-N/A	99-N/A	99-N/A	99-N/A	99-N/A	99-N/A	99-N/A	99-N/A	99-N/A	99-N/A	99-N/A	99-N/A	99-N/A	99-N/A	99-N/A	99-N/A	99-N/A	99-N/A	99-N/A	99-N/A	99-N/A	99-N/A	99-N/A	99-N/A	99-N/A	99-N/A	99-N/A	99-N/A	99-N/A	99-N/A	99-N/A	99-N/A
965	1962	3-PRIVATE	2-MALE	1-NON HISPANIC	1-BLACK OR AFRICAN AMERICAN	MD	1-NON REACTIVE	2016	54.6219	38	DC	99-N/A	99-N/A	99-N/A	99-N/A	99-N/A	99-N/A	99-N/A	99-N/A	99-N/A	99-N/A	99-N/A	99-N/A	99-N/A	99-N/A	99-N/A	99-N/A	99-N/A	99-N/A	99-N/A	99-N/A	99-N/A	99-N/A	99-N/A	99-N/A	99-N/A	99-N/A	99-N/A	99-N/A	99-N/A	99-N/A	99-N/A	99-N/A	99-N/A	99-N/A	99-N/A	99-N/A	99-N/A	99-N/A
966	1962	3-PRIVATE	1-FEMALE	1-NON HISPANIC	2-WHITE	VA	1-NON REACTIVE	2016	54.3041	38	DC	99-N/A	99-N/A	99-N/A	99-N/A	99-N/A	99-N/A	99-N/A	99-N/A	99-N/A	99-N/A	99-N/A	99-N/A	99-N/A	99-N/A	99-N/A	99-N/A	99-N/A	99-N/A	99-N/A	99-N/A	99-N/A	99-N/A	99-N/A	99-N/A	99-N/A	99-N/A	99-N/A	99-N/A	99-N/A	99-N/A	99-N/A	99-N/A	99-N/A	99-N/A	99-N/A	99-N/A	99-N/A	99-N/A
967	1962	3-PRIVATE	1-FEMALE	1-NON HISPANIC	1-BLACK OR AFRICAN AMERICAN	MD	1-NON REACTIVE	2016	53.7233	38	DC	99-N/A	99-N/A	99-N/A	99-N/A	99-N/A	99-N/A	99-N/A	99-N/A	99-N/A	99-N/A	99-N/A	99-N/A	99-N/A	99-N/A	99-N/A	99-N/A	99-N/A	99-N/A	99-N/A	99-N/A	99-N/A	99-N/A	99-N/A	99-N/A	99-N/A	99-N/A	99-N/A	99-N/A	99-N/A	99-N/A	99-N/A	99-N/A	99-N/A	99-N/A	99-N/A	99-N/A	99-N/A	99-N/A
968	1962	3-PRIVATE	1-FEMALE	2-HISPANIC OR LATINO	2-WHITE	MD	1-NON REACTIVE	2016	54.0658	38	DC	99-N/A	99-N/A	99-N/A	99-N/A	99-N/A	99-N/A	99-N/A	99-N/A	99-N/A	99-N/A	99-N/A	99-N/A	99-N/A	99-N/A	99-N/A	99-N/A	99-N/A	99-N/A	99-N/A	99-N/A	99-N/A	99-N/A	99-N/A	99-N/A	99-N/A	99-N/A	99-N/A	99-N/A	99-N/A	99-N/A	99-N/A	99-N/A	99-N/A	99-N/A	99-N/A	99-N/A	99-N/A	99-N/A
969	1962	3-PRIVATE	2-MALE	1-NON HISPANIC	2-WHITE	MD	1-NON REACTIVE	2015	53.4301	38	DC	99-N/A	99-N/A	99-N/A	99-N/A	99-N/A	99-N/A	99-N/A	99-N/A	99-N/A	99-N/A	99-N/A	99-N/A	99-N/A	99-N/A	99-N/A	99-N/A	99-N/A	99-N/A	99-N/A	99-N/A	99-N/A	99-N/A	99-N/A	99-N/A	99-N/A	99-N/A	99-N/A	99-N/A	99-N/A	99-N/A	99-N/A	99-N/A	99-N/A	99-N/A	99-N/A	99-N/A	99-N/A	99-N/A
970	1962	3-PRIVATE	2-MALE	1-NON HISPANIC	1-BLACK OR AFRICAN AMERICAN	DC	1-NON REACTIVE	2016	53.7014	38	DC	99-N/A	99-N/A	99-N/A	99-N/A	99-N/A	99-N/A	99-N/A	99-N/A	99-N/A	99-N/A	99-N/A	99-N/A	99-N/A	99-N/A	99-N/A	99-N/A	99-N/A	99-N/A	99-N/A	99-N/A	99-N/A	99-N/A	99-N/A	99-N/A	99-N/A	99-N/A	99-N/A	99-N/A	99-N/A	99-N/A	99-N/A	99-N/A	99-N/A	99-N/A	99-N/A	99-N/A	99-N/A	99-N/A
971	1962	3-PRIVATE	2-MALE	3-OTHER	2-WHITE	DC	1-NON REACTIVE	2016	53.9096	38	DC	99-N/A	99-N/A	99-N/A	99-N/A	99-N/A	99-N/A	99-N/A	99-N/A	99-N/A	99-N/A	99-N/A	99-N/A	99-N/A	99-N/A	99-N/A	99-N/A	99-N/A	99-N/A	99-N/A	99-N/A	99-N/A	99-N/A	99-N/A	99-N/A	99-N/A	99-N/A	99-N/A	99-N/A	99-N/A	99-N/A	99-N/A	99-N/A	99-N/A	99-N/A	99-N/A	99-N/A	99-N/A	99-N/A
972	1962	3-PRIVATE	1-FEMALE	1-NON HISPANIC	2-WHITE	DC	1-NON REACTIVE	2016	54.0712	38	DC	99-N/A	99-N/A	99-N/A	99-N/A	99-N/A	99-N/A	99-N/A	99-N/A	99-N/A	99-N/A	99-N/A	99-N/A	99-N/A	99-N/A	99-N/A	99-N/A	99-N/A	99-N/A	99-N/A	99-N/A	99-N/A	99-N/A	99-N/A	99-N/A	99-N/A	99-N/A	99-N/A	99-N/A	99-N/A	99-N/A	99-N/A	99-N/A	99-N/A	99-N/A	99-N/A	99-N/A	99-N/A	99-N/A
973	1962	3-PRIVATE	1-FEMALE	1-NON HISPANIC	1-BLACK OR AFRICAN AMERICAN	MD	1-NON REACTIVE	2016	53.6603	38	DC	99-N/A	99-N/A	99-N/A	99-N/A	99-N/A	99-N/A	99-N/A	99-N/A	99-N/A	99-N/A	99-N/A	99-N/A	99-N/A	99-N/A	99-N/A	99-N/A	99-N/A	99-N/A	99-N/A	99-N/A	99-N/A	99-N/A	99-N/A	99-N/A	99-N/A	99-N/A	99-N/A	99-N/A	99-N/A	99-N/A	99-N/A	99-N/A	99-N/A	99-N/A	99-N/A	99-N/A	99-N/A	99-N/A
974	1962	3-PRIVATE	1-FEMALE	1-NON HISPANIC	1-BLACK OR AFRICAN AMERICAN	MD	1-NON REACTIVE	2016	54.0027	38	DC	99-N/A	99-N/A	99-N/A	99-N/A	99-N/A	99-N/A	99-N/A	99-N/A	99-N/A	99-N/A	99-N/A	99-N/A	99-N/A	99-N/A	99-N/A	99-N/A	99-N/A	99-N/A	99-N/A	99-N/A	99-N/A	99-N/A	99-N/A	99-N/A	99-N/A	99-N/A	99-N/A	99-N/A	99-N/A	99-N/A	99-N/A	99-N/A	99-N/A	99-N/A	99-N/A	99-N/A	99-N/A	99-N/A
975	1962	3-PRIVATE	1-FEMALE	3-OTHER	55-UNKNOWN OR OTHER	MD	1-NON REACTIVE	2015	53.074	38	DC	99-N/A	99-N/A	99-N/A	99-N/A	99-N/A	99-N/A	99-N/A	99-N/A	99-N/A	99-N/A	99-N/A	99-N/A	99-N/A	99-N/A	99-N/A	99-N/A	99-N/A	99-N/A	99-N/A	99-N/A	99-N/A	99-N/A	99-N/A	99-N/A	99-N/A	99-N/A	99-N/A	99-N/A	99-N/A	99-N/A	99-N/A	99-N/A	99-N/A	99-N/A	99-N/A	99-N/A	99-N/A	99-N/A
976	1962	3-PRIVATE	1-FEMALE	1-NON HISPANIC	2-WHITE	VA	1-NON REACTIVE	2015	52.9151	38	DC	99-N/A	99-N/A	99-N/A	99-N/A	99-N/A	99-N/A	99-N/A	99-N/A	99-N/A	99-N/A	99-N/A	99-N/A	99-N/A	99-N/A	99-N/A	99-N/A	99-N/A	99-N/A	99-N/A	99-N/A	99-N/A	99-N/A	99-N/A	99-N/A	99-N/A	99-N/A	99-N/A	99-N/A	99-N/A	99-N/A	99-N/A	99-N/A	99-N/A	99-N/A	99-N/A	99-N/A	99-N/A	99-N/A
977	1962	3-PRIVATE	2-MALE	1-NON HISPANIC	1-BLACK OR AFRICAN AMERICAN	MD	1-NON REACTIVE	2016	53.4	38	DC	99-N/A	99-N/A	99-N/A	99-N/A	99-N/A	99-N/A	99-N/A	99-N/A	99-N/A	99-N/A	99-N/A	99-N/A	99-N/A	99-N/A	99-N/A	99-N/A	99-N/A	99-N/A	99-N/A	99-N/A	99-N/A	99-N/A	99-N/A	99-N/A	99-N/A	99-N/A	99-N/A	99-N/A	99-N/A	99-N/A	99-N/A	99-N/A	99-N/A	99-N/A	99-N/A	99-N/A	99-N/A	99-N/A
978	1962	3-PRIVATE	2-MALE	1-NON HISPANIC	1-BLACK OR AFRICAN AMERICAN	VA	1-NON REACTIVE	2015	52.9699	38	DC	99-N/A	99-N/A	99-N/A	99-N/A	99-N/A	99-N/A	99-N/A	99-N/A	99-N/A	99-N/A	99-N/A	99-N/A	99-N/A	99-N/A	99-N/A	99-N/A	99-N/A	99-N/A	99-N/A	99-N/A	99-N/A	99-N/A	99-N/A	99-N/A	99-N/A	99-N/A	99-N/A	99-N/A	99-N/A	99-N/A	99-N/A	99-N/A	99-N/A	99-N/A	99-N/A	99-N/A	99-N/A	99-N/A
979	1962	3-PRIVATE	1-FEMALE	1-NON HISPANIC	2-WHITE	DC	1-NON REACTIVE	2016	53.1616	38	DC	99-N/A	99-N/A	99-N/A	99-N/A	99-N/A	99-N/A	99-N/A	99-N/A	99-N/A	99-N/A	99-N/A	99-N/A	99-N/A	99-N/A	99-N/A	99-N/A	99-N/A	99-N/A	99-N/A	99-N/A	99-N/A	99-N/A	99-N/A	99-N/A	99-N/A	99-N/A	99-N/A	99-N/A	99-N/A	99-N/A	99-N/A	99-N/A	99-N/A	99-N/A	99-N/A	99-N/A	99-N/A	99-N/A
980	1962	3-PRIVATE	1-FEMALE	1-NON HISPANIC	1-BLACK OR AFRICAN AMERICAN	VA	1-NON REACTIVE	2016	53.5068	38	DC	99-N/A	99-N/A	99-N/A	99-N/A	99-N/A	99-N/A	99-N/A	99-N/A	99-N/A	99-N/A	99-N/A	99-N/A	99-N/A	99-N/A	99-N/A	99-N/A	99-N/A	99-N/A	99-N/A	99-N/A	99-N/A	99-N/A	99-N/A	99-N/A	99-N/A	99-N/A	99-N/A	99-N/A	99-N/A	99-N/A	99-N/A	99-N/A	99-N/A	99-N/A	99-N/A	99-N/A	99-N/A	99-N/A
981	1962	3-PRIVATE	2-MALE	1-NON HISPANIC	1-BLACK OR AFRICAN AMERICAN	DC	1-NON REACTIVE	2015	53.0603	38	DC	99-N/A	99-N/A	99-N/A	99-N/A	99-N/A	99-N/A	99-N/A	99-N/A	99-N/A	99-N/A	99-N/A	99-N/A	99-N/A	99-N/A	99-N/A	99-N/A	99-N/A	99-N/A	99-N/A	99-N/A	99-N/A	99-N/A	99-N/A	99-N/A	99-N/A	99-N/A	99-N/A	99-N/A	99-N/A	99-N/A	99-N/A	99-N/A	99-N/A	99-N/A	99-N/A	99-N/A	99-N/A	99-N/A
982	1963	2-MEDICAID	1-FEMALE	1-NON HISPANIC	2-WHITE	DC	1-NON REACTIVE	2016	53.0137	38	DC	99-N/A	99-N/A	99-N/A	99-N/A	99-N/A	99-N/A	99-N/A	99-N/A	99-N/A	99-N/A	99-N/A	99-N/A	99-N/A	99-N/A	99-N/A	99-N/A	99-N/A	99-N/A	99-N/A	99-N/A	99-N/A	99-N/A	99-N/A	99-N/A	99-N/A	99-N/A	99-N/A	99-N/A	99-N/A	99-N/A	99-N/A	99-N/A	99-N/A	99-N/A	99-N/A	99-N/A	99-N/A	99-N/A
983	1963	3-PRIVATE	2-MALE	1-NON HISPANIC	2-WHITE	MD	1-NON REACTIVE	2016	53.3315	38	DC	99-N/A	99-N/A	99-N/A	99-N/A	99-N/A	99-N/A	99-N/A	99-N/A	99-N/A	99-N/A	99-N/A	99-N/A	99-N/A	99-N/A	99-N/A	99-N/A	99-N/A	99-N/A	99-N/A	99-N/A	99-N/A	99-N/A	99-N/A	99-N/A	99-N/A	99-N/A	99-N/A	99-N/A	99-N/A	99-N/A	99-N/A	99-N/A	99-N/A	99-N/A	99-N/A	99-N/A	99-N/A	99-N/A
984	1963	1-MEDICARE	2-MALE	1-NON HISPANIC	1-BLACK OR AFRICAN AMERICAN	DC	1-NON REACTIVE	2016	53.3014	38	DC	99-N/A	99-N/A	99-N/A	99-N/A	99-N/A	99-N/A	99-N/A	99-N/A	99-N/A	99-N/A	99-N/A	99-N/A	99-N/A	99-N/A	99-N/A	99-N/A	99-N/A	99-N/A	99-N/A	99-N/A	99-N/A	99-N/A	99-N/A	99-N/A	99-N/A	99-N/A	99-N/A	99-N/A	99-N/A	99-N/A	99-N/A	99-N/A	99-N/A	99-N/A	99-N/A	99-N/A	99-N/A	99-N/A
985	1948	1-MEDICARE	1-FEMALE	1-NON HISPANIC	2-WHITE	VA	1-NON REACTIVE	2016	68.2822	19	DC	99-N/A	99-N/A	99-N/A	99-N/A	99-N/A	99-N/A	99-N/A	99-N/A	99-N/A	99-N/A	99-N/A	99-N/A	99-N/A	99-N/A	99-N/A	99-N/A	99-N/A	99-N/A	99-N/A	99-N/A	99-N/A	99-N/A	99-N/A	99-N/A	99-N/A	99-N/A	99-N/A	99-N/A	99-N/A	99-N/A	99-N/A	99-N/A	99-N/A	99-N/A	99-N/A	99-N/A	99-N/A	99-N/A
986	1963	2-MEDICAID	1-FEMALE	1-NON HISPANIC	1-BLACK OR AFRICAN AMERICAN	DC	2-REACTIVE	2015	52.389	38	DC	1-Yes	1-Yes	2015	1004839	1-Positive	52.4137	1b	1-Yes	0-Negative	0-No	0-No	99-N/A	99-N/A	0- None	1-Yes	99-N/A	1-Yes	4-CT	2015	0- Normal	0-NO	1-Yes	2015	03-Gastroenterology	1- Medstar	1-YES	2016	1-Yes	1-Yes	55-UNK	99-N/A	0-NO	99-N/A	0-NO	0-NO	0-No	99-N/A	99-N/A
987	1963	3-PRIVATE	1-FEMALE	1-NON HISPANIC	2-WHITE	MD	1-NON REACTIVE	2015	52.6849	38	DC	99-N/A	99-N/A	99-N/A	99-N/A	99-N/A	99-N/A	99-N/A	99-N/A	99-N/A	99-N/A	99-N/A	99-N/A	99-N/A	99-N/A	99-N/A	99-N/A	99-N/A	99-N/A	99-N/A	99-N/A	99-N/A	99-N/A	99-N/A	99-N/A	99-N/A	99-N/A	99-N/A	99-N/A	99-N/A	99-N/A	99-N/A	99-N/A	99-N/A	99-N/A	99-N/A	99-N/A	99-N/A	99-N/A
988	1963	3-PRIVATE	1-FEMALE	1-NON HISPANIC	1-BLACK OR AFRICAN AMERICAN	MD	1-NON REACTIVE	2016	53.389	38	DC	99-N/A	99-N/A	99-N/A	99-N/A	99-N/A	99-N/A	99-N/A	99-N/A	99-N/A	99-N/A	99-N/A	99-N/A	99-N/A	99-N/A	99-N/A	99-N/A	99-N/A	99-N/A	99-N/A	99-N/A	99-N/A	99-N/A	99-N/A	99-N/A	99-N/A	99-N/A	99-N/A	99-N/A	99-N/A	99-N/A	99-N/A	99-N/A	99-N/A	99-N/A	99-N/A	99-N/A	99-N/A	99-N/A
989	1963	3-PRIVATE	1-FEMALE	1-NON HISPANIC	2-WHITE	MD	1-NON REACTIVE	2015	52.0521	38	DC	99-N/A	99-N/A	99-N/A	99-N/A	99-N/A	99-N/A	99-N/A	99-N/A	99-N/A	99-N/A	99-N/A	99-N/A	99-N/A	99-N/A	99-N/A	99-N/A	99-N/A	99-N/A	99-N/A	99-N/A	99-N/A	99-N/A	99-N/A	99-N/A	99-N/A	99-N/A	99-N/A	99-N/A	99-N/A	99-N/A	99-N/A	99-N/A	99-N/A	99-N/A	99-N/A	99-N/A	99-N/A	99-N/A
990	1963	3-PRIVATE	1-FEMALE	1-NON HISPANIC	2-WHITE	MD	1-NON REACTIVE	2016	52.926	38	DC	99-N/A	99-N/A	99-N/A	99-N/A	99-N/A	99-N/A	99-N/A	99-N/A	99-N/A	99-N/A	99-N/A	99-N/A	99-N/A	99-N/A	99-N/A	99-N/A	99-N/A	99-N/A	99-N/A	99-N/A	99-N/A	99-N/A	99-N/A	99-N/A	99-N/A	99-N/A	99-N/A	99-N/A	99-N/A	99-N/A	99-N/A	99-N/A	99-N/A	99-N/A	99-N/A	99-N/A	99-N/A	99-N/A
991	1963	3-PRIVATE	2-MALE	1-NON HISPANIC	55-UNKNOWN OR OTHER	MD	1-NON REACTIVE	2015	52.1315	38	DC	99-N/A	99-N/A	99-N/A	99-N/A	99-N/A	99-N/A	99-N/A	99-N/A	99-N/A	99-N/A	99-N/A	99-N/A	99-N/A	99-N/A	99-N/A	99-N/A	99-N/A	99-N/A	99-N/A	99-N/A	99-N/A	99-N/A	99-N/A	99-N/A	99-N/A	99-N/A	99-N/A	99-N/A	99-N/A	99-N/A	99-N/A	99-N/A	99-N/A	99-N/A	99-N/A	99-N/A	99-N/A	99-N/A
992	1963	3-PRIVATE	1-FEMALE	3-OTHER	55-UNKNOWN OR OTHER	VA	1-NON REACTIVE	2015	52.2959	38	DC	99-N/A	99-N/A	99-N/A	99-N/A	99-N/A	99-N/A	99-N/A	99-N/A	99-N/A	99-N/A	99-N/A	99-N/A	99-N/A	99-N/A	99-N/A	99-N/A	99-N/A	99-N/A	99-N/A	99-N/A	99-N/A	99-N/A	99-N/A	99-N/A	99-N/A	99-N/A	99-N/A	99-N/A	99-N/A	99-N/A	99-N/A	99-N/A	99-N/A	99-N/A	99-N/A	99-N/A	99-N/A	99-N/A
993	1963	3-PRIVATE	2-MALE	1-NON HISPANIC	1-BLACK OR AFRICAN AMERICAN	MD	1-NON REACTIVE	2016	52.7096	38	DC	99-N/A	99-N/A	99-N/A	99-N/A	99-N/A	99-N/A	99-N/A	99-N/A	99-N/A	99-N/A	99-N/A	99-N/A	99-N/A	99-N/A	99-N/A	99-N/A	99-N/A	99-N/A	99-N/A	99-N/A	99-N/A	99-N/A	99-N/A	99-N/A	99-N/A	99-N/A	99-N/A	99-N/A	99-N/A	99-N/A	99-N/A	99-N/A	99-N/A	99-N/A	99-N/A	99-N/A	99-N/A	99-N/A
994	1964	3-PRIVATE	1-FEMALE	1-NON HISPANIC	2-WHITE	MD	1-NON REACTIVE	2016	52.4329	38	DC	99-N/A	99-N/A	99-N/A	99-N/A	99-N/A	99-N/A	99-N/A	99-N/A	99-N/A	99-N/A	99-N/A	99-N/A	99-N/A	99-N/A	99-N/A	99-N/A	99-N/A	99-N/A	99-N/A	99-N/A	99-N/A	99-N/A	99-N/A	99-N/A	99-N/A	99-N/A	99-N/A	99-N/A	99-N/A	99-N/A	99-N/A	99-N/A	99-N/A	99-N/A	99-N/A	99-N/A	99-N/A	99-N/A
995	1964	2-MEDICAID	1-FEMALE	1-NON HISPANIC	1-BLACK OR AFRICAN AMERICAN	MD	1-NON REACTIVE	2015	51.5863	38	DC	99-N/A	99-N/A	99-N/A	99-N/A	99-N/A	99-N/A	99-N/A	99-N/A	99-N/A	99-N/A	99-N/A	99-N/A	99-N/A	99-N/A	99-N/A	99-N/A	99-N/A	99-N/A	99-N/A	99-N/A	99-N/A	99-N/A	99-N/A	99-N/A	99-N/A	99-N/A	99-N/A	99-N/A	99-N/A	99-N/A	99-N/A	99-N/A	99-N/A	99-N/A	99-N/A	99-N/A	99-N/A	99-N/A
996	1964	3-PRIVATE	1-FEMALE	1-NON HISPANIC	55-UNKNOWN OR OTHER	MD	1-NON REACTIVE	2015	51.1452	38	DC	99-N/A	99-N/A	99-N/A	99-N/A	99-N/A	99-N/A	99-N/A	99-N/A	99-N/A	99-N/A	99-N/A	99-N/A	99-N/A	99-N/A	99-N/A	99-N/A	99-N/A	99-N/A	99-N/A	99-N/A	99-N/A	99-N/A	99-N/A	99-N/A	99-N/A	99-N/A	99-N/A	99-N/A	99-N/A	99-N/A	99-N/A	99-N/A	99-N/A	99-N/A	99-N/A	99-N/A	99-N/A	99-N/A
997	1948	1-MEDICARE	2-MALE	1-NON HISPANIC	1-BLACK OR AFRICAN AMERICAN	DC	2-REACTIVE	2015	67.5808	119	DC	1-Yes	0-No	2015	0	0-Negative	67.5808	0	1-Yes	0-Negative	0-No	0-No	99-N/A	99-N/A	99-N/A	1-Yes	2015	0-No	99-N/A	99-N/A	99-N/A	0-NO	0-NO	99-N/A	55-UNK	55-UNK	0-NO	99-N/A	0- No	0- No	0- No	99-N/A	0-NO	99-N/A	0-NO	0-NO	0-No	99-N/A	99-N/A
998	1965	2-MEDICAID	1-FEMALE	1-NON HISPANIC	1-BLACK OR AFRICAN AMERICAN	DC	1-NON REACTIVE	2016	51.4247	38	DC	99-N/A	99-N/A	99-N/A	99-N/A	99-N/A	99-N/A	99-N/A	99-N/A	99-N/A	99-N/A	99-N/A	99-N/A	99-N/A	99-N/A	99-N/A	99-N/A	99-N/A	99-N/A	99-N/A	99-N/A	99-N/A	99-N/A	99-N/A	99-N/A	99-N/A	99-N/A	99-N/A	99-N/A	99-N/A	99-N/A	99-N/A	99-N/A	99-N/A	99-N/A	99-N/A	99-N/A	99-N/A	99-N/A
999	1965	3-PRIVATE	2-MALE	1-NON HISPANIC	1-BLACK OR AFRICAN AMERICAN	MD	1-NON REACTIVE	2015	50.411	38	DC	99-N/A	99-N/A	99-N/A	99-N/A	99-N/A	99-N/A	99-N/A	99-N/A	99-N/A	99-N/A	99-N/A	99-N/A	99-N/A	99-N/A	99-N/A	99-N/A	99-N/A	99-N/A	99-N/A	99-N/A	99-N/A	99-N/A	99-N/A	99-N/A	99-N/A	99-N/A	99-N/A	99-N/A	99-N/A	99-N/A	99-N/A	99-N/A	99-N/A	99-N/A	99-N/A	99-N/A	99-N/A	99-N/A
1000	1965	3-PRIVATE	1-FEMALE	1-NON HISPANIC	1-BLACK OR AFRICAN AMERICAN	MD	1-NON REACTIVE	2016	50.9699	38	DC	99-N/A	99-N/A	99-N/A	99-N/A	99-N/A	99-N/A	99-N/A	99-N/A	99-N/A	99-N/A	99-N/A	99-N/A	99-N/A	99-N/A	99-N/A	99-N/A	99-N/A	99-N/A	99-N/A	99-N/A	99-N/A	99-N/A	99-N/A	99-N/A	99-N/A	99-N/A	99-N/A	99-N/A	99-N/A	99-N/A	99-N/A	99-N/A	99-N/A	99-N/A	99-N/A	99-N/A	99-N/A	99-N/A
1001	1965	4-SELF PAY	1-FEMALE	1-NON HISPANIC	1-BLACK OR AFRICAN AMERICAN	MD	1-NON REACTIVE	2016	50.326	38	DC	99-N/A	99-N/A	99-N/A	99-N/A	99-N/A	99-N/A	99-N/A	99-N/A	99-N/A	99-N/A	99-N/A	99-N/A	99-N/A	99-N/A	99-N/A	99-N/A	99-N/A	99-N/A	99-N/A	99-N/A	99-N/A	99-N/A	99-N/A	99-N/A	99-N/A	99-N/A	99-N/A	99-N/A	99-N/A	99-N/A	99-N/A	99-N/A	99-N/A	99-N/A	99-N/A	99-N/A	99-N/A	99-N/A
1002	1948	1-MEDICARE	1-FEMALE	1-NON HISPANIC	1-BLACK OR AFRICAN AMERICAN	DC	1-NON REACTIVE	2016	67.7288	39	DC	99-N/A	99-N/A	99-N/A	99-N/A	99-N/A	99-N/A	99-N/A	99-N/A	99-N/A	99-N/A	99-N/A	99-N/A	99-N/A	99-N/A	99-N/A	99-N/A	99-N/A	99-N/A	99-N/A	99-N/A	99-N/A	99-N/A	99-N/A	99-N/A	99-N/A	99-N/A	99-N/A	99-N/A	99-N/A	99-N/A	99-N/A	99-N/A	99-N/A	99-N/A	99-N/A	99-N/A	99-N/A	99-N/A
1003	1951	1-MEDICARE	1-FEMALE	1-NON HISPANIC	1-BLACK OR AFRICAN AMERICAN	MD	1-NON REACTIVE	2015	64.7397	39	DC	99-N/A	99-N/A	99-N/A	99-N/A	99-N/A	99-N/A	99-N/A	99-N/A	99-N/A	99-N/A	99-N/A	99-N/A	99-N/A	99-N/A	99-N/A	99-N/A	99-N/A	99-N/A	99-N/A	99-N/A	99-N/A	99-N/A	99-N/A	99-N/A	99-N/A	99-N/A	99-N/A	99-N/A	99-N/A	99-N/A	99-N/A	99-N/A	99-N/A	99-N/A	99-N/A	99-N/A	99-N/A	99-N/A
1004	1956	1-MEDICARE	2-MALE	1-NON HISPANIC	1-BLACK OR AFRICAN AMERICAN	MD	1-NON REACTIVE	2016	59.8986	39	DC	99-N/A	99-N/A	99-N/A	99-N/A	99-N/A	99-N/A	99-N/A	99-N/A	99-N/A	99-N/A	99-N/A	99-N/A	99-N/A	99-N/A	99-N/A	99-N/A	99-N/A	99-N/A	99-N/A	99-N/A	99-N/A	99-N/A	99-N/A	99-N/A	99-N/A	99-N/A	99-N/A	99-N/A	99-N/A	99-N/A	99-N/A	99-N/A	99-N/A	99-N/A	99-N/A	99-N/A	99-N/A	99-N/A
1005	1957	3-PRIVATE	1-FEMALE	1-NON HISPANIC	1-BLACK OR AFRICAN AMERICAN	MD	1-NON REACTIVE	2016	58.7918	39	DC	99-N/A	99-N/A	99-N/A	99-N/A	99-N/A	99-N/A	99-N/A	99-N/A	99-N/A	99-N/A	99-N/A	99-N/A	99-N/A	99-N/A	99-N/A	99-N/A	99-N/A	99-N/A	99-N/A	99-N/A	99-N/A	99-N/A	99-N/A	99-N/A	99-N/A	99-N/A	99-N/A	99-N/A	99-N/A	99-N/A	99-N/A	99-N/A	99-N/A	99-N/A	99-N/A	99-N/A	99-N/A	99-N/A
1006	1959	2-MEDICAID	2-MALE	1-NON HISPANIC	55-UNKNOWN OR OTHER	MD	1-NON REACTIVE	2016	57.1205	39	DC	99-N/A	99-N/A	99-N/A	99-N/A	99-N/A	99-N/A	99-N/A	99-N/A	99-N/A	99-N/A	99-N/A	99-N/A	99-N/A	99-N/A	99-N/A	99-N/A	99-N/A	99-N/A	99-N/A	99-N/A	99-N/A	99-N/A	99-N/A	99-N/A	99-N/A	99-N/A	99-N/A	99-N/A	99-N/A	99-N/A	99-N/A	99-N/A	99-N/A	99-N/A	99-N/A	99-N/A	99-N/A	99-N/A
1007	1964	2-MEDICAID	2-MALE	1-NON HISPANIC	1-BLACK OR AFRICAN AMERICAN	MD	1-NON REACTIVE	2016	52.3753	39	DC	99-N/A	99-N/A	99-N/A	99-N/A	99-N/A	99-N/A	99-N/A	99-N/A	99-N/A	99-N/A	99-N/A	99-N/A	99-N/A	99-N/A	99-N/A	99-N/A	99-N/A	99-N/A	99-N/A	99-N/A	99-N/A	99-N/A	99-N/A	99-N/A	99-N/A	99-N/A	99-N/A	99-N/A	99-N/A	99-N/A	99-N/A	99-N/A	99-N/A	99-N/A	99-N/A	99-N/A	99-N/A	99-N/A
1008	1948	3-PRIVATE	1-FEMALE	1-NON HISPANIC	1-BLACK OR AFRICAN AMERICAN	MD	1-NON REACTIVE	2016	67.7178	18	DC	99-N/A	99-N/A	99-N/A	99-N/A	99-N/A	99-N/A	99-N/A	99-N/A	99-N/A	99-N/A	99-N/A	99-N/A	99-N/A	99-N/A	99-N/A	99-N/A	99-N/A	99-N/A	99-N/A	99-N/A	99-N/A	99-N/A	99-N/A	99-N/A	99-N/A	99-N/A	99-N/A	99-N/A	99-N/A	99-N/A	99-N/A	99-N/A	99-N/A	99-N/A	99-N/A	99-N/A	99-N/A	99-N/A
1009	1964	3-PRIVATE	1-FEMALE	1-NON HISPANIC	1-BLACK OR AFRICAN AMERICAN	MD	1-NON REACTIVE	2016	52.0329	39	DC	99-N/A	99-N/A	99-N/A	99-N/A	99-N/A	99-N/A	99-N/A	99-N/A	99-N/A	99-N/A	99-N/A	99-N/A	99-N/A	99-N/A	99-N/A	99-N/A	99-N/A	99-N/A	99-N/A	99-N/A	99-N/A	99-N/A	99-N/A	99-N/A	99-N/A	99-N/A	99-N/A	99-N/A	99-N/A	99-N/A	99-N/A	99-N/A	99-N/A	99-N/A	99-N/A	99-N/A	99-N/A	99-N/A
1010	1946	3-PRIVATE	2-MALE	1-NON HISPANIC	1-BLACK OR AFRICAN AMERICAN	MD	1-NON REACTIVE	2016	69.989	40	MD	99-N/A	99-N/A	99-N/A	99-N/A	99-N/A	99-N/A	99-N/A	99-N/A	99-N/A	99-N/A	99-N/A	99-N/A	99-N/A	99-N/A	99-N/A	99-N/A	99-N/A	99-N/A	99-N/A	99-N/A	99-N/A	99-N/A	99-N/A	99-N/A	99-N/A	99-N/A	99-N/A	99-N/A	99-N/A	99-N/A	99-N/A	99-N/A	99-N/A	99-N/A	99-N/A	99-N/A	99-N/A	99-N/A
1011	1946	2-MEDICAID	2-MALE	1-NON HISPANIC	2-WHITE	MD	1-NON REACTIVE	2016	69.6192	40	MD	99-N/A	99-N/A	99-N/A	99-N/A	99-N/A	99-N/A	99-N/A	99-N/A	99-N/A	99-N/A	99-N/A	99-N/A	99-N/A	99-N/A	99-N/A	99-N/A	99-N/A	99-N/A	99-N/A	99-N/A	99-N/A	99-N/A	99-N/A	99-N/A	99-N/A	99-N/A	99-N/A	99-N/A	99-N/A	99-N/A	99-N/A	99-N/A	99-N/A	99-N/A	99-N/A	99-N/A	99-N/A	99-N/A
1012	1947	1-MEDICARE	1-FEMALE	1-NON HISPANIC	1-BLACK OR AFRICAN AMERICAN	DC	1-NON REACTIVE	2015	67.9233	40	MD	99-N/A	99-N/A	99-N/A	99-N/A	99-N/A	99-N/A	99-N/A	99-N/A	99-N/A	99-N/A	99-N/A	99-N/A	99-N/A	99-N/A	99-N/A	99-N/A	99-N/A	99-N/A	99-N/A	99-N/A	99-N/A	99-N/A	99-N/A	99-N/A	99-N/A	99-N/A	99-N/A	99-N/A	99-N/A	99-N/A	99-N/A	99-N/A	99-N/A	99-N/A	99-N/A	99-N/A	99-N/A	99-N/A
1013	1947	1-MEDICARE	2-MALE	1-NON HISPANIC	55-UNKNOWN OR OTHER	MD	1-NON REACTIVE	2016	68.3836	40	MD	99-N/A	99-N/A	99-N/A	99-N/A	99-N/A	99-N/A	99-N/A	99-N/A	99-N/A	99-N/A	99-N/A	99-N/A	99-N/A	99-N/A	99-N/A	99-N/A	99-N/A	99-N/A	99-N/A	99-N/A	99-N/A	99-N/A	99-N/A	99-N/A	99-N/A	99-N/A	99-N/A	99-N/A	99-N/A	99-N/A	99-N/A	99-N/A	99-N/A	99-N/A	99-N/A	99-N/A	99-N/A	99-N/A
1014	1950	3-PRIVATE	1-FEMALE	1-NON HISPANIC	2-WHITE	MD	1-NON REACTIVE	2016	66.1178	40	MD	99-N/A	99-N/A	99-N/A	99-N/A	99-N/A	99-N/A	99-N/A	99-N/A	99-N/A	99-N/A	99-N/A	99-N/A	99-N/A	99-N/A	99-N/A	99-N/A	99-N/A	99-N/A	99-N/A	99-N/A	99-N/A	99-N/A	99-N/A	99-N/A	99-N/A	99-N/A	99-N/A	99-N/A	99-N/A	99-N/A	99-N/A	99-N/A	99-N/A	99-N/A	99-N/A	99-N/A	99-N/A	99-N/A
1015	1951	1-MEDICARE	2-MALE	1-NON HISPANIC	2-WHITE	MD	1-NON REACTIVE	2016	65.1315	40	MD	99-N/A	99-N/A	99-N/A	99-N/A	99-N/A	99-N/A	99-N/A	99-N/A	99-N/A	99-N/A	99-N/A	99-N/A	99-N/A	99-N/A	99-N/A	99-N/A	99-N/A	99-N/A	99-N/A	99-N/A	99-N/A	99-N/A	99-N/A	99-N/A	99-N/A	99-N/A	99-N/A	99-N/A	99-N/A	99-N/A	99-N/A	99-N/A	99-N/A	99-N/A	99-N/A	99-N/A	99-N/A	99-N/A
1016	1951	3-PRIVATE	2-MALE	1-NON HISPANIC	1-BLACK OR AFRICAN AMERICAN	MD	1-NON REACTIVE	2015	64.1288	40	MD	99-N/A	99-N/A	99-N/A	99-N/A	99-N/A	99-N/A	99-N/A	99-N/A	99-N/A	99-N/A	99-N/A	99-N/A	99-N/A	99-N/A	99-N/A	99-N/A	99-N/A	99-N/A	99-N/A	99-N/A	99-N/A	99-N/A	99-N/A	99-N/A	99-N/A	99-N/A	99-N/A	99-N/A	99-N/A	99-N/A	99-N/A	99-N/A	99-N/A	99-N/A	99-N/A	99-N/A	99-N/A	99-N/A
1017	1952	3-PRIVATE	1-FEMALE	1-NON HISPANIC	1-BLACK OR AFRICAN AMERICAN	MD	1-NON REACTIVE	2015	62.9452	40	MD	99-N/A	99-N/A	99-N/A	99-N/A	99-N/A	99-N/A	99-N/A	99-N/A	99-N/A	99-N/A	99-N/A	99-N/A	99-N/A	99-N/A	99-N/A	99-N/A	99-N/A	99-N/A	99-N/A	99-N/A	99-N/A	99-N/A	99-N/A	99-N/A	99-N/A	99-N/A	99-N/A	99-N/A	99-N/A	99-N/A	99-N/A	99-N/A	99-N/A	99-N/A	99-N/A	99-N/A	99-N/A	99-N/A
1018	1954	2-MEDICAID	1-FEMALE	1-NON HISPANIC	55-UNKNOWN OR OTHER	DC	1-NON REACTIVE	2015	61.3233	40	MD	99-N/A	99-N/A	99-N/A	99-N/A	99-N/A	99-N/A	99-N/A	99-N/A	99-N/A	99-N/A	99-N/A	99-N/A	99-N/A	99-N/A	99-N/A	99-N/A	99-N/A	99-N/A	99-N/A	99-N/A	99-N/A	99-N/A	99-N/A	99-N/A	99-N/A	99-N/A	99-N/A	99-N/A	99-N/A	99-N/A	99-N/A	99-N/A	99-N/A	99-N/A	99-N/A	99-N/A	99-N/A	99-N/A
1019	1954	2-MEDICAID	1-FEMALE	1-NON HISPANIC	2-WHITE	DC	1-NON REACTIVE	2016	61.4904	40	MD	99-N/A	99-N/A	99-N/A	99-N/A	99-N/A	99-N/A	99-N/A	99-N/A	99-N/A	99-N/A	99-N/A	99-N/A	99-N/A	99-N/A	99-N/A	99-N/A	99-N/A	99-N/A	99-N/A	99-N/A	99-N/A	99-N/A	99-N/A	99-N/A	99-N/A	99-N/A	99-N/A	99-N/A	99-N/A	99-N/A	99-N/A	99-N/A	99-N/A	99-N/A	99-N/A	99-N/A	99-N/A	99-N/A
1020	1956	3-PRIVATE	2-MALE	1-NON HISPANIC	2-WHITE	MD	1-NON REACTIVE	2015	59.4712	40	MD	99-N/A	99-N/A	99-N/A	99-N/A	99-N/A	99-N/A	99-N/A	99-N/A	99-N/A	99-N/A	99-N/A	99-N/A	99-N/A	99-N/A	99-N/A	99-N/A	99-N/A	99-N/A	99-N/A	99-N/A	99-N/A	99-N/A	99-N/A	99-N/A	99-N/A	99-N/A	99-N/A	99-N/A	99-N/A	99-N/A	99-N/A	99-N/A	99-N/A	99-N/A	99-N/A	99-N/A	99-N/A	99-N/A
1021	1956	3-PRIVATE	1-FEMALE	1-NON HISPANIC	2-WHITE	MD	1-NON REACTIVE	2015	59.0548	40	MD	99-N/A	99-N/A	99-N/A	99-N/A	99-N/A	99-N/A	99-N/A	99-N/A	99-N/A	99-N/A	99-N/A	99-N/A	99-N/A	99-N/A	99-N/A	99-N/A	99-N/A	99-N/A	99-N/A	99-N/A	99-N/A	99-N/A	99-N/A	99-N/A	99-N/A	99-N/A	99-N/A	99-N/A	99-N/A	99-N/A	99-N/A	99-N/A	99-N/A	99-N/A	99-N/A	99-N/A	99-N/A	99-N/A
1022	1959	3-PRIVATE	1-FEMALE	1-NON HISPANIC	1-BLACK OR AFRICAN AMERICAN	MD	1-NON REACTIVE	2015	56.6301	40	MD	99-N/A	99-N/A	99-N/A	99-N/A	99-N/A	99-N/A	99-N/A	99-N/A	99-N/A	99-N/A	99-N/A	99-N/A	99-N/A	99-N/A	99-N/A	99-N/A	99-N/A	99-N/A	99-N/A	99-N/A	99-N/A	99-N/A	99-N/A	99-N/A	99-N/A	99-N/A	99-N/A	99-N/A	99-N/A	99-N/A	99-N/A	99-N/A	99-N/A	99-N/A	99-N/A	99-N/A	99-N/A	99-N/A
1023	1959	3-PRIVATE	1-FEMALE	1-NON HISPANIC	2-WHITE	MD	2-REACTIVE	2016	57.5589	40	MD	1-Yes	1-Yes	2016	1012132	1-Positive	57.7151	1a	0-NO	99-N/A	1-Yes	1-Yes	F3	2016	2- Specialty	0-No	99-N/A	0-No	99-N/A	99-N/A	99-N/A	99-N/A	1-Yes	2016	03-Gastroenterology	1- Medstar	1-YES	2016	1-Yes	1-Yes	1-Yes	99-N/A	0-NO	99-N/A	0-NO	0-NO	0-No	99-N/A	99-N/A
1024	1959	2-MEDICAID	1-FEMALE	1-NON HISPANIC	1-BLACK OR AFRICAN AMERICAN	DC	1-NON REACTIVE	2016	56.8219	40	MD	99-N/A	99-N/A	99-N/A	99-N/A	99-N/A	99-N/A	99-N/A	99-N/A	99-N/A	99-N/A	99-N/A	99-N/A	99-N/A	99-N/A	99-N/A	99-N/A	99-N/A	99-N/A	99-N/A	99-N/A	99-N/A	99-N/A	99-N/A	99-N/A	99-N/A	99-N/A	99-N/A	99-N/A	99-N/A	99-N/A	99-N/A	99-N/A	99-N/A	99-N/A	99-N/A	99-N/A	99-N/A	99-N/A
1025	1961	3-PRIVATE	2-MALE	1-NON HISPANIC	2-WHITE	DC	1-NON REACTIVE	2015	54.0027	40	MD	99-N/A	99-N/A	99-N/A	99-N/A	99-N/A	99-N/A	99-N/A	99-N/A	99-N/A	99-N/A	99-N/A	99-N/A	99-N/A	99-N/A	99-N/A	99-N/A	99-N/A	99-N/A	99-N/A	99-N/A	99-N/A	99-N/A	99-N/A	99-N/A	99-N/A	99-N/A	99-N/A	99-N/A	99-N/A	99-N/A	99-N/A	99-N/A	99-N/A	99-N/A	99-N/A	99-N/A	99-N/A	99-N/A
1026	1962	2-MEDICAID	1-FEMALE	1-NON HISPANIC	1-BLACK OR AFRICAN AMERICAN	MD	1-NON REACTIVE	2015	53.6603	40	MD	99-N/A	99-N/A	99-N/A	99-N/A	99-N/A	99-N/A	99-N/A	99-N/A	99-N/A	99-N/A	99-N/A	99-N/A	99-N/A	99-N/A	99-N/A	99-N/A	99-N/A	99-N/A	99-N/A	99-N/A	99-N/A	99-N/A	99-N/A	99-N/A	99-N/A	99-N/A	99-N/A	99-N/A	99-N/A	99-N/A	99-N/A	99-N/A	99-N/A	99-N/A	99-N/A	99-N/A	99-N/A	99-N/A
1027	1965	3-PRIVATE	1-FEMALE	1-NON HISPANIC	1-BLACK OR AFRICAN AMERICAN	MD	1-NON REACTIVE	2015	50.4767	40	MD	99-N/A	99-N/A	99-N/A	99-N/A	99-N/A	99-N/A	99-N/A	99-N/A	99-N/A	99-N/A	99-N/A	99-N/A	99-N/A	99-N/A	99-N/A	99-N/A	99-N/A	99-N/A	99-N/A	99-N/A	99-N/A	99-N/A	99-N/A	99-N/A	99-N/A	99-N/A	99-N/A	99-N/A	99-N/A	99-N/A	99-N/A	99-N/A	99-N/A	99-N/A	99-N/A	99-N/A	99-N/A	99-N/A
1028	1965	3-PRIVATE	1-FEMALE	1-NON HISPANIC	2-WHITE	DC	1-NON REACTIVE	2015	50.5671	40	MD	99-N/A	99-N/A	99-N/A	99-N/A	99-N/A	99-N/A	99-N/A	99-N/A	99-N/A	99-N/A	99-N/A	99-N/A	99-N/A	99-N/A	99-N/A	99-N/A	99-N/A	99-N/A	99-N/A	99-N/A	99-N/A	99-N/A	99-N/A	99-N/A	99-N/A	99-N/A	99-N/A	99-N/A	99-N/A	99-N/A	99-N/A	99-N/A	99-N/A	99-N/A	99-N/A	99-N/A	99-N/A	99-N/A
1029	1965	3-PRIVATE	2-MALE	1-NON HISPANIC	55-UNKNOWN OR OTHER	MD	1-NON REACTIVE	2016	50.1863	40	MD	99-N/A	99-N/A	99-N/A	99-N/A	99-N/A	99-N/A	99-N/A	99-N/A	99-N/A	99-N/A	99-N/A	99-N/A	99-N/A	99-N/A	99-N/A	99-N/A	99-N/A	99-N/A	99-N/A	99-N/A	99-N/A	99-N/A	99-N/A	99-N/A	99-N/A	99-N/A	99-N/A	99-N/A	99-N/A	99-N/A	99-N/A	99-N/A	99-N/A	99-N/A	99-N/A	99-N/A	99-N/A	99-N/A
1030	1945	1-MEDICARE	2-MALE	1-NON HISPANIC	1-BLACK OR AFRICAN AMERICAN	MD	1-NON REACTIVE	2015	70.2219	41	MD	99-N/A	99-N/A	99-N/A	99-N/A	99-N/A	99-N/A	99-N/A	99-N/A	99-N/A	99-N/A	99-N/A	99-N/A	99-N/A	99-N/A	99-N/A	99-N/A	99-N/A	99-N/A	99-N/A	99-N/A	99-N/A	99-N/A	99-N/A	99-N/A	99-N/A	99-N/A	99-N/A	99-N/A	99-N/A	99-N/A	99-N/A	99-N/A	99-N/A	99-N/A	99-N/A	99-N/A	99-N/A	99-N/A
1031	1945	1-MEDICARE	2-MALE	1-NON HISPANIC	1-BLACK OR AFRICAN AMERICAN	MD	1-NON REACTIVE	2015	69.9233	41	MD	99-N/A	99-N/A	99-N/A	99-N/A	99-N/A	99-N/A	99-N/A	99-N/A	99-N/A	99-N/A	99-N/A	99-N/A	99-N/A	99-N/A	99-N/A	99-N/A	99-N/A	99-N/A	99-N/A	99-N/A	99-N/A	99-N/A	99-N/A	99-N/A	99-N/A	99-N/A	99-N/A	99-N/A	99-N/A	99-N/A	99-N/A	99-N/A	99-N/A	99-N/A	99-N/A	99-N/A	99-N/A	99-N/A
1032	1946	1-MEDICARE	2-MALE	1-NON HISPANIC	2-WHITE	VA	1-NON REACTIVE	2015	69.3863	41	MD	99-N/A	99-N/A	99-N/A	99-N/A	99-N/A	99-N/A	99-N/A	99-N/A	99-N/A	99-N/A	99-N/A	99-N/A	99-N/A	99-N/A	99-N/A	99-N/A	99-N/A	99-N/A	99-N/A	99-N/A	99-N/A	99-N/A	99-N/A	99-N/A	99-N/A	99-N/A	99-N/A	99-N/A	99-N/A	99-N/A	99-N/A	99-N/A	99-N/A	99-N/A	99-N/A	99-N/A	99-N/A	99-N/A
1033	1946	1-MEDICARE	1-FEMALE	1-NON HISPANIC	2-WHITE	MD	1-NON REACTIVE	2015	69.1068	41	MD	99-N/A	99-N/A	99-N/A	99-N/A	99-N/A	99-N/A	99-N/A	99-N/A	99-N/A	99-N/A	99-N/A	99-N/A	99-N/A	99-N/A	99-N/A	99-N/A	99-N/A	99-N/A	99-N/A	99-N/A	99-N/A	99-N/A	99-N/A	99-N/A	99-N/A	99-N/A	99-N/A	99-N/A	99-N/A	99-N/A	99-N/A	99-N/A	99-N/A	99-N/A	99-N/A	99-N/A	99-N/A	99-N/A
1034	1946	1-MEDICARE	1-FEMALE	3-OTHER	1-BLACK OR AFRICAN AMERICAN	DC	1-NON REACTIVE	2015	69.4055	41	MD	99-N/A	99-N/A	99-N/A	99-N/A	99-N/A	99-N/A	99-N/A	99-N/A	99-N/A	99-N/A	99-N/A	99-N/A	99-N/A	99-N/A	99-N/A	99-N/A	99-N/A	99-N/A	99-N/A	99-N/A	99-N/A	99-N/A	99-N/A	99-N/A	99-N/A	99-N/A	99-N/A	99-N/A	99-N/A	99-N/A	99-N/A	99-N/A	99-N/A	99-N/A	99-N/A	99-N/A	99-N/A	99-N/A
1035	1947	1-MEDICARE	2-MALE	1-NON HISPANIC	1-BLACK OR AFRICAN AMERICAN	MD	1-NON REACTIVE	2016	69.1205	41	MD	99-N/A	99-N/A	99-N/A	99-N/A	99-N/A	99-N/A	99-N/A	99-N/A	99-N/A	99-N/A	99-N/A	99-N/A	99-N/A	99-N/A	99-N/A	99-N/A	99-N/A	99-N/A	99-N/A	99-N/A	99-N/A	99-N/A	99-N/A	99-N/A	99-N/A	99-N/A	99-N/A	99-N/A	99-N/A	99-N/A	99-N/A	99-N/A	99-N/A	99-N/A	99-N/A	99-N/A	99-N/A	99-N/A
1036	1947	1-MEDICARE	1-FEMALE	1-NON HISPANIC	1-BLACK OR AFRICAN AMERICAN	DC	1-NON REACTIVE	2015	68.4411	41	MD	99-N/A	99-N/A	99-N/A	99-N/A	99-N/A	99-N/A	99-N/A	99-N/A	99-N/A	99-N/A	99-N/A	99-N/A	99-N/A	99-N/A	99-N/A	99-N/A	99-N/A	99-N/A	99-N/A	99-N/A	99-N/A	99-N/A	99-N/A	99-N/A	99-N/A	99-N/A	99-N/A	99-N/A	99-N/A	99-N/A	99-N/A	99-N/A	99-N/A	99-N/A	99-N/A	99-N/A	99-N/A	99-N/A
1037	1948	1-MEDICARE	2-MALE	1-NON HISPANIC	1-BLACK OR AFRICAN AMERICAN	MD	2-REACTIVE	2016	68.211	41	MD	1-Yes	1-Yes	2015	2344587	1-Positive	67.0548	0	0-No	99-N/A	1-Yes	1-Yes	F3	2016	3- 55-UNKnown	1-Yes	2016	1-Yes	2-US	2016	0- Normal	0-NO	1-Yes	2016	03-Gastroenterology	3- 55-UNKnown	1-YES	99-N/A	1-Yes	1-Yes	55-UNK	99-N/A	0-NO	99-N/A	0-NO	0-NO	0-No	99-N/A	99-N/A
1038	1949	1-MEDICARE	1-FEMALE	2-HISPANIC OR LATINO	2-WHITE	MD	1-NON REACTIVE	2015	66.9699	41	MD	99-N/A	99-N/A	99-N/A	99-N/A	99-N/A	99-N/A	99-N/A	99-N/A	99-N/A	99-N/A	99-N/A	99-N/A	99-N/A	99-N/A	99-N/A	99-N/A	99-N/A	99-N/A	99-N/A	99-N/A	99-N/A	99-N/A	99-N/A	99-N/A	99-N/A	99-N/A	99-N/A	99-N/A	99-N/A	99-N/A	99-N/A	99-N/A	99-N/A	99-N/A	99-N/A	99-N/A	99-N/A	99-N/A
1039	1949	1-MEDICARE	2-MALE	1-NON HISPANIC	2-WHITE	MD	1-NON REACTIVE	2015	66.3753	41	MD	99-N/A	99-N/A	99-N/A	99-N/A	99-N/A	99-N/A	99-N/A	99-N/A	99-N/A	99-N/A	99-N/A	99-N/A	99-N/A	99-N/A	99-N/A	99-N/A	99-N/A	99-N/A	99-N/A	99-N/A	99-N/A	99-N/A	99-N/A	99-N/A	99-N/A	99-N/A	99-N/A	99-N/A	99-N/A	99-N/A	99-N/A	99-N/A	99-N/A	99-N/A	99-N/A	99-N/A	99-N/A	99-N/A
1040	1949	3-PRIVATE	1-FEMALE	1-NON HISPANIC	55-UNKNOWN OR OTHER	MD	1-NON REACTIVE	2016	66.4493	41	MD	99-N/A	99-N/A	99-N/A	99-N/A	99-N/A	99-N/A	99-N/A	99-N/A	99-N/A	99-N/A	99-N/A	99-N/A	99-N/A	99-N/A	99-N/A	99-N/A	99-N/A	99-N/A	99-N/A	99-N/A	99-N/A	99-N/A	99-N/A	99-N/A	99-N/A	99-N/A	99-N/A	99-N/A	99-N/A	99-N/A	99-N/A	99-N/A	99-N/A	99-N/A	99-N/A	99-N/A	99-N/A	99-N/A
1041	1949	3-PRIVATE	1-FEMALE	1-NON HISPANIC	55-UNKNOWN OR OTHER	MD	1-NON REACTIVE	2015	66.0356	41	MD	99-N/A	99-N/A	99-N/A	99-N/A	99-N/A	99-N/A	99-N/A	99-N/A	99-N/A	99-N/A	99-N/A	99-N/A	99-N/A	99-N/A	99-N/A	99-N/A	99-N/A	99-N/A	99-N/A	99-N/A	99-N/A	99-N/A	99-N/A	99-N/A	99-N/A	99-N/A	99-N/A	99-N/A	99-N/A	99-N/A	99-N/A	99-N/A	99-N/A	99-N/A	99-N/A	99-N/A	99-N/A	99-N/A
1042	1950	3-PRIVATE	1-FEMALE	1-NON HISPANIC	1-BLACK OR AFRICAN AMERICAN	MD	1-NON REACTIVE	2016	66.0603	41	MD	99-N/A	99-N/A	99-N/A	99-N/A	99-N/A	99-N/A	99-N/A	99-N/A	99-N/A	99-N/A	99-N/A	99-N/A	99-N/A	99-N/A	99-N/A	99-N/A	99-N/A	99-N/A	99-N/A	99-N/A	99-N/A	99-N/A	99-N/A	99-N/A	99-N/A	99-N/A	99-N/A	99-N/A	99-N/A	99-N/A	99-N/A	99-N/A	99-N/A	99-N/A	99-N/A	99-N/A	99-N/A	99-N/A
1043	1950	1-MEDICARE	1-FEMALE	1-NON HISPANIC	55-UNKNOWN OR OTHER	VA	1-NON REACTIVE	2015	65.3342	41	MD	99-N/A	99-N/A	99-N/A	99-N/A	99-N/A	99-N/A	99-N/A	99-N/A	99-N/A	99-N/A	99-N/A	99-N/A	99-N/A	99-N/A	99-N/A	99-N/A	99-N/A	99-N/A	99-N/A	99-N/A	99-N/A	99-N/A	99-N/A	99-N/A	99-N/A	99-N/A	99-N/A	99-N/A	99-N/A	99-N/A	99-N/A	99-N/A	99-N/A	99-N/A	99-N/A	99-N/A	99-N/A	99-N/A
1044	1950	2-MEDICAID	1-FEMALE	1-NON HISPANIC	1-BLACK OR AFRICAN AMERICAN	MD	2-REACTIVE	2016	65.5205	41	MD	1-Yes	1-Yes	2016	1625156	1-Positive	65.5205	1b	0-No	99-N/A	1-Yes	1-Yes	F4	99-N/A	3- 55-UNKnown	0-No	99-N/A	0-No	99-N/A	99-N/A	99-N/A	1-YES	1-Yes	2016	03-Gastroenterology	1- Medstar	1-YES	2016	1-Yes	1-Yes	55-UNK	99-N/A	0-NO	99-N/A	0-NO	0-NO	0-No	99-N/A	99-N/A
1045	1951	2-MEDICAID	1-FEMALE	1-NON HISPANIC	1-BLACK OR AFRICAN AMERICAN	MD	1-NON REACTIVE	2015	64.8767	41	MD	99-N/A	99-N/A	99-N/A	99-N/A	99-N/A	99-N/A	99-N/A	99-N/A	99-N/A	99-N/A	99-N/A	99-N/A	99-N/A	99-N/A	99-N/A	99-N/A	99-N/A	99-N/A	99-N/A	99-N/A	99-N/A	99-N/A	99-N/A	99-N/A	99-N/A	99-N/A	99-N/A	99-N/A	99-N/A	99-N/A	99-N/A	99-N/A	99-N/A	99-N/A	99-N/A	99-N/A	99-N/A	99-N/A
1046	1951	3-PRIVATE	2-MALE	1-NON HISPANIC	1-BLACK OR AFRICAN AMERICAN	MD	1-NON REACTIVE	2015	64.8767	41	MD	99-N/A	99-N/A	99-N/A	99-N/A	99-N/A	99-N/A	99-N/A	99-N/A	99-N/A	99-N/A	99-N/A	99-N/A	99-N/A	99-N/A	99-N/A	99-N/A	99-N/A	99-N/A	99-N/A	99-N/A	99-N/A	99-N/A	99-N/A	99-N/A	99-N/A	99-N/A	99-N/A	99-N/A	99-N/A	99-N/A	99-N/A	99-N/A	99-N/A	99-N/A	99-N/A	99-N/A	99-N/A	99-N/A
1047	1951	1-MEDICARE	2-MALE	1-NON HISPANIC	1-BLACK OR AFRICAN AMERICAN	MD	1-NON REACTIVE	2016	64.8877	41	MD	99-N/A	99-N/A	99-N/A	99-N/A	99-N/A	99-N/A	99-N/A	99-N/A	99-N/A	99-N/A	99-N/A	99-N/A	99-N/A	99-N/A	99-N/A	99-N/A	99-N/A	99-N/A	99-N/A	99-N/A	99-N/A	99-N/A	99-N/A	99-N/A	99-N/A	99-N/A	99-N/A	99-N/A	99-N/A	99-N/A	99-N/A	99-N/A	99-N/A	99-N/A	99-N/A	99-N/A	99-N/A	99-N/A
1048	1951	1-MEDICARE	1-FEMALE	1-NON HISPANIC	2-WHITE	MD	1-NON REACTIVE	2016	64.8192	41	MD	99-N/A	99-N/A	99-N/A	99-N/A	99-N/A	99-N/A	99-N/A	99-N/A	99-N/A	99-N/A	99-N/A	99-N/A	99-N/A	99-N/A	99-N/A	99-N/A	99-N/A	99-N/A	99-N/A	99-N/A	99-N/A	99-N/A	99-N/A	99-N/A	99-N/A	99-N/A	99-N/A	99-N/A	99-N/A	99-N/A	99-N/A	99-N/A	99-N/A	99-N/A	99-N/A	99-N/A	99-N/A	99-N/A
1049	1951	1-MEDICARE	2-MALE	1-NON HISPANIC	2-WHITE	MD	1-NON REACTIVE	2016	65.1096	41	MD	99-N/A	99-N/A	99-N/A	99-N/A	99-N/A	99-N/A	99-N/A	99-N/A	99-N/A	99-N/A	99-N/A	99-N/A	99-N/A	99-N/A	99-N/A	99-N/A	99-N/A	99-N/A	99-N/A	99-N/A	99-N/A	99-N/A	99-N/A	99-N/A	99-N/A	99-N/A	99-N/A	99-N/A	99-N/A	99-N/A	99-N/A	99-N/A	99-N/A	99-N/A	99-N/A	99-N/A	99-N/A	99-N/A
1050	1952	2-MEDICAID	1-FEMALE	1-NON HISPANIC	1-BLACK OR AFRICAN AMERICAN	MD	1-NON REACTIVE	2016	64.3671	41	MD	99-N/A	99-N/A	99-N/A	99-N/A	99-N/A	99-N/A	99-N/A	99-N/A	99-N/A	99-N/A	99-N/A	99-N/A	99-N/A	99-N/A	99-N/A	99-N/A	99-N/A	99-N/A	99-N/A	99-N/A	99-N/A	99-N/A	99-N/A	99-N/A	99-N/A	99-N/A	99-N/A	99-N/A	99-N/A	99-N/A	99-N/A	99-N/A	99-N/A	99-N/A	99-N/A	99-N/A	99-N/A	99-N/A
1051	1952	3-PRIVATE	1-FEMALE	1-NON HISPANIC	2-WHITE	DC	1-NON REACTIVE	2015	63.4082	41	MD	99-N/A	99-N/A	99-N/A	99-N/A	99-N/A	99-N/A	99-N/A	99-N/A	99-N/A	99-N/A	99-N/A	99-N/A	99-N/A	99-N/A	99-N/A	99-N/A	99-N/A	99-N/A	99-N/A	99-N/A	99-N/A	99-N/A	99-N/A	99-N/A	99-N/A	99-N/A	99-N/A	99-N/A	99-N/A	99-N/A	99-N/A	99-N/A	99-N/A	99-N/A	99-N/A	99-N/A	99-N/A	99-N/A
1052	1952	1-MEDICARE	2-MALE	1-NON HISPANIC	55-UNKNOWN OR OTHER	MD	2-REACTIVE	2016	63.9753	41	MD	1-Yes	1-Yes	2016	1575724	1-Positive	64.0164	0	1-Yes	0-Negative	1-Yes	1-Yes	F1-F2	99-N/A	3- 55-UNKnown	1-Yes	99-N/A	1-Yes	2-US	2016	0- Normal	0-NO	1-Yes	2016	03-Gastroenterology	2- Non-Medstar	0-NO	99-N/A	1-Yes	55-UNK	55-UNK	99-N/A	0-NO	99-N/A	0-NO	0-NO	0-No	99-N/A	99-N/A
1053	1952	5-OTHER	2-MALE	1-NON HISPANIC	1-BLACK OR AFRICAN AMERICAN	DC	1-NON REACTIVE	2015	63.4493	41	MD	99-N/A	99-N/A	99-N/A	99-N/A	99-N/A	99-N/A	99-N/A	99-N/A	99-N/A	99-N/A	99-N/A	99-N/A	99-N/A	99-N/A	99-N/A	99-N/A	99-N/A	99-N/A	99-N/A	99-N/A	99-N/A	99-N/A	99-N/A	99-N/A	99-N/A	99-N/A	99-N/A	99-N/A	99-N/A	99-N/A	99-N/A	99-N/A	99-N/A	99-N/A	99-N/A	99-N/A	99-N/A	99-N/A
1054	1952	2-MEDICAID	1-FEMALE	1-NON HISPANIC	1-BLACK OR AFRICAN AMERICAN	MD	2-REACTIVE	2016	63.3096	41	MD	1-Yes	1-Yes	2016	957290	1-Positive	63.3534	1a	0-No	99-N/A	1-Yes	1-Yes	F4	2016	2- Specialty	1-Yes	99-N/A	1-Yes	2-US	2016	0- Normal	1-YES	1-Yes	2016	03-Gastroenterology	1- Medstar	1-YES	2016	1-Yes	1-Yes	1-Yes	99-N/A	0-NO	99-N/A	0-NO	0-NO	0-No	99-N/A	99-N/A
1055	1953	3-PRIVATE	2-MALE	1-NON HISPANIC	2-WHITE	MD	1-NON REACTIVE	2015	62.2822	41	MD	99-N/A	99-N/A	99-N/A	99-N/A	99-N/A	99-N/A	99-N/A	99-N/A	99-N/A	99-N/A	99-N/A	99-N/A	99-N/A	99-N/A	99-N/A	99-N/A	99-N/A	99-N/A	99-N/A	99-N/A	99-N/A	99-N/A	99-N/A	99-N/A	99-N/A	99-N/A	99-N/A	99-N/A	99-N/A	99-N/A	99-N/A	99-N/A	99-N/A	99-N/A	99-N/A	99-N/A	99-N/A	99-N/A
1056	1954	1-MEDICARE	2-MALE	1-NON HISPANIC	55-UNKNOWN OR OTHER	MD	2-REACTIVE	2016	61.8027	41	MD	1-Yes	1-Yes	2016	4032319	1-Positive	61.8027	0	1-Yes	0-Negative	0-No	0-No	99-N/A	99-N/A	0- None	0-No	99-N/A	0-No	99-N/A	99-N/A	99-N/A	0-NO	1-Yes	2016	03-Gastroenterology	1- Medstar	0-NO	99-N/A	99-N/A	99-N/A	99-N/A	99-N/A	0-NO	99-N/A	0-NO	0-NO	0-No	99-N/A	99-N/A
1057	1954	3-PRIVATE	1-FEMALE	1-NON HISPANIC	2-WHITE	MD	1-NON REACTIVE	2015	61.3753	41	MD	99-N/A	99-N/A	99-N/A	99-N/A	99-N/A	99-N/A	99-N/A	99-N/A	99-N/A	99-N/A	99-N/A	99-N/A	99-N/A	99-N/A	99-N/A	99-N/A	99-N/A	99-N/A	99-N/A	99-N/A	99-N/A	99-N/A	99-N/A	99-N/A	99-N/A	99-N/A	99-N/A	99-N/A	99-N/A	99-N/A	99-N/A	99-N/A	99-N/A	99-N/A	99-N/A	99-N/A	99-N/A	99-N/A
1058	1954	3-PRIVATE	1-FEMALE	1-NON HISPANIC	2-WHITE	MD	1-NON REACTIVE	2016	61.5479	41	MD	99-N/A	99-N/A	99-N/A	99-N/A	99-N/A	99-N/A	99-N/A	99-N/A	99-N/A	99-N/A	99-N/A	99-N/A	99-N/A	99-N/A	99-N/A	99-N/A	99-N/A	99-N/A	99-N/A	99-N/A	99-N/A	99-N/A	99-N/A	99-N/A	99-N/A	99-N/A	99-N/A	99-N/A	99-N/A	99-N/A	99-N/A	99-N/A	99-N/A	99-N/A	99-N/A	99-N/A	99-N/A	99-N/A
1059	1954	3-PRIVATE	1-FEMALE	1-NON HISPANIC	1-BLACK OR AFRICAN AMERICAN	MD	1-NON REACTIVE	2015	61.0082	41	MD	99-N/A	99-N/A	99-N/A	99-N/A	99-N/A	99-N/A	99-N/A	99-N/A	99-N/A	99-N/A	99-N/A	99-N/A	99-N/A	99-N/A	99-N/A	99-N/A	99-N/A	99-N/A	99-N/A	99-N/A	99-N/A	99-N/A	99-N/A	99-N/A	99-N/A	99-N/A	99-N/A	99-N/A	99-N/A	99-N/A	99-N/A	99-N/A	99-N/A	99-N/A	99-N/A	99-N/A	99-N/A	99-N/A
1060	1954	3-PRIVATE	2-MALE	1-NON HISPANIC	2-WHITE	MD	1-NON REACTIVE	2016	61.6164	41	MD	99-N/A	99-N/A	99-N/A	99-N/A	99-N/A	99-N/A	99-N/A	99-N/A	99-N/A	99-N/A	99-N/A	99-N/A	99-N/A	99-N/A	99-N/A	99-N/A	99-N/A	99-N/A	99-N/A	99-N/A	99-N/A	99-N/A	99-N/A	99-N/A	99-N/A	99-N/A	99-N/A	99-N/A	99-N/A	99-N/A	99-N/A	99-N/A	99-N/A	99-N/A	99-N/A	99-N/A	99-N/A	99-N/A
1061	1957	1-MEDICARE	1-FEMALE	1-NON HISPANIC	2-WHITE	DC	1-NON REACTIVE	2015	57.8082	26	DC	99-N/A	99-N/A	99-N/A	99-N/A	99-N/A	99-N/A	99-N/A	99-N/A	99-N/A	99-N/A	99-N/A	99-N/A	99-N/A	99-N/A	99-N/A	99-N/A	99-N/A	99-N/A	99-N/A	99-N/A	99-N/A	99-N/A	99-N/A	99-N/A	99-N/A	99-N/A	99-N/A	99-N/A	99-N/A	99-N/A	99-N/A	99-N/A	99-N/A	99-N/A	99-N/A	99-N/A	99-N/A	99-N/A
1062	1954	5-OTHER	1-FEMALE	1-NON HISPANIC	1-BLACK OR AFRICAN AMERICAN	DC	1-NON REACTIVE	2015	60.7918	41	MD	99-N/A	99-N/A	99-N/A	99-N/A	99-N/A	99-N/A	99-N/A	99-N/A	99-N/A	99-N/A	99-N/A	99-N/A	99-N/A	99-N/A	99-N/A	99-N/A	99-N/A	99-N/A	99-N/A	99-N/A	99-N/A	99-N/A	99-N/A	99-N/A	99-N/A	99-N/A	99-N/A	99-N/A	99-N/A	99-N/A	99-N/A	99-N/A	99-N/A	99-N/A	99-N/A	99-N/A	99-N/A	99-N/A
1063	1955	2-MEDICAID	1-FEMALE	1-NON HISPANIC	2-WHITE	MD	1-NON REACTIVE	2015	60.4192	41	MD	99-N/A	99-N/A	99-N/A	99-N/A	99-N/A	99-N/A	99-N/A	99-N/A	99-N/A	99-N/A	99-N/A	99-N/A	99-N/A	99-N/A	99-N/A	99-N/A	99-N/A	99-N/A	99-N/A	99-N/A	99-N/A	99-N/A	99-N/A	99-N/A	99-N/A	99-N/A	99-N/A	99-N/A	99-N/A	99-N/A	99-N/A	99-N/A	99-N/A	99-N/A	99-N/A	99-N/A	99-N/A	99-N/A
1064	1955	2-MEDICAID	2-MALE	1-NON HISPANIC	2-WHITE	MD	1-NON REACTIVE	2015	59.9808	41	MD	99-N/A	99-N/A	99-N/A	99-N/A	99-N/A	99-N/A	99-N/A	99-N/A	99-N/A	99-N/A	99-N/A	99-N/A	99-N/A	99-N/A	99-N/A	99-N/A	99-N/A	99-N/A	99-N/A	99-N/A	99-N/A	99-N/A	99-N/A	99-N/A	99-N/A	99-N/A	99-N/A	99-N/A	99-N/A	99-N/A	99-N/A	99-N/A	99-N/A	99-N/A	99-N/A	99-N/A	99-N/A	99-N/A
1065	1955	3-PRIVATE	1-FEMALE	1-NON HISPANIC	1-BLACK OR AFRICAN AMERICAN	MD	1-NON REACTIVE	2016	60.1973	41	MD	99-N/A	99-N/A	99-N/A	99-N/A	99-N/A	99-N/A	99-N/A	99-N/A	99-N/A	99-N/A	99-N/A	99-N/A	99-N/A	99-N/A	99-N/A	99-N/A	99-N/A	99-N/A	99-N/A	99-N/A	99-N/A	99-N/A	99-N/A	99-N/A	99-N/A	99-N/A	99-N/A	99-N/A	99-N/A	99-N/A	99-N/A	99-N/A	99-N/A	99-N/A	99-N/A	99-N/A	99-N/A	99-N/A
1066	1955	3-PRIVATE	2-MALE	1-NON HISPANIC	2-WHITE	MD	1-NON REACTIVE	2016	60.1425	41	MD	99-N/A	99-N/A	99-N/A	99-N/A	99-N/A	99-N/A	99-N/A	99-N/A	99-N/A	99-N/A	99-N/A	99-N/A	99-N/A	99-N/A	99-N/A	99-N/A	99-N/A	99-N/A	99-N/A	99-N/A	99-N/A	99-N/A	99-N/A	99-N/A	99-N/A	99-N/A	99-N/A	99-N/A	99-N/A	99-N/A	99-N/A	99-N/A	99-N/A	99-N/A	99-N/A	99-N/A	99-N/A	99-N/A
1067	1956	2-MEDICAID	1-FEMALE	2-HISPANIC OR LATINO	55-UNKNOWN OR OTHER	DC	1-NON REACTIVE	2016	60.1014	41	MD	99-N/A	99-N/A	99-N/A	99-N/A	99-N/A	99-N/A	99-N/A	99-N/A	99-N/A	99-N/A	99-N/A	99-N/A	99-N/A	99-N/A	99-N/A	99-N/A	99-N/A	99-N/A	99-N/A	99-N/A	99-N/A	99-N/A	99-N/A	99-N/A	99-N/A	99-N/A	99-N/A	99-N/A	99-N/A	99-N/A	99-N/A	99-N/A	99-N/A	99-N/A	99-N/A	99-N/A	99-N/A	99-N/A
1068	1956	3-PRIVATE	1-FEMALE	1-NON HISPANIC	2-WHITE	VA	1-NON REACTIVE	2016	60.1096	41	MD	99-N/A	99-N/A	99-N/A	99-N/A	99-N/A	99-N/A	99-N/A	99-N/A	99-N/A	99-N/A	99-N/A	99-N/A	99-N/A	99-N/A	99-N/A	99-N/A	99-N/A	99-N/A	99-N/A	99-N/A	99-N/A	99-N/A	99-N/A	99-N/A	99-N/A	99-N/A	99-N/A	99-N/A	99-N/A	99-N/A	99-N/A	99-N/A	99-N/A	99-N/A	99-N/A	99-N/A	99-N/A	99-N/A
1069	1956	3-PRIVATE	1-FEMALE	1-NON HISPANIC	2-WHITE	MD	2-REACTIVE	2015	59.1616	41	MD	1-Yes	1-Yes	2015	2406670	1-Positive	59.1726	1a	0-No	99-N/A	1-Yes	1-Yes	F4	2015	2- Specialty	1-Yes	99-N/A	1-Yes	4-CT	2015	0- Normal	99-N/A	1-Yes	2015	03-Gastroenterology	1- Medstar	1-YES	2015	1-Yes	1-Yes	1-Yes	2015	1-Yes	2015	1-Yes	1-Yes	1-Yes	55-UNK	55-UNK
1070	1957	3-PRIVATE	1-FEMALE	1-NON HISPANIC	55-UNKNOWN OR OTHER	MD	1-NON REACTIVE	2016	59.0603	41	MD	99-N/A	99-N/A	99-N/A	99-N/A	99-N/A	99-N/A	99-N/A	99-N/A	99-N/A	99-N/A	99-N/A	99-N/A	99-N/A	99-N/A	99-N/A	99-N/A	99-N/A	99-N/A	99-N/A	99-N/A	99-N/A	99-N/A	99-N/A	99-N/A	99-N/A	99-N/A	99-N/A	99-N/A	99-N/A	99-N/A	99-N/A	99-N/A	99-N/A	99-N/A	99-N/A	99-N/A	99-N/A	99-N/A
1071	1957	3-PRIVATE	1-FEMALE	1-NON HISPANIC	2-WHITE	MD	1-NON REACTIVE	2015	58.5644	41	MD	99-N/A	99-N/A	99-N/A	99-N/A	99-N/A	99-N/A	99-N/A	99-N/A	99-N/A	99-N/A	99-N/A	99-N/A	99-N/A	99-N/A	99-N/A	99-N/A	99-N/A	99-N/A	99-N/A	99-N/A	99-N/A	99-N/A	99-N/A	99-N/A	99-N/A	99-N/A	99-N/A	99-N/A	99-N/A	99-N/A	99-N/A	99-N/A	99-N/A	99-N/A	99-N/A	99-N/A	99-N/A	99-N/A
1072	1957	3-PRIVATE	1-FEMALE	1-NON HISPANIC	55-UNKNOWN OR OTHER	MD	1-NON REACTIVE	2015	58.7123	41	MD	99-N/A	99-N/A	99-N/A	99-N/A	99-N/A	99-N/A	99-N/A	99-N/A	99-N/A	99-N/A	99-N/A	99-N/A	99-N/A	99-N/A	99-N/A	99-N/A	99-N/A	99-N/A	99-N/A	99-N/A	99-N/A	99-N/A	99-N/A	99-N/A	99-N/A	99-N/A	99-N/A	99-N/A	99-N/A	99-N/A	99-N/A	99-N/A	99-N/A	99-N/A	99-N/A	99-N/A	99-N/A	99-N/A
1073	1957	3-PRIVATE	2-MALE	1-NON HISPANIC	1-BLACK OR AFRICAN AMERICAN	OH	1-NON REACTIVE	2015	57.9918	41	MD	99-N/A	99-N/A	99-N/A	99-N/A	99-N/A	99-N/A	99-N/A	99-N/A	99-N/A	99-N/A	99-N/A	99-N/A	99-N/A	99-N/A	99-N/A	99-N/A	99-N/A	99-N/A	99-N/A	99-N/A	99-N/A	99-N/A	99-N/A	99-N/A	99-N/A	99-N/A	99-N/A	99-N/A	99-N/A	99-N/A	99-N/A	99-N/A	99-N/A	99-N/A	99-N/A	99-N/A	99-N/A	99-N/A
1074	1948	1-MEDICARE	1-FEMALE	1-NON HISPANIC	55-UNKNOWN OR OTHER	MD	1-NON REACTIVE	2016	68.463	18	DC	99-N/A	99-N/A	99-N/A	99-N/A	99-N/A	99-N/A	99-N/A	99-N/A	99-N/A	99-N/A	99-N/A	99-N/A	99-N/A	99-N/A	99-N/A	99-N/A	99-N/A	99-N/A	99-N/A	99-N/A	99-N/A	99-N/A	99-N/A	99-N/A	99-N/A	99-N/A	99-N/A	99-N/A	99-N/A	99-N/A	99-N/A	99-N/A	99-N/A	99-N/A	99-N/A	99-N/A	99-N/A	99-N/A
1075	1957	3-PRIVATE	1-FEMALE	1-NON HISPANIC	1-BLACK OR AFRICAN AMERICAN	MD	1-NON REACTIVE	2016	58.9068	41	MD	99-N/A	99-N/A	99-N/A	99-N/A	99-N/A	99-N/A	99-N/A	99-N/A	99-N/A	99-N/A	99-N/A	99-N/A	99-N/A	99-N/A	99-N/A	99-N/A	99-N/A	99-N/A	99-N/A	99-N/A	99-N/A	99-N/A	99-N/A	99-N/A	99-N/A	99-N/A	99-N/A	99-N/A	99-N/A	99-N/A	99-N/A	99-N/A	99-N/A	99-N/A	99-N/A	99-N/A	99-N/A	99-N/A
1076	1957	3-PRIVATE	1-FEMALE	1-NON HISPANIC	1-BLACK OR AFRICAN AMERICAN	VA	1-NON REACTIVE	2016	58.9342	41	MD	99-N/A	99-N/A	99-N/A	99-N/A	99-N/A	99-N/A	99-N/A	99-N/A	99-N/A	99-N/A	99-N/A	99-N/A	99-N/A	99-N/A	99-N/A	99-N/A	99-N/A	99-N/A	99-N/A	99-N/A	99-N/A	99-N/A	99-N/A	99-N/A	99-N/A	99-N/A	99-N/A	99-N/A	99-N/A	99-N/A	99-N/A	99-N/A	99-N/A	99-N/A	99-N/A	99-N/A	99-N/A	99-N/A
1077	1957	3-PRIVATE	2-MALE	1-NON HISPANIC	2-WHITE	MD	1-NON REACTIVE	2015	58.2384	41	MD	99-N/A	99-N/A	99-N/A	99-N/A	99-N/A	99-N/A	99-N/A	99-N/A	99-N/A	99-N/A	99-N/A	99-N/A	99-N/A	99-N/A	99-N/A	99-N/A	99-N/A	99-N/A	99-N/A	99-N/A	99-N/A	99-N/A	99-N/A	99-N/A	99-N/A	99-N/A	99-N/A	99-N/A	99-N/A	99-N/A	99-N/A	99-N/A	99-N/A	99-N/A	99-N/A	99-N/A	99-N/A	99-N/A
1078	1958	3-PRIVATE	1-FEMALE	3-OTHER	1-BLACK OR AFRICAN AMERICAN	MD	1-NON REACTIVE	2016	58.8164	41	MD	99-N/A	99-N/A	99-N/A	99-N/A	99-N/A	99-N/A	99-N/A	99-N/A	99-N/A	99-N/A	99-N/A	99-N/A	99-N/A	99-N/A	99-N/A	99-N/A	99-N/A	99-N/A	99-N/A	99-N/A	99-N/A	99-N/A	99-N/A	99-N/A	99-N/A	99-N/A	99-N/A	99-N/A	99-N/A	99-N/A	99-N/A	99-N/A	99-N/A	99-N/A	99-N/A	99-N/A	99-N/A	99-N/A
1079	1958	1-MEDICARE	2-MALE	1-NON HISPANIC	2-WHITE	MD	1-NON REACTIVE	2016	58.3041	41	MD	99-N/A	99-N/A	99-N/A	99-N/A	99-N/A	99-N/A	99-N/A	99-N/A	99-N/A	99-N/A	99-N/A	99-N/A	99-N/A	99-N/A	99-N/A	99-N/A	99-N/A	99-N/A	99-N/A	99-N/A	99-N/A	99-N/A	99-N/A	99-N/A	99-N/A	99-N/A	99-N/A	99-N/A	99-N/A	99-N/A	99-N/A	99-N/A	99-N/A	99-N/A	99-N/A	99-N/A	99-N/A	99-N/A
1080	1958	3-PRIVATE	2-MALE	1-NON HISPANIC	2-WHITE	MD	1-NON REACTIVE	2016	57.4575	41	MD	99-N/A	99-N/A	99-N/A	99-N/A	99-N/A	99-N/A	99-N/A	99-N/A	99-N/A	99-N/A	99-N/A	99-N/A	99-N/A	99-N/A	99-N/A	99-N/A	99-N/A	99-N/A	99-N/A	99-N/A	99-N/A	99-N/A	99-N/A	99-N/A	99-N/A	99-N/A	99-N/A	99-N/A	99-N/A	99-N/A	99-N/A	99-N/A	99-N/A	99-N/A	99-N/A	99-N/A	99-N/A	99-N/A
1081	1948	1-MEDICARE	1-FEMALE	1-NON HISPANIC	1-BLACK OR AFRICAN AMERICAN	MD	1-NON REACTIVE	2016	67.8575	18	DC	99-N/A	99-N/A	99-N/A	99-N/A	99-N/A	99-N/A	99-N/A	99-N/A	99-N/A	99-N/A	99-N/A	99-N/A	99-N/A	99-N/A	99-N/A	99-N/A	99-N/A	99-N/A	99-N/A	99-N/A	99-N/A	99-N/A	99-N/A	99-N/A	99-N/A	99-N/A	99-N/A	99-N/A	99-N/A	99-N/A	99-N/A	99-N/A	99-N/A	99-N/A	99-N/A	99-N/A	99-N/A	99-N/A
1082	1948	1-MEDICARE	1-FEMALE	1-NON HISPANIC	1-BLACK OR AFRICAN AMERICAN	MD	1-NON REACTIVE	2015	67.1096	18	DC	99-N/A	99-N/A	99-N/A	99-N/A	99-N/A	99-N/A	99-N/A	99-N/A	99-N/A	99-N/A	99-N/A	99-N/A	99-N/A	99-N/A	99-N/A	99-N/A	99-N/A	99-N/A	99-N/A	99-N/A	99-N/A	99-N/A	99-N/A	99-N/A	99-N/A	99-N/A	99-N/A	99-N/A	99-N/A	99-N/A	99-N/A	99-N/A	99-N/A	99-N/A	99-N/A	99-N/A	99-N/A	99-N/A
1083	1959	3-PRIVATE	1-FEMALE	1-NON HISPANIC	1-BLACK OR AFRICAN AMERICAN	DC	1-NON REACTIVE	2016	57.5753	41	MD	99-N/A	99-N/A	99-N/A	99-N/A	99-N/A	99-N/A	99-N/A	99-N/A	99-N/A	99-N/A	99-N/A	99-N/A	99-N/A	99-N/A	99-N/A	99-N/A	99-N/A	99-N/A	99-N/A	99-N/A	99-N/A	99-N/A	99-N/A	99-N/A	99-N/A	99-N/A	99-N/A	99-N/A	99-N/A	99-N/A	99-N/A	99-N/A	99-N/A	99-N/A	99-N/A	99-N/A	99-N/A	99-N/A
1084	1959	3-PRIVATE	2-MALE	1-NON HISPANIC	1-BLACK OR AFRICAN AMERICAN	IL	1-NON REACTIVE	2015	56.3644	41	MD	99-N/A	99-N/A	99-N/A	99-N/A	99-N/A	99-N/A	99-N/A	99-N/A	99-N/A	99-N/A	99-N/A	99-N/A	99-N/A	99-N/A	99-N/A	99-N/A	99-N/A	99-N/A	99-N/A	99-N/A	99-N/A	99-N/A	99-N/A	99-N/A	99-N/A	99-N/A	99-N/A	99-N/A	99-N/A	99-N/A	99-N/A	99-N/A	99-N/A	99-N/A	99-N/A	99-N/A	99-N/A	99-N/A
1085	1959	2-MEDICAID	2-MALE	1-NON HISPANIC	2-WHITE	MD	1-NON REACTIVE	2015	56.2329	41	MD	99-N/A	99-N/A	99-N/A	99-N/A	99-N/A	99-N/A	99-N/A	99-N/A	99-N/A	99-N/A	99-N/A	99-N/A	99-N/A	99-N/A	99-N/A	99-N/A	99-N/A	99-N/A	99-N/A	99-N/A	99-N/A	99-N/A	99-N/A	99-N/A	99-N/A	99-N/A	99-N/A	99-N/A	99-N/A	99-N/A	99-N/A	99-N/A	99-N/A	99-N/A	99-N/A	99-N/A	99-N/A	99-N/A
1086	1959	3-PRIVATE	2-MALE	1-NON HISPANIC	1-BLACK OR AFRICAN AMERICAN	MD	1-NON REACTIVE	2015	55.8164	41	MD	99-N/A	99-N/A	99-N/A	99-N/A	99-N/A	99-N/A	99-N/A	99-N/A	99-N/A	99-N/A	99-N/A	99-N/A	99-N/A	99-N/A	99-N/A	99-N/A	99-N/A	99-N/A	99-N/A	99-N/A	99-N/A	99-N/A	99-N/A	99-N/A	99-N/A	99-N/A	99-N/A	99-N/A	99-N/A	99-N/A	99-N/A	99-N/A	99-N/A	99-N/A	99-N/A	99-N/A	99-N/A	99-N/A
1087	1959	2-MEDICAID	1-FEMALE	1-NON HISPANIC	2-WHITE	MD	1-NON REACTIVE	2016	56.6274	41	MD	99-N/A	99-N/A	99-N/A	99-N/A	99-N/A	99-N/A	99-N/A	99-N/A	99-N/A	99-N/A	99-N/A	99-N/A	99-N/A	99-N/A	99-N/A	99-N/A	99-N/A	99-N/A	99-N/A	99-N/A	99-N/A	99-N/A	99-N/A	99-N/A	99-N/A	99-N/A	99-N/A	99-N/A	99-N/A	99-N/A	99-N/A	99-N/A	99-N/A	99-N/A	99-N/A	99-N/A	99-N/A	99-N/A
1088	1959	3-PRIVATE	1-FEMALE	1-NON HISPANIC	2-WHITE	VA	1-NON REACTIVE	2015	55.7753	41	MD	99-N/A	99-N/A	99-N/A	99-N/A	99-N/A	99-N/A	99-N/A	99-N/A	99-N/A	99-N/A	99-N/A	99-N/A	99-N/A	99-N/A	99-N/A	99-N/A	99-N/A	99-N/A	99-N/A	99-N/A	99-N/A	99-N/A	99-N/A	99-N/A	99-N/A	99-N/A	99-N/A	99-N/A	99-N/A	99-N/A	99-N/A	99-N/A	99-N/A	99-N/A	99-N/A	99-N/A	99-N/A	99-N/A
1089	1960	2-MEDICAID	1-FEMALE	1-NON HISPANIC	2-WHITE	MD	1-NON REACTIVE	2016	56.189	41	MD	99-N/A	99-N/A	99-N/A	99-N/A	99-N/A	99-N/A	99-N/A	99-N/A	99-N/A	99-N/A	99-N/A	99-N/A	99-N/A	99-N/A	99-N/A	99-N/A	99-N/A	99-N/A	99-N/A	99-N/A	99-N/A	99-N/A	99-N/A	99-N/A	99-N/A	99-N/A	99-N/A	99-N/A	99-N/A	99-N/A	99-N/A	99-N/A	99-N/A	99-N/A	99-N/A	99-N/A	99-N/A	99-N/A
1090	1960	3-PRIVATE	2-MALE	1-NON HISPANIC	1-BLACK OR AFRICAN AMERICAN	MD	1-NON REACTIVE	2016	55.6712	41	MD	99-N/A	99-N/A	99-N/A	99-N/A	99-N/A	99-N/A	99-N/A	99-N/A	99-N/A	99-N/A	99-N/A	99-N/A	99-N/A	99-N/A	99-N/A	99-N/A	99-N/A	99-N/A	99-N/A	99-N/A	99-N/A	99-N/A	99-N/A	99-N/A	99-N/A	99-N/A	99-N/A	99-N/A	99-N/A	99-N/A	99-N/A	99-N/A	99-N/A	99-N/A	99-N/A	99-N/A	99-N/A	99-N/A
[truncated: 8,214 more rows]
[truncated: 1 more columns]
